# Supplementary material for: Stratifying TAD boundaries pinpoints focal genomic regions of regulation, damage, and repair
Source: Brief Bioinform. 2024 Jun 27;25(4):bbae306. doi: 10.1093/bib/bbae306 (PMC11210073; doi:10.1093/bib/bbae306)
Supplement: Supplementary_data_bbae306 [file supplementary_data_bbae306.xlsx]

## Sheet: Sheet1
Supplementary Data 1: The high-level genes mentioned in Figure 5 (n=187) and the levels of overlapping boundaries in the individual cell lines.
gene_name	GM12878	HMEC	HUVEC	IMR90	K562	NHEK	HCT116
AAMP	3	3	2	4	3	4	2
AC008914.1	4	3	5	3	3	3	4
AC093677.1	3	3	3	4	2	2	4
ACBD4	3	3	3	3	3	3	2
ACTL6A	4	2	2	2	2	2	3
AGRP	4	4	5	4	4	5	4
AL049829.1	2	3	2	2	2	2	2
ANP32E	5	4	3	3	4	4	3
AP3B1	3	2	3	4	5	3	6
AP4E1	4	3	2	3	4	3	3
APRT	3	2	2	2	3	2	2
ARPC3	3	3	4	3	3	3	2
ARRDC2	3	4	3	3	4	3	3
ARRDC3	3	4	3	3	2	3	4
ATP13A4	3	3	3	2	4	3	4
ATP5G1	3	2	4	4	4	2	3
ATP6AP1L	3	4	4	3	4	3	4
ATP6V0D1	4	4	5	4	4	5	4
BAZ2A	3	2	3	3	3	3	3
BOD1	2	2	3	2	2	3	3
BRCA2	3	2	2	2	3	3	3
BRF2	2	3	3	4	2	3	3
C17orf85	2	3	2	2	3	2	2
C21orf2	2	3	4	2	4	4	3
C2orf68	3	5	4	4	5	4	4
C8orf37	3	5	4	4	5	3	6
CARD8	2	2	3	2	3	2	3
CCDC102A	5	3	4	5	3	4	4
CDT1	3	2	2	2	3	2	2
CENPE	2	3	3	2	2	3	2
CIAO1	3	4	2	4	2	5	4
CLCN2	4	2	3	2	3	2	2
CLEC16A	4	4	5	5	4	4	5
COG7	3	2	4	2	3	2	4
COMMD9	2	2	2	2	3	3	3
COQ2	4	3	3	2	3	2	3
CORO7-PAM16	2	5	4	4	4	3	2
CTB-58E17.5	4	2	4	3	4	2	2
CTRC	2	2	2	2	2	2	2
CXorf38	2	3	4	2	3	3	2
CYP11A1	2	4	3	4	5	3	4
DEXI	4	4	5	5	4	4	5
DHX8	3	2	3	2	3	2	3
DIMT1	2	2	3	2	2	2	2
DIS3L	4	2	3	2	3	2	4
DNAH7	4	3	2	2	3	3	6
DOLK	2	2	2	3	3	2	4
DOPEY1	2	2	2	3	2	3	2
DPH3	3	3	4	3	4	2	4
DUSP23	2	3	3	2	2	3	3
EDN1	2	2	2	2	2	2	3
EEFSEC	2	3	3	3	4	3	2
EID2	3	4	3	3	3	3	4
EIF1AX	2	3	2	3	3	4	3
EIF3B	2	3	3	3	2	3	2
ELF1	2	4	3	2	2	2	4
EMC6	3	4	2	3	2	3	2
ESRP2	2	2	3	3	2	2	2
FADD	2	3	2	2	2	2	2
FAM131C	2	3	2	3	3	4	2
FAM136A	6	4	4	4	5	2	3
FAM63A	2	4	3	3	4	3	5
FAM8A1	2	4	3	2	3	2	2
FAM91A1	2	4	4	4	3	4	3
FBXL22	3	3	3	3	3	3	2
FJX1	2	2	2	3	2	2	2
FKRP	4	3	4	4	2	3	3
FXN	2	2	2	2	2	2	2
GAD1	2	2	2	2	2	2	2
GALNT4	2	4	2	3	2	2	2
GCH1	3	3	2	2	3	3	3
GOLGA5	4	3	4	3	4	3	3
GPR3	2	2	2	2	2	3	3
GPR61	2	4	2	2	4	3	3
GRAMD2	2	3	3	3	2	2	4
GSTCD	2	2	4	3	2	2	2
HMGXB3	3	2	2	2	3	2	2
HNRNPA0	2	2	2	2	2	4	4
HS1BP3	3	2	4	3	3	4	2
HSF2BP	4	3	2	3	4	3	4
IFI6	6	3	4	5	3	3	4
IPO11	2	2	3	2	2	2	2
JUN	2	4	3	2	3	2	3
KIAA1919	2	2	3	4	3	2	4
KLHDC4	3	2	3	4	2	2	3
LIAS	2	3	3	3	5	4	4
MANF	3	4	3	3	3	2	3
MAP3K7CL	2	2	2	2	2	2	3
MARS2	3	2	2	2	2	3	3
MATR3	3	4	3	3	2	3	4
MPZL1	4	2	3	3	2	2	3
MRPL22	3	2	3	3	2	3	3
MRPS35	2	3	3	3	2	4	5
NANOS1	3	4	3	3	3	4	3
NEK2	4	3	4	3	4	4	5
NFYA	2	3	2	2	3	3	3
NOL10	6	4	3	4	4	4	4
NOL7	2	2	2	2	3	2	2
NUP160	3	2	4	2	3	3	4
NUP188	2	2	2	3	3	2	4
OPA1	3	3	3	2	4	3	4
ORAI3	3	3	2	3	3	3	5
OSER1	3	4	3	4	3	4	3
OXNAD1	3	3	4	3	4	2	4
PABPN1	2	3	2	2	2	2	2
PAQR3	2	3	4	3	5	2	5
PARP16	2	4	3	2	2	2	3
PCBD2	4	4	3	4	4	4	4
PCDH12	3	3	3	3	3	2	3
PCGF2	4	2	4	3	4	2	2
PCM1	3	4	3	3	3	4	4
PCSK7	3	2	2	2	3	3	2
PDCD5	3	2	2	3	4	2	3
PDCD6IP	2	3	3	5	3	3	4
PDS5A	2	3	2	2	2	2	2
PFKFB4	2	2	2	2	2	3	2
PLA2G15	2	2	3	3	2	2	2
PLCD3	3	3	3	3	3	3	2
PMVK	2	3	2	3	3	3	3
PNKD	3	3	2	4	3	4	2
POC1B	2	4	2	3	2	2	2
POC1B-GALNT4	2	4	2	3	2	2	2
POLDIP3	3	2	2	4	4	4	2
POLR2H	4	2	3	2	3	2	2
POP5	4	4	4	5	4	4	3
PPM1J	3	2	4	2	3	4	3
PRMT5	3	3	2	4	3	5	2
PRRC1	3	2	2	3	2	3	4
PRUNE	2	4	3	3	4	3	5
PSMB3	4	2	4	3	4	2	2
PSMD2	2	2	4	2	2	3	2
PSMG3	3	3	3	2	3	3	4
QTRT1	3	3	3	2	3	3	3
RBM15B	3	4	3	3	3	2	3
RBM17	2	2	2	3	2	2	2
RHOC	3	2	4	2	3	4	3
RILP	5	3	4	4	4	4	3
RIPK1	3	3	2	2	2	3	3
RNF13	2	4	2	3	2	3	3
RNF214	3	2	2	2	3	3	2
RP11-426L16.10	3	2	4	2	3	4	3
RPL18A	2	4	2	2	3	4	3
RPL41	5	3	3	3	3	2	2
RPL9	2	3	3	3	5	4	4
RPS10	2	2	2	2	2	2	2
RPS10-NUDT3	2	2	2	2	2	2	2
RPS14	7	4	4	5	4	4	3
RPS23	3	4	4	3	4	3	4
RRAGA	2	3	2	3	2	3	3
RRP1B	4	3	2	3	4	3	4
RSU1	3	3	2	2	5	3	5
RUVBL1	2	3	3	3	4	3	2
S100A11	4	3	4	3	3	2	6
SCARF1	5	3	4	4	4	4	3
SDHB	2	3	3	2	3	2	3
SDR39U1	2	2	3	3	3	2	2
SEC63	2	2	2	3	3	2	3
SF3B5	2	2	2	3	3	3	5
SIRT4	3	5	4	4	2	4	5
SNAPC5	2	2	3	5	3	5	3
SNX8	2	3	3	3	2	3	2
SPATA24	3	4	3	3	3	2	3
SPDL1	2	3	3	3	2	3	2
STRN4	4	3	4	4	2	3	3
TAX1BP3	3	4	2	3	2	3	2
TCOF1	3	2	3	2	3	2	3
TIGD6	3	2	2	2	3	2	2
TM7SF2	3	3	3	3	3	2	3
TMEM127	3	4	2	4	2	5	4
TMEM230	2	4	4	3	3	3	3
TOPBP1	2	2	2	3	2	3	2
TRRAP	4	2	3	2	3	2	3
TTF2	3	3	2	3	3	3	3
TTLL11	2	3	2	4	5	3	3
UBE3D	2	2	2	3	2	3	2
UQCC2	3	2	2	3	2	2	3
VCPKMT	3	2	5	3	3	3	3
WBP4	2	4	3	2	2	2	4
XPOT	2	2	2	2	3	2	2
YARS2	3	5	5	5	3	5	3
YIPF3	3	3	4	4	3	3	4
ZAR1L	3	2	2	2	3	3	3
ZC3H18	4	2	4	3	6	2	2
ZNF335	4	3	3	3	4	3	3
ZNF410	2	3	2	2	3	2	3
ZNF76	5	5	8	5	6	3	5
ZWILCH	2	2	3	5	3	5	3

## Sheet: Sheet2
Supplementary Data 2: The GO terms enriched in genes conserved at the high-level boundary related to Figure 5A.
Term	Count	%	PValue	Genes
GO:0006412~translation	9	5.20231	0.000395718	RPS14, RPL41, RPL18A, ZAR1L, RPL9, YARS2, RPS10, RPS23, MRPL22
GO:0002181~cytoplasmic translation	6	3.46821	0.000830624	RPS14, RPL41, RPL18A, RPL9, RPS10, RPS23
GO:0070301~cellular response to hydrogen peroxide	5	2.89017	0.00229545	OSER1, EDN1, PCGF2, RIPK1, FXN
GO:0043484~regulation of RNA splicing	5	2.89017	0.00428635	SF3B5, RBM17, ESRP2, TRRAP, RRP1B
GO:0043967~histone H4 acetylation	4	2.31214	0.00461843	TRRAP, ACTL6A, RUVBL1, BRCA2
GO:0006338~chromatin remodeling	9	5.20231	0.00581452	PRMT5, PCGF2, ACTL6A, RUVBL1, SIRT4, VCPKMT, BAZ2A, TTF2, BRCA2
GO:0033044~regulation of chromosome organization	3	1.7341	0.0099914	CDT1, ACTL6A, RUVBL1
GO:0006282~regulation of DNA repair	4	2.31214	0.0118476	SF3B5, TRRAP, ACTL6A, RUVBL1
GO:0043968~histone H2A acetylation	3	1.7341	0.013287	TRRAP, ACTL6A, RUVBL1
GO:0042981~regulation of apoptotic process	7	4.04624	0.0142708	TRRAP, CARD8, ACTL6A, RUVBL1, ANP32E, HS1BP3, FADD
GO:2000779~regulation of double-strand break repair	3	1.7341	0.0210723	TRRAP, ACTL6A, RUVBL1
GO:0042274~ribosomal small subunit biogenesis	4	2.31214	0.0216632	RPS14, DIMT1, NOL7, RPS23
GO:0007005~mitochondrion organization	4	2.31214	0.0309854	EDN1, OPA1, SIRT4, FXN
GO:0006281~DNA repair	7	4.04624	0.0346584	TRRAP, ACTL6A, RUVBL1, TOPBP1, TTF2, BRCA2, PDS5A
GO:0051301~cell division	8	4.62428	0.0350495	CDT1, CENPE, BOD1, ZWILCH, RUVBL1, NEK2, SPDL1, PDS5A
GO:0016573~histone acetylation	3	1.7341	0.0372083	TRRAP, PCGF2, RUVBL1
GO:1905168~positive regulation of double-strand break repair via homologous recombination	3	1.7341	0.0390173	TRRAP, ACTL6A, RUVBL1
GO:0007059~chromosome segregation	4	2.31214	0.0431857	CDT1, CENPE, NEK2, CIAO1
GO:0007080~mitotic metaphase plate congression	3	1.7341	0.0446391	CENPE, BOD1, SPDL1
GO:0006886~intracellular protein transport	7	4.04624	0.0545801	IPO11, COG7, XPOT, AP4E1, AP3B1, FAM91A1, SNX8
GO:0006729~tetrahydrobiopterin biosynthetic process	2	1.15607	0.0623935	GCH1, PCBD2
GO:0097527~necroptotic signaling pathway	2	1.15607	0.0623935	RIPK1, FADD
GO:0006359~regulation of transcription from RNA polymerase III promoter	2	1.15607	0.0699155	BRF2, ZNF76
GO:0000301~retrograde transport, vesicle recycling within Golgi	2	1.15607	0.0773776	COG7, GOLGA5
GO:0051988~regulation of attachment of spindle microtubules to kinetochore	2	1.15607	0.0847803	ZWILCH, NEK2
GO:0006353~DNA-templated transcription, termination	2	1.15607	0.0847803	PRMT5, TTF2
GO:0042255~ribosome assembly	2	1.15607	0.0847803	EIF1AX, MRPL22
GO:0006406~mRNA export from nucleus	3	1.7341	0.0860748	RBM15B, POLDIP3, NUP160
GO:0008380~RNA splicing	5	2.89017	0.0902291	RBM15B, DHX8, WBP4, RRP1B, TTF2
GO:0051315~attachment of mitotic spindle microtubules to kinetochore	2	1.15607	0.0921239	CDT1, CENPE
GO:0032780~negative regulation of ATPase activity	2	1.15607	0.0921239	CORO7-PAM16, VCPKMT
GO:0034501~protein localization to kinetochore	2	1.15607	0.0921239	ZWILCH, SPDL1

## Sheet: Sheet3
Supplementary Data 3: The high-level genes mentioned in Supplementary Figure 10A (n=827) and the levels of overlapping boundaries in the individual cell lines.
gene_name	GM12878	HMEC	HUVEC	IMR90	K562	NHEK	HCT116
AAMP	3	3	2	4	3	4	2
ABHD11	4	3	4	2	3	2	2
AC004528.1	2	2	2	2	2	2	3
AC008914.1	4	3	5	3	3	3	4
AC011551.3	2	4	4	3	3	2	4
AC019206.1	2	3	2	3	3	3	3
AC021860.1	2	2	2	2	2	2	3
AC073342.1	3	3	4	2	2	4	3
AC093677.1	3	3	3	4	2	2	4
AC099344.1	2	2	3	3	2	3	3
AC105020.1	2	3	2	2	2	2	2
AC114546.1	3	2	2	3	2	2	2
ACAD10	3	2	3	2	5	2	3
ACBD4	3	3	3	3	3	3	2
ACBD6	3	3	3	3	2	2	3
ACTL6A	4	2	2	2	2	2	3
ADAMTS6	2	2	3	2	2	3	2
ADAMTSL4	2	4	2	2	3	3	3
ADAMTSL4-AS1	2	4	2	2	3	3	3
ADHFE1	4	3	4	3	3	4	3
ADSS	3	3	2	3	2	3	2
AE000662.92	2	3	3	2	5	2	4
AGRP	4	4	5	4	4	5	4
AGTRAP	2	2	3	2	2	3	2
AHCY	3	2	2	2	3	2	2
AHCYL2	5	4	3	2	5	4	4
AIPL1	2	2	2	2	2	2	2
AKAP10	2	2	2	3	2	2	3
AKT2	2	2	2	2	3	2	2
AL031320.1	2	3	2	3	3	3	2
AL035588.1	2	2	3	2	3	2	2
AL049829.1	2	3	2	2	2	2	2
AL049840.1	2	2	2	3	3	4	2
AL139333.1	2	2	2	3	2	3	2
AL163636.6	2	2	2	2	4	3	2
AL356356.1	2	4	2	2	3	3	3
AL441883.1	2	2	2	2	3	2	2
AL590708.2	2	3	3	2	4	3	2
AL627171.1	2	2	3	2	2	2	3
ANAPC13	2	2	3	4	5	3	2
ANG	2	2	2	2	4	3	2
ANKRD33	3	2	4	4	2	2	2
ANKRD40	2	2	2	2	2	3	3
ANKRD9	2	4	2	5	3	2	3
ANKS1A	2	2	2	3	3	2	3
ANKS6	2	2	6	7	4	3	3
ANP32E	5	4	3	3	4	4	3
AP000275.65	3	3	2	3	5	2	4
AP000974.1	2	2	3	2	3	2	2
AP1M1	2	5	2	3	4	3	2
AP3B1	3	2	3	4	5	3	6
AP4E1	4	3	2	3	4	3	3
AP5Z1	2	2	2	2	3	2	2
APIP	3	3	2	2	2	3	4
APOLD1	2	2	2	2	3	2	3
APRT	3	2	2	2	3	2	2
ARHGAP22	2	3	3	3	4	3	2
ARHGAP23	3	2	2	2	3	2	2
ARHGEF17	5	4	3	3	4	3	4
ARL8B	4	2	3	2	3	3	3
ARMC12	2	3	4	3	2	2	2
ARPC3	3	3	4	3	3	3	2
ARPC5	3	4	3	3	2	2	3
ARPC5L	3	2	2	3	3	2	3
ARRDC2	3	4	3	3	4	3	3
ARRDC3	3	4	3	3	2	3	4
ARSB	4	4	5	6	3	4	5
ARSK	3	3	3	2	2	4	4
ATF1	4	4	4	5	4	3	4
ATG3	6	3	3	4	3	2	3
ATP13A4	3	3	3	2	4	3	4
ATP5A1	3	3	3	2	3	3	3
ATP5B	3	2	3	3	3	3	3
ATP5F1	3	4	2	2	3	4	3
ATP5G1	3	2	4	4	4	2	3
ATP6AP1L	3	4	4	3	4	3	4
ATP6V0D1	4	4	5	4	4	5	4
ATPIF1	6	3	3	3	3	3	3
ATR	2	3	3	4	3	2	2
AVEN	4	3	4	3	4	5	4
AVL9	3	4	5	2	2	4	2
B3GALNT2	4	3	3	4	3	4	2
BAHD1	3	3	2	3	2	2	3
BAZ2A	3	2	3	3	3	3	3
BBS4	3	3	2	3	2	3	4
BCAS3	3	5	3	5	3	6	4
BCAS4	3	4	2	3	2	3	3
BDH2	3	3	3	3	4	3	5
BEND3	2	3	3	2	2	2	2
BIRC6	2	2	2	2	2	3	2
BLOC1S4	3	3	3	2	4	2	2
BOD1	2	2	3	2	2	3	3
BOLL	2	2	2	3	2	2	4
BRAP	3	2	3	2	5	2	3
BRCA2	3	2	2	2	3	3	3
BRF2	2	3	3	4	2	3	3
BSDC1	3	3	4	4	3	4	4
BTAF1	3	3	4	2	3	3	2
BTBD16	2	3	2	2	2	4	2
C11orf73	2	3	3	4	3	3	3
C12orf52	2	2	2	2	3	3	3
C12orf56	2	2	2	2	3	2	2
C13orf45	5	4	5	5	5	3	4
C14orf166	3	2	3	3	3	5	3
C17orf105	3	3	2	4	2	3	3
C17orf107	6	2	3	5	2	2	2
C17orf85	2	3	2	2	3	2	2
C17orf96	2	3	3	3	2	3	3
C19orf70	3	2	3	3	3	2	3
C1orf101	3	3	2	3	2	3	2
C1orf168	3	3	4	3	3	4	3
C1orf194	2	3	3	3	2	3	3
C21orf2	2	3	4	2	4	4	3
C21orf59	3	3	2	3	5	2	4
C2CD4D	2	4	3	2	3	3	3
C2orf49	3	2	2	3	2	2	4
C2orf68	3	5	4	4	5	4	4
C3orf83	3	2	2	2	3	3	4
C5orf20	2	2	3	2	3	3	2
C5orf27	4	4	3	3	3	3	3
C6orf15	3	4	3	3	4	3	4
C6orf226	3	3	4	2	4	3	5
C7orf10	2	2	3	3	2	3	3
C7orf73	4	2	4	4	4	3	4
C8orf37	3	5	4	4	5	3	6
C8orf44	2	3	2	2	3	3	6
C8orf44-SGK3	2	3	2	2	3	3	6
C9orf171	2	3	3	3	3	4	3
CA5A	3	3	2	3	3	3	3
CALM3	2	4	4	3	3	2	4
CAPG	2	2	2	2	2	2	2
CAPN2	2	3	4	3	3	4	3
CAPSL	2	3	2	2	3	5	3
CARD8	2	2	3	2	3	2	3
CARM1	4	3	3	3	2	4	2
CASP7	2	2	3	3	4	2	2
CASP8	3	3	4	3	5	3	2
CASP9	6	2	3	2	3	3	3
CBLN3	2	2	3	3	3	2	2
CBR3	3	4	3	3	3	2	3
CBX7	2	3	2	2	3	3	3
CC2D2A	3	4	2	3	4	2	2
CCAR2	2	3	3	3	2	2	2
CCDC102A	5	3	4	5	3	4	4
CCDC122	3	6	6	4	4	4	5
CCDC132	2	2	2	2	2	2	2
CCDC15	2	2	2	2	2	4	3
CCDC170	3	3	4	2	2	2	4
CCDC83	2	2	3	2	3	2	2
CCDC93	2	3	3	4	4	3	4
CCNE2	2	2	2	3	2	2	2
CCT5	2	2	3	2	6	2	4
CCT8	2	2	2	2	2	2	3
CD164L2	2	2	2	2	2	3	3
CD58	3	2	3	3	2	3	2
CD63	3	3	2	4	3	4	3
CDC20B	2	2	2	2	3	2	2
CDC6	3	2	2	2	2	2	3
CDCA3	3	3	4	3	3	4	4
CDK15	2	2	2	3	2	3	3
CDKAL1	3	2	2	3	3	2	4
CDKL4	3	3	2	4	2	2	2
CDS2	2	4	4	3	3	3	3
CDT1	3	2	2	2	3	2	2
CEBPB	2	3	3	3	2	2	2
CENPE	2	3	3	2	2	3	2
CENPM	3	3	2	3	3	3	2
CEP250	3	4	3	2	2	2	4
CEP57L1	4	3	3	4	4	3	5
CEP63	2	2	3	4	5	3	2
CEP68	4	2	2	4	5	2	2
CHCHD5	3	3	3	4	3	5	3
CHD4	3	2	2	2	2	2	2
CHIT1	3	3	2	4	5	3	3
CHRNB2	3	3	2	2	2	2	2
CHRNE	6	2	3	5	2	2	2
CHURC1	3	2	2	4	2	2	2
CHURC1-FNTB	3	2	2	4	2	2	2
CIAO1	3	4	2	4	2	5	4
CIRBP	4	3	4	2	5	3	2
CLCN2	4	2	3	2	3	2	2
CLCN6	2	2	2	2	2	2	3
CLEC16A	4	4	5	5	4	4	5
CLNS1A	3	3	3	4	3	3	4
CLPB	3	3	5	4	5	3	3
CLU	2	2	2	2	2	2	2
COG7	3	2	4	2	3	2	4
COMMD9	2	2	2	2	3	3	3
COQ2	4	3	3	2	3	2	3
CORO7	2	5	4	4	4	3	2
CORO7-PAM16	2	5	4	4	4	3	2
COX15	3	2	2	3	4	4	4
COX4I1	4	3	4	4	2	4	2
CPSF7	3	2	3	2	4	2	2
CRAT	2	2	3	3	3	3	3
CREG1	4	3	3	2	2	4	3
CTB-58E17.5	4	2	4	3	4	2	2
CTC-260F20.3	2	3	3	2	4	3	3
CTC-360G5.8	2	3	3	4	3	4	3
CTD-2192J16.24	4	3	3	2	4	3	2
CTDSP1	3	2	3	3	2	3	3
CTPS2	2	4	3	3	3	3	3
CTRC	2	2	2	2	2	2	2
CTTNBP2NL	3	3	3	3	3	3	3
CTXN1	3	2	3	2	2	3	2
CUL2	2	3	3	3	2	2	2
CUL5	2	2	3	3	2	2	2
CXCL17	3	3	4	4	3	4	3
CXorf38	2	3	4	2	3	3	2
CYP11A1	2	4	3	4	5	3	4
DAG1	3	4	3	4	4	4	4
DBP	3	4	3	5	3	4	5
DCP2	3	3	3	3	3	4	3
DCTD	2	3	3	3	3	3	4
DDX10	3	3	3	3	3	2	4
DDX27	2	2	2	3	2	2	2
DDX39A	2	3	3	3	3	2	4
DDX50	3	3	4	2	3	4	3
DDX54	2	2	2	2	3	3	3
DDX56	3	3	4	3	3	4	4
DEFB125	2	4	3	2	6	3	2
DEXI	4	4	5	5	4	4	5
DHPS	4	3	3	2	4	3	2
DHRS12	2	3	2	2	4	4	3
DHX8	3	2	3	2	3	2	3
DIMT1	2	2	3	2	2	2	2
DIP2B	2	2	2	2	2	2	2
DIS3L	4	2	3	2	3	2	4
DKFZP779J2370	2	3	2	2	3	2	3
DNAH7	4	3	2	2	3	3	6
DNAJA3	2	5	4	4	4	3	2
DNAJB12	5	3	4	3	4	3	4
DNAJB13	2	4	5	3	6	4	3
DNAJC16	6	2	3	2	3	3	3
DNAJC8	6	3	3	3	3	3	3
DNM2	3	3	3	2	3	3	3
DNPEP	2	5	4	5	5	5	3
DNTTIP1	2	5	3	2	3	4	3
DOLK	2	2	2	3	3	2	4
DOPEY1	2	2	2	3	2	3	2
DPH3	3	3	4	3	4	2	4
DTX4	3	2	2	2	2	3	3
DUSP23	2	3	3	2	2	3	3
DUSP3	3	3	2	4	2	3	3
E2F6	2	2	3	3	2	3	3
EDEM2	3	2	3	2	2	2	2
EDN1	2	2	2	2	2	2	3
EEFSEC	2	3	3	3	4	3	2
EGR4	2	2	3	2	2	3	2
EID2	3	4	3	3	3	3	4
EID2B	3	4	3	3	3	3	4
EIF1AX	2	3	2	3	3	4	3
EIF1B	3	4	2	3	4	3	2
EIF3B	2	3	3	3	2	3	2
EIF3J	4	3	2	3	3	3	3
EIF6	3	2	3	2	2	2	2
ELF1	2	4	3	2	2	2	4
EMC1	2	2	2	2	2	2	2
EMC6	3	4	2	3	2	3	2
EMC8	4	3	4	4	2	4	2
EML6	3	2	3	2	3	3	2
ENDOV	2	3	2	3	2	3	2
ENTPD4	4	3	4	4	3	2	3
EPC1	3	3	3	3	3	4	3
ESD	4	4	3	3	4	2	4
ESRP2	2	2	3	3	2	2	2
ESYT1	5	3	3	3	3	2	2
EWSR1	2	2	2	2	3	3	2
EXOG	3	2	3	3	3	3	3
EXTL2	3	3	3	3	2	3	3
FADD	2	3	2	2	2	2	2
FAM105B	2	2	3	4	2	2	2
FAM131C	2	3	2	3	3	4	2
FAM136A	6	4	4	4	5	2	3
FAM154A	2	3	2	3	2	3	3
FAM173B	2	2	3	2	6	2	4
FAM186A	2	3	2	2	2	3	3
FAM186B	2	3	3	3	4	3	3
FAM19A3	3	2	4	2	3	4	3
FAM220A	2	2	2	2	2	2	2
FAM63A	2	4	3	3	4	3	5
FAM64A	2	2	2	2	2	2	2
FAM83C	3	2	3	2	2	2	2
FAM86A	3	2	2	4	2	3	3
FAM8A1	2	4	3	2	3	2	2
FAM91A1	2	4	4	4	3	4	3
FAU	3	3	3	3	3	2	3
FBXL22	3	3	3	3	3	3	2
FBXO2	2	2	2	2	2	3	2
FBXO21	2	2	3	2	3	2	3
FBXO31	3	4	3	3	3	3	3
FBXO36	2	3	3	3	2	3	2
FBXO41	2	2	3	2	2	3	2
FBXO43	3	3	5	3	3	3	3
FBXO44	2	2	2	2	2	3	2
FEV	3	2	3	2	2	2	2
FJX1	2	2	2	3	2	2	2
FKRP	4	3	4	4	2	3	3
FLJ00418	4	4	3	3	3	3	3
FLOT1	3	3	2	2	2	3	2
FN1	2	2	2	2	2	2	2
FNDC5	3	2	2	2	4	2	2
FNTB	3	2	2	4	2	2	2
FOSL2	3	3	4	2	3	2	2
FOXC1	2	5	4	5	5	4	2
FRS3	3	3	2	2	2	3	3
FSIP1	3	3	2	3	3	2	4
FXN	2	2	2	2	2	2	2
GAD1	2	2	2	2	2	2	2
GALNT12	2	2	6	7	4	3	3
GALNT4	2	4	2	3	2	2	2
GCH1	3	3	2	2	3	3	3
GDF11	3	3	2	4	3	4	3
GDF5	3	4	3	2	2	2	4
GDPD1	3	2	2	2	4	2	4
GEMIN5	3	2	3	3	2	3	3
GEMIN6	2	3	2	4	3	2	4
GFRA4	3	4	4	4	3	2	4
GHRH	2	2	2	2	2	2	2
GINS4	3	4	5	4	3	3	2
GJE1	2	3	3	2	2	3	2
GLT8D1	2	2	3	3	2	3	3
GMFG	3	4	2	2	3	3	3
GMNN	2	2	4	3	2	2	3
GNAI3	2	4	2	2	4	3	3
GNG12	3	2	2	2	2	2	2
GOLGA5	4	3	4	3	4	3	3
GP1BB	2	3	2	3	2	5	2
GPATCH3	3	3	3	3	3	3	3
GPBAR1	3	3	2	4	3	4	2
GPN2	3	3	3	3	3	3	3
GPR114	5	3	4	5	3	4	4
GPR3	2	2	2	2	2	3	3
GPR61	2	4	2	2	4	3	3
GPSM3	3	5	3	4	3	2	3
GPX8	2	2	2	2	3	2	2
GRAMD2	2	3	3	3	2	2	4
GRIN3B	2	2	2	2	2	2	3
GRM4	3	3	4	5	5	3	3
GSN	3	3	2	3	3	3	2
GSTCD	2	2	4	3	2	2	2
GSTO2	2	5	3	3	2	3	2
GTF2E2	2	2	2	3	3	2	2
GUCY2F	5	2	2	3	3	3	4
GYS1	3	2	2	2	2	2	2
H1FX	3	3	4	3	4	3	3
HAO2	2	2	2	3	2	2	2
HAPLN2	2	2	2	2	4	2	3
HARBI1	5	2	2	2	2	2	3
HAUS1	3	3	3	2	3	3	3
HAUS8	2	3	2	2	2	3	2
HBP1	2	2	2	3	3	2	2
HEATR1	2	2	2	2	2	3	2
HEPACAM2	2	2	2	2	2	2	2
HERC3	2	3	3	4	4	2	3
HID1	3	3	3	3	3	3	3
HIGD2B	3	3	2	3	2	3	4
HIST1H2AG	4	2	2	3	5	3	2
HIST1H2AM	4	2	3	3	3	3	2
HIST1H2BJ	4	2	2	3	5	3	2
HIST1H2BO	4	2	3	3	3	3	2
HIST1H3J	4	2	3	3	3	3	2
HMGN2	3	3	4	2	3	4	3
HMGXB3	3	2	2	2	3	2	2
HNRNPA0	2	2	2	2	2	4	4
HNRNPH3	3	3	3	3	2	5	3
HOXA9	3	4	4	4	3	5	3
HPN	2	3	2	2	3	4	3
HS1BP3	3	2	4	3	3	4	2
HS6ST1	3	2	3	3	4	2	2
HSD11B1L	3	2	3	3	3	2	3
HSD17B6	2	3	3	2	3	2	3
HSF2BP	4	3	2	3	4	3	4
HTATIP2	3	2	2	2	2	3	2
HTR6	4	4	2	3	3	2	3
HYLS1	2	2	3	2	2	2	2
ICK	3	4	4	3	4	4	3
IFI6	6	3	4	5	3	3	4
IGFBP5	2	5	2	2	4	2	2
IMMT	3	2	2	3	2	4	4
IPO11	2	2	3	2	2	2	2
IRF2BP2	2	3	2	3	2	2	2
ISYNA1	6	3	5	5	4	4	5
ITGB5	3	3	3	3	3	3	2
JMJD6	2	3	4	4	3	3	4
JPH4	2	2	3	2	3	3	2
JUN	2	4	3	2	3	2	3
KCNE2	3	2	2	3	2	2	2
KCNK18	2	3	2	3	3	3	2
KIAA0020	2	3	2	2	2	4	3
KIAA0391	2	2	2	2	3	2	2
KIAA1324	2	3	3	3	2	3	3
KIAA1919	2	2	3	4	3	2	4
KIF27	2	3	3	4	2	3	2
KLF3	2	2	2	2	2	2	3
KLHDC4	3	2	3	4	2	2	3
KLHL8	3	4	3	4	2	3	5
KRBA2	2	3	3	3	3	4	4
KRR1	4	3	3	3	3	3	2
KRT28	2	3	3	2	2	3	3
KRTCAP2	5	3	3	3	3	3	5
LACC1	3	6	6	4	4	4	5
LACTBL1	3	5	5	4	6	4	5
LDHD	2	3	2	2	2	3	3
LIAS	2	3	3	3	5	4	4
LIPE	3	3	4	4	3	4	3
LPIN1	3	4	3	4	3	2	2
LRFN3	2	2	3	2	3	2	4
LRPPRC	4	2	2	3	5	4	3
LRRC28	2	3	2	3	2	3	4
LRRC46	4	2	5	3	4	3	3
LRRC73	3	3	4	4	3	3	4
LSM11	3	3	2	3	3	4	2
LSM5	3	4	5	2	2	4	2
LYPD5	3	3	4	3	2	2	3
LZIC	3	4	3	2	2	2	2
MAD2L1	2	3	3	3	3	4	3
MANF	3	4	3	3	3	2	3
MAP3K7CL	2	2	2	2	2	2	3
MARS2	3	2	2	2	2	3	3
MARVELD3	2	4	2	2	2	4	2
MATN1	2	2	3	2	3	2	2
MATR3	3	4	3	3	2	3	4
MDGA1	5	5	4	5	3	3	4
MDH1	2	3	2	3	3	3	4
MDM1	2	2	2	3	2	2	4
MECR	4	4	3	3	3	3	6
MED4	2	3	2	3	4	4	3
METTL23	2	3	4	4	3	3	4
MFF	3	2	2	3	2	4	2
MGST2	2	3	3	3	5	3	3
MIPEP	2	3	3	2	3	4	3
MISP	2	3	3	4	4	3	3
MKRN2	3	2	2	2	3	3	4
MMAA	2	4	3	2	2	3	4
MMP15	2	4	2	3	4	3	3
MPHOSPH9	2	2	2	4	3	3	2
MPLKIP	2	2	3	3	2	3	3
MPZL1	4	2	3	3	2	2	3
MRFAP1L1	3	3	3	2	4	2	2
MROH8	3	3	3	3	4	4	3
MRPL10	4	2	5	3	4	3	3
MRPL22	3	2	3	3	2	3	3
MRPL34	4	3	4	4	2	3	4
MRPL35	3	2	2	3	2	4	4
MRPL41	3	3	3	3	2	2	3
MRPL46	4	2	4	3	3	2	2
MRPL49	3	3	3	3	3	2	3
MRPS11	4	2	4	3	3	2	2
MRPS23	3	2	2	2	2	2	3
MRPS33	2	2	2	2	2	3	2
MRPS35	2	3	3	3	2	4	5
MRS2	3	2	3	3	3	3	2
MRTO4	2	2	2	2	2	2	2
MS4A15	2	2	3	3	2	3	3
MTF2	2	3	2	3	2	2	2
MTHFR	2	2	2	2	2	2	3
MTMR4	4	3	2	4	3	3	4
MTMR9	3	3	3	4	3	3	2
MTRNR2L3	2	3	2	2	2	3	2
MYC	2	4	3	5	5	4	2
MYL12A	2	4	4	4	4	3	3
MYO9B	2	3	2	2	2	3	2
N4BP2	3	3	4	3	3	3	2
NAE1	2	4	3	3	4	3	4
NANOS1	3	4	3	3	3	4	3
NCOA6	2	4	4	5	3	4	4
NDC1	2	3	4	4	3	2	4
NDUFA13	2	3	3	2	4	3	3
NDUFAF6	2	2	2	3	2	2	2
NEK2	4	3	4	3	4	4	5
NEMF	2	2	3	2	2	2	3
NFKBIE	2	2	3	4	3	4	3
NFYA	2	3	2	2	3	3	3
NME1	3	4	4	3	3	2	3
NME1-NME2	3	4	4	3	3	2	3
NME2	3	4	4	3	3	2	3
NMNAT1	3	4	3	2	2	2	2
NOL10	6	4	3	4	4	4	4
NOL7	2	2	2	2	3	2	2
NOLC1	6	3	5	4	3	3	5
NOP58	4	4	2	3	2	2	3
NPC1	2	2	3	2	2	2	2
NPDC1	2	2	2	2	2	2	2
NPFF	4	3	2	3	2	3	4
NPHP3	4	2	3	4	3	2	3
NR6A1	3	3	3	4	3	2	3
NRSN2	2	2	2	2	2	2	2
NTSR2	3	4	3	4	3	2	2
NUDC	3	3	3	3	3	3	3
NUFIP2	2	2	3	2	3	2	2
NUP160	3	2	4	2	3	3	4
NUP188	2	2	2	3	3	2	4
NUSAP1	3	3	3	3	3	2	2
OIP5	3	3	3	3	3	2	2
OLFML2A	3	3	3	4	3	2	3
OPA1	3	3	3	2	4	3	4
OPALIN	4	3	3	3	4	3	2
OR2B2	4	2	3	3	3	3	2
OR2V2	4	2	4	5	2	2	4
ORAI3	3	3	2	3	3	3	5
OSBPL11	3	3	3	4	4	4	4
OSBPL7	4	2	5	3	4	3	3
OSER1	3	4	3	4	3	4	3
OTOS	3	4	4	3	3	2	2
OXNAD1	3	3	4	3	4	2	4
PABPN1	2	3	2	2	2	2	2
PACS1	3	3	2	2	3	2	2
PAQR3	2	3	4	3	5	2	5
PARL	4	4	2	2	4	2	3
PARP1	3	4	3	3	3	3	2
PARP16	2	4	3	2	2	2	3
PBLD	3	3	3	3	2	5	3
PCBD2	4	4	3	4	4	4	4
PCDH12	3	3	3	3	3	2	3
PCGF2	4	2	4	3	4	2	2
PCGF6	3	4	4	3	3	3	4
PCM1	3	4	3	3	3	4	4
PCNA	2	4	4	3	3	3	3
PCSK7	3	2	2	2	3	3	2
PDCD5	3	2	2	3	4	2	3
PDCD6IP	2	3	3	5	3	3	4
PDHX	3	3	2	2	2	3	4
PDK2	6	2	3	3	4	3	2
PDP2	2	4	3	3	4	3	4
PDS5A	2	3	2	2	2	2	2
PDS5B	2	3	4	3	2	4	3
PDZK1IP1	2	4	3	2	3	4	2
PEX1	3	4	3	4	3	2	2
PFKFB4	2	2	2	2	2	3	2
PGLYRP1	3	4	4	4	3	4	4
PHYHIP	2	3	4	2	3	4	3
PIGY	2	3	3	4	4	2	3
PINX1	3	2	2	2	2	2	2
PITRM1	2	3	2	4	2	2	2
PLA2G10	2	2	2	2	2	2	2
PLA2G15	2	2	3	3	2	2	2
PLCD3	3	3	3	3	3	3	2
PMVK	2	3	2	3	3	3	3
PNKD	3	3	2	4	3	4	2
PNPLA7	3	3	3	3	2	2	3
POC1B	2	4	2	3	2	2	2
POC1B-GALNT4	2	4	2	3	2	2	2
POLA1	3	2	3	3	2	3	3
POLDIP3	3	2	2	4	4	4	2
POLG	3	4	4	3	3	4	2
POLR1C	3	3	4	4	3	3	4
POLR2H	4	2	3	2	3	2	2
POLR2L	2	3	3	3	3	3	2
POLR3A	3	2	4	4	3	2	2
POP5	4	4	4	5	4	4	3
POU2AF1	2	3	2	3	2	3	3
PPFIA4	4	2	3	4	3	2	3
PPIB	6	4	5	5	5	2	4
PPM1J	3	2	4	2	3	4	3
PPP1R12B	3	2	2	2	3	2	2
PPP2R3C	2	2	2	2	3	2	2
PPP2R4	2	2	3	3	3	3	3
PPP5D1	2	4	4	3	3	2	4
PPP6R3	2	3	2	3	3	2	3
PRICKLE4	3	3	2	2	2	3	3
PRIM1	2	3	3	2	3	2	3
PRIM2	3	3	3	4	4	3	3
PRKAB1	4	3	4	2	2	2	2
PRMT5	3	3	2	4	3	5	2
PROB1	3	4	3	3	3	2	3
PRPF18	6	3	3	3	3	3	2
PRPF4B	3	3	4	3	3	4	4
PRPS2	6	2	5	2	3	3	4
PRR24	3	4	3	4	2	4	4
PRR5L	2	2	2	2	3	3	3
PRRC1	3	2	2	3	2	3	4
PRUNE	2	4	3	3	4	3	5
PSMB3	4	2	4	3	4	2	2
PSMC1	2	6	3	4	4	3	4
PSMD1	2	2	2	2	3	2	2
PSMD2	2	2	4	2	2	3	2
PSMD9	2	3	2	3	2	4	2
PSMG3	3	3	3	2	3	3	4
PTGES2	2	3	3	2	4	3	2
PTPN11	4	5	4	3	3	6	3
PTPRF	2	2	2	2	2	3	3
PTPRU	4	4	3	3	3	3	6
PYURF	2	3	3	4	4	2	3
QRICH1	2	3	3	3	2	2	2
QTRT1	3	3	3	2	3	3	3
R3HCC1L	3	2	2	2	2	3	2
RAB11FIP4	3	3	2	3	3	3	3
RAB3IP	4	3	4	3	2	2	3
RAB9B	2	2	4	5	2	2	3
RAET1G	3	3	3	3	3	2	3
RANBP3	4	5	3	3	2	3	4
RBM15B	3	4	3	3	3	2	3
RBM17	2	2	2	3	2	2	2
RBM19	2	2	3	3	3	2	2
RBM23	3	3	2	4	3	5	2
RBM48	3	4	3	4	3	2	2
RCOR3	4	2	3	3	3	2	3
REEP2	2	2	3	4	2	3	4
REP15	2	3	3	3	2	4	5
REXO1	3	5	4	5	5	3	4
RGL1	3	4	3	3	2	2	3
RGS22	3	3	5	3	3	3	3
RHBDD3	2	2	2	2	3	3	2
RHOC	3	2	4	2	3	4	3
RILP	5	3	4	4	4	4	3
RIOK2	3	2	5	3	3	3	3
RIPK1	3	3	2	2	2	3	3
RNASE4	2	2	2	2	4	3	2
RNASEH2B	4	3	2	2	3	2	4
RNF13	2	4	2	3	2	3	3
RNF214	3	2	2	2	3	3	2
RNF26	4	4	3	4	4	3	4
RNF4	3	3	2	3	2	2	2
ROBO3	3	2	2	3	5	2	2
ROPN1	3	3	2	2	3	3	2
RP11-101E3.5	2	2	2	3	3	2	4
RP11-1167A19.2	3	3	2	2	3	2	2
RP11-126K1.2	3	3	4	5	2	3	4
RP11-201K10.3	5	3	3	3	3	3	5
RP11-286N22.8	3	2	3	2	4	2	2
RP11-315D16.2	2	4	4	3	5	4	4
RP11-318A15.7	2	3	4	4	3	3	4
RP11-332O19.5	2	2	2	3	2	2	2
RP11-426L16.10	3	2	4	2	3	4	3
RP11-444E17.6	2	2	3	4	3	4	3
RP11-794P6.2	2	3	2	3	2	3	3
RP11-849F2.7	2	3	3	3	3	4	4
RP11-87C12.2	2	3	2	3	2	4	2
RPL13	2	2	3	2	2	3	2
RPL18A	2	4	2	2	3	4	3
RPL26	2	3	3	3	3	4	4
RPL3	3	2	3	4	2	2	4
RPL31	2	2	2	2	4	2	2
RPL35	3	2	2	3	3	2	3
RPL41	5	3	3	3	3	2	2
RPL6	4	5	4	3	3	6	3
RPL9	2	3	3	3	5	4	4
RPN2	3	3	3	3	4	4	3
RPP25	2	2	3	3	3	2	2
RPP30	2	4	3	2	3	2	4
RPS10	2	2	2	2	2	2	2
RPS10-NUDT3	2	2	2	2	2	2	2
RPS14	7	4	4	5	4	4	3
RPS19	4	2	2	2	3	2	3
RPS19BP1	2	3	2	2	3	3	3
RPS23	3	4	4	3	4	3	4
RPS24	3	2	4	4	3	2	2
RPS27	2	3	3	2	3	3	3
RRAGA	2	3	2	3	2	3	3
RRP12	2	3	3	3	3	3	2
RRP1B	4	3	2	3	4	3	4
RRS1	4	3	4	3	3	4	3
RSAD1	4	3	3	5	4	2	3
RSPH10B	3	3	3	3	3	3	3
RSU1	3	3	2	2	5	3	5
RTKN2	2	3	2	2	2	3	4
RUVBL1	2	3	3	3	4	3	2
RUVBL2	3	2	2	2	2	2	2
S100A11	4	3	4	3	3	2	6
SAAL1	3	3	2	2	2	4	2
SAMD4B	3	4	2	2	3	3	3
SARS2	2	3	3	4	3	4	3
SCAF11	3	3	2	3	3	3	4
SCAMP5	2	2	3	3	3	2	2
SCAND1	4	3	5	4	4	3	3
SCARF1	5	3	4	4	4	4	3
SCN1B	2	3	2	2	3	4	3
SCUBE2	2	3	2	3	4	3	3
SDHAF2	3	2	3	2	4	2	2
SDHB	2	3	3	2	3	2	3
SDR39U1	2	2	3	3	3	2	2
SEC13	5	6	5	3	3	3	4
SEC14L1	2	2	3	2	2	3	2
SEC63	2	2	2	3	3	2	3
SECTM1	2	2	2	3	3	3	3
SEH1L	4	3	4	4	3	3	4
SESN1	4	3	3	4	4	3	5
SETD1A	3	3	2	3	3	3	5
SETDB1	5	2	4	4	3	2	2
SF3B5	2	2	2	3	3	3	5
SH2D6	2	2	2	2	2	2	2
SH3GLB2	2	3	4	4	2	2	3
SIRT4	3	5	4	4	2	4	5
SLC17A5	2	2	4	2	4	4	3
SLC24A1	2	2	2	3	2	2	2
SLC25A4	2	3	4	5	3	3	5
SLC30A7	3	3	3	3	2	3	3
SLC35A5	6	3	3	4	3	2	3
SLC35B2	2	2	3	4	3	4	3
SLC4A9	2	3	2	3	2	3	2
SLTM	2	3	2	2	2	3	2
SMARCD1	3	4	5	5	4	3	4
SMEK1	2	2	2	2	2	3	2
SMIM12	3	2	3	3	4	2	2
SMNDC1	3	2	2	2	2	2	4
SNAPC5	2	2	3	5	3	5	3
SNRPG	6	4	4	4	5	2	3
SNX19	4	2	3	3	2	3	2
SNX22	6	4	5	5	5	2	4
SNX8	2	3	3	3	2	3	2
SOX7	3	2	2	2	2	2	2
SPATA24	3	4	3	3	3	2	3
SPCS1	2	2	3	3	2	3	3
SPDL1	2	3	3	3	2	3	2
SPR	2	3	3	3	3	3	3
SPRED3	6	3	2	3	3	3	3
SRL	3	3	4	4	3	4	4
SRSF3	4	3	4	3	2	2	4
SRSF7	2	3	2	4	3	2	4
STRN4	4	3	4	4	2	3	3
SUDS3	4	2	3	2	3	4	4
SULT2A1	2	2	2	2	4	2	2
SUPT20H	3	3	3	3	3	2	2
SYAP1	2	4	3	3	3	3	3
SYNM	3	3	2	3	3	2	2
SYT2	2	4	4	4	4	4	3
TACR2	3	3	2	2	3	3	2
TAF11	2	2	2	3	3	2	3
TAF12	2	3	3	3	5	2	4
TAMM41	3	2	3	3	4	2	3
TAOK3	4	2	3	2	3	4	4
TARBP1	3	3	3	3	2	3	2
TARDBP	4	4	4	5	3	3	4
TAS2R40	3	3	4	2	2	4	3
TAX1BP3	3	4	2	3	2	3	2
TBC1D9B	3	4	2	3	2	2	3
TCEANC	2	3	2	2	2	3	2
TCEB3CL	3	2	2	2	3	2	3
TCEB3CL2	3	2	2	2	3	2	3
TCERG1	2	3	2	2	2	3	3
TCOF1	3	2	3	2	3	2	3
TCTEX1D1	3	2	3	4	3	4	5
TFB1M	2	3	4	5	3	5	4
TG	2	3	3	2	2	2	2
TH	2	3	3	3	3	3	3
THADA	3	2	3	2	3	3	2
TIAL1	3	2	3	3	3	3	2
TIFAB	2	2	3	2	3	3	2
TIGD6	3	2	2	2	3	2	2
TIMM44	3	2	3	2	2	3	2
TIPARP	2	3	2	3	2	3	2
TM7SF2	3	3	3	3	3	2	3
TMED4	3	3	4	3	3	4	4
TMEM127	3	4	2	4	2	5	4
TMEM130	4	2	3	2	3	2	3
TMEM150A	3	5	4	4	5	4	4
TMEM151B	2	2	3	4	3	4	3
TMEM184A	3	3	3	2	3	3	4
TMEM230	2	4	4	3	3	3	3
TMEM243	2	3	3	2	2	2	3
TMEM27	4	3	2	3	3	3	3
TMEM39B	3	4	3	3	3	3	4
TMEM9B	4	3	3	2	3	2	3
TOMM6	3	3	2	2	2	3	3
TOPBP1	2	2	2	3	2	3	2
TRA2A	3	2	2	2	3	2	4
TRIM26	3	4	2	2	3	3	2
TRIM46	5	3	3	3	3	3	5
TRIP12	2	3	3	3	2	3	2
TRPM2	2	3	4	2	4	4	3
TRRAP	4	2	3	2	3	2	3
TSPAN17	2	3	4	2	3	2	4
TSPAN4	2	3	3	3	3	3	2
TSSK6	2	3	3	2	4	3	3
TTC1	4	6	2	5	4	5	5
TTC23	2	3	2	3	2	3	4
TTC37	3	3	3	2	2	4	4
TTF1	2	3	3	3	3	4	3
TTF2	3	3	2	3	3	3	3
TTLL11	2	3	2	4	5	3	3
UBE2G2	2	3	2	5	2	2	2
UBE2Q1	3	3	2	2	2	2	2
UBE2T	3	2	2	2	3	2	2
UBE3D	2	2	2	3	2	3	2
UBR2	3	4	2	2	2	2	2
UCN2	2	2	2	2	2	3	2
UFSP1	2	3	3	3	5	2	3
ULBP2	3	3	3	3	3	2	3
UNC119	3	3	3	2	3	2	2
UQCC2	3	2	2	3	2	2	3
UQCRB	2	4	2	2	2	2	5
USP39	3	5	4	4	5	4	4
USP5	3	3	4	3	3	4	4
VCPIP1	2	3	2	2	3	3	6
VCPKMT	3	2	5	3	3	3	3
VDAC3	2	3	3	4	4	3	3
VPS18	2	4	4	3	4	4	3
VWA9	2	2	2	3	2	2	2
WARS	3	4	2	2	4	3	3
WBP4	2	4	3	2	2	2	4
WDR18	2	2	2	2	2	2	3
WDR25	3	4	2	2	4	3	3
WDR75	2	2	3	3	2	2	2
WDR77	3	4	2	2	3	4	3
WDR83OS	4	3	3	2	4	3	2
WDR89	2	2	3	2	2	2	3
WFDC3	2	5	3	2	3	4	3
WNT6	4	3	4	2	3	2	5
WNT7B	2	4	3	5	2	4	2
XPA	2	2	2	2	3	2	3
XPOT	2	2	2	2	3	2	2
XRCC3	2	2	2	3	3	4	2
XRCC5	2	3	3	3	3	2	3
YARS2	3	5	5	5	3	5	3
YIPF3	3	3	4	4	3	3	4
YJEFN3	2	3	3	2	4	3	3
YPEL5	2	3	3	2	2	3	3
YWHAB	5	3	3	2	3	3	3
ZAR1L	3	2	2	2	3	3	3
ZBTB43	4	4	3	4	3	4	3
ZC3H10	5	3	3	3	3	2	2
ZC3H18	4	2	4	3	6	2	2
ZCCHC6	2	3	2	2	2	2	4
ZCCHC9	2	3	3	2	2	2	3
ZFYVE21	2	2	2	3	3	4	2
ZNF283	3	3	4	3	2	2	3
ZNF335	4	3	3	3	4	3	3
ZNF410	2	3	2	2	3	2	3
ZNF674	3	3	2	2	3	2	2
ZNF684	2	3	2	2	2	4	2
ZNF687	3	3	4	5	2	3	4
ZNF76	5	5	8	5	6	3	5
ZNF839	4	4	4	3	3	3	4
ZNHIT2	3	3	3	3	3	2	3
ZSCAN20	3	3	2	3	3	3	3
ZWILCH	2	2	3	5	3	5	3

## Sheet: Sheet4
Supplementary Data 4: GO enrichment analysis related to Supplementary Figure 10A.
Term	Count	%	PValue	Genes
GO:0006412~translation	29	4.00552	1.20477e-09	RPL3, RPL31, MRPS33, MRPS11, MRPL34, RPL9, MRPL35, YARS2, MRPL10, RPL6, MRPL41, RPS14, RPS19, RPL18A, ZAR1L, RPL35, RPL13, RPS10, RPL41, MRPS23, DHPS, MRPL49, MRPL22, RPS27, GEMIN5, RPL26, FAU, RPS24, RPS23
GO:0006364~rRNA processing	20	2.76243	1.53358e-07	POP5, NOP58, DDX27, KRR1, WDR18, RPP30, DDX56, HEATR1, WDR75, NOLC1, DDX54, DDX10, RRP1B, RPS27, RPS19, MRTO4, RPL26, RRP12, RPP25, RPS24
GO:0002181~cytoplasmic translation	16	2.20994	3.20896e-07	RPL41, RPL3, RPL31, RPL9, RPL6, RPS14, RPS27, RPS19, RPL18A, RPL35, RPL13, RPL26, FAU, RPS10, RPS24, RPS23
GO:0042274~ribosomal small subunit biogenesis	13	1.79558	5.77078e-06	NOP58, RPS19BP1, DIMT1, KRR1, HEATR1, NOL7, WDR75, RPS14, RPS27, RPS19, RIOK2, RPS24, RPS23
GO:0008380~RNA splicing	19	2.62431	0.000269405	TCERG1, RBM48, DHX8, SCAF11, WBP4, PRPF4B, RRP1B, TTF2, LSM5, USP39, CCAR2, JMJD6, RBM15B, PRPF18, SNRPG, HNRNPH3, RBM23, TARDBP, SRSF7
GO:2000779~regulation of double-strand break repair	7	0.966851	0.000273201	TRRAP, RUVBL2, ACTL6A, RUVBL1, EPC1, TRIP12, ATR
GO:0008156~negative regulation of DNA replication	6	0.828729	0.000322956	GMNN, CDC6, TTF1, PDS5A, S100A11, ATR
GO:0051301~cell division	27	3.72928	0.000532646	ANAPC13, SEH1L, CDCA3, ZWILCH, GNAI3, HEPACAM2, PDS5B, PDS5A, USP39, HAUS8, RUVBL1, OIP5, NEK2, SPDL1, MISP, CDT1, NUDC, BOD1, CDC6, HAUS1, CENPE, CCNE2, MPLKIP, BIRC6, CEP63, ARL8B, MAD2L1
GO:0032543~mitochondrial translation	11	1.51934	0.00137946	MRPL41, MRPS35, MRPS33, MRPS11, MRPS23, MRPL49, MRPL34, MRPL35, MRPL46, MRPL10, MRPL22
GO:0006270~DNA replication initiation	6	0.828729	0.002129	PRIM2, POLA1, CCNE2, PRIM1, TOPBP1, CDC6
GO:0000387~spliceosomal snRNP assembly	6	0.828729	0.00250279	PRMT5, CLNS1A, SNRPG, GEMIN5, GEMIN6, WDR77
GO:0007080~mitotic metaphase plate congression	7	0.966851	0.00256023	CENPE, NUDC, SEH1L, BOD1, PINX1, RRS1, SPDL1
GO:0043967~histone H4 acetylation	7	0.966851	0.00256023	TRRAP, RUVBL2, ACTL6A, RUVBL1, BEND3, EPC1, BRCA2
GO:0000398~mRNA splicing, via spliceosome	16	2.20994	0.00303415	SF3B5, RBM17, DHX8, RBM19, WBP4, PRPF4B, LSM5, USP39, DDX39A, TRA2A, SNRPG, GEMIN5, SRSF3, GEMIN6, HNRNPH3, SRSF7
GO:0033365~protein localization to organelle	5	0.690608	0.00320749	CEP68, COG7, RAB3IP, CEP250, BBS4
GO:2000234~positive regulation of rRNA processing	4	0.552486	0.00373772	DIMT1, HEATR1, WDR75, RIOK2
GO:0042981~regulation of apoptotic process	18	2.48619	0.00374392	TRRAP, CARD8, ACTL6A, NME2, CLU, NME1, CASP9, CASP8, RUVBL2, RUVBL1, ANP32E, EPC1, BIRC6, QRICH1, HS1BP3, FADD, NAE1, TARDBP
GO:0043968~histone H2A acetylation	5	0.690608	0.00559191	TRRAP, RUVBL2, ACTL6A, RUVBL1, EPC1
GO:0043484~regulation of RNA splicing	9	1.24309	0.00604615	SF3B5, ZC3H10, RBM17, TAF12, ESRP2, TRRAP, RRP1B, HNRNPH3, SUPT20H
GO:0018343~protein farnesylation	3	0.414365	0.00639555	CHURC1-FNTB, FNTB, AIPL1
GO:0006397~mRNA processing	17	2.34807	0.00648641	TCERG1, RBM48, SCAF11, RRP1B, TTF2, LSM5, USP39, CCAR2, JMJD6, RBM15B, PRPF18, PABPN1, RBM23, TARDBP, SRSF7, SMNDC1, HNRNPA0
GO:0006241~CTP biosynthetic process	4	0.552486	0.00651907	NME1-NME2, NME2, CTPS2, NME1
GO:1905168~positive regulation of double-strand break repair via homologous recombination	6	0.828729	0.00923076	PARP1, TRRAP, RUVBL2, ACTL6A, RUVBL1, EPC1
GO:1904874~positive regulation of telomerase RNA localization to Cajal body	4	0.552486	0.0125149	RUVBL2, RUVBL1, CCT8, CCT5
GO:0006282~regulation of DNA repair	7	0.966851	0.0136693	SF3B5, TAF12, TRRAP, RUVBL2, ACTL6A, RUVBL1, SUPT20H
GO:0000723~telomere maintenance	7	0.966851	0.0147721	PARP1, CCNE2, XRCC5, RUVBL2, ACTL6A, RUVBL1, ATR
GO:0000028~ribosomal small subunit assembly	4	0.552486	0.0150266	RPS14, RPS27, RPS19, MRPS11
GO:0000462~maturation of SSU-rRNA from tricistronic rRNA transcript (SSU-rRNA, 5.8S rRNA, LSU-rRNA)	5	0.690608	0.0151072	RPS14, RPS19, MRPS11, HEATR1, NOL10
GO:0032025~response to cobalt ion	3	0.414365	0.0152914	ATF1, CASP9, CASP8
GO:0034644~cellular response to UV	7	0.966851	0.0159352	CASP9, PCNA, PARP1, MYC, RUVBL2, RPL26, ATR
GO:0043923~positive regulation by host of viral transcription	4	0.552486	0.0178016	JUN, HPN, TAF11, RRP1B
GO:0006470~protein dephosphorylation	10	1.38122	0.0202649	FAM220A, PTPRU, PDP2, SDHAF2, CTDSP1, PPM1J, PTPN11, MTMR4, PTPRF, CTTNBP2NL
GO:0045893~positive regulation of transcription, DNA-templated	36	4.97238	0.0204968	SMARCD1, SF3B5, CEBPB, FOXC1, TRRAP, CHURC1-FNTB, NOLC1, CHD4, GPATCH3, RNF4, BRCA2, PSMD9, WNT6, MYC, RUVBL2, RUVBL1, EPC1, PCBD2, SCAND1, SUPT20H, SOX7, JUN, CHURC1, NFYA, TAF12, NCOA6, PTGES2, ACTL6A, NME2, MED4, JMJD6, WDR77, DNM2, ELF1, QRICH1, RBM23
GO:0045292~mRNA cis splicing, via spliceosome	4	0.552486	0.0208418	RBM17, CLNS1A, WBP4, PRPF4B
GO:0006269~DNA replication, synthesis of RNA primer	3	0.414365	0.0209379	PRIM2, POLA1, PRIM1
GO:0048026~positive regulation of mRNA splicing, via spliceosome	5	0.690608	0.0211508	PRMT5, CLNS1A, TRA2A, CIRBP, WDR77
GO:0007098~centrosome cycle	6	0.828729	0.0215114	CEP68, PCM1, HAUS8, HEPACAM2, BBS4, HAUS1
GO:0033044~regulation of chromosome organization	4	0.552486	0.0241483	CDT1, RUVBL2, ACTL6A, RUVBL1
GO:0006281~DNA repair	18	2.48619	0.0250984	PARP1, TRRAP, ACTL6A, XRCC3, XPA, PDS5B, TTF2, BRCA2, PDS5A, POLA1, ENDOV, TAOK3, UBE2T, RUVBL2, RUVBL1, TRIP12, TOPBP1, ATR
GO:0032212~positive regulation of telomere maintenance via telomerase	5	0.690608	0.0258948	XRCC5, NEK2, CCT8, CCT5, ATR
GO:0031669~cellular response to nutrient levels	5	0.690608	0.0258948	SEC13, RRAGA, SEH1L, UCN2, PRKAB1
GO:0006729~tetrahydrobiopterin biosynthetic process	3	0.414365	0.0273059	GCH1, SPR, PCBD2
GO:0060613~fat pad development	3	0.414365	0.0273059	ARRDC3, BBS4, FOSL2
GO:0070301~cellular response to hydrogen peroxide	7	0.966851	0.0275771	OSER1, TRPM2, EDN1, PCNA, PCGF2, RIPK1, FXN
GO:0016567~protein ubiquitination	26	3.59116	0.0297825	CUL5, CDCA3, CUL2, UBR2, FBXO43, DTX4, FBXO44, FBXL22, ANKRD9, VCPIP1, HERC3, UBE2Q1, MARVELD3, TRIM26, NAE1, BRAP, VPS18, ATG3, USP5, FBXO2, RNF26, FBXO31, TSPAN17, KLHL8, MKRN2, BIRC6
GO:0030071~regulation of mitotic metaphase/anaphase transition	5	0.690608	0.0312281	CENPE, SMARCD1, ACTL6A, RIOK2, CDC6
GO:0080182~histone H3-K4 trimethylation	4	0.552486	0.0315578	NFYA, SETD1A, BEND3, ZNF335
GO:0090201~negative regulation of release of cytochrome c from mitochondria	4	0.552486	0.0315578	OPA1, CLU, FXN, PARL
GO:0006338~chromatin remodeling	19	2.62431	0.0336296	SMARCD1, PRMT5, PCGF6, PCGF2, SETD1A, ACTL6A, SIRT4, BAZ2A, CHD4, TTF2, BRCA2, JMJD6, BTAF1, MYC, CARM1, RUVBL2, RUVBL1, VCPKMT, SUDS3
GO:0097193~intrinsic apoptotic signaling pathway	5	0.690608	0.0341188	CASP9, CUL5, CUL2, IFI6, CLU
GO:0031146~SCF-dependent proteasomal ubiquitin-dependent protein catabolic process	7	0.966851	0.0371422	CUL5, PSMB3, FBXO2, CUL2, FBXO44, FBXL22, FBXO31
GO:0016573~histone acetylation	5	0.690608	0.0371599	TRRAP, PCGF2, RUVBL2, RUVBL1, EPC1
GO:0048146~positive regulation of fibroblast proliferation	6	0.828729	0.0387092	RNASEH2B, JUN, MYC, FN1, CDC6, FOSL2
GO:0060546~negative regulation of necroptotic process	4	0.552486	0.0400174	CASP8, RIPK1, FADD, SLC25A4
GO:0006471~protein ADP-ribosylation	4	0.552486	0.0400174	PARP1, TIPARP, SIRT4, PARP16
GO:0000027~ribosomal large subunit assembly	4	0.552486	0.0400174	RPL3, MRTO4, RRS1, RPL6
GO:0035332~positive regulation of hippo signaling	3	0.414365	0.041992	TIAL1, ARRDC3, CORO7
GO:0044346~fibroblast apoptotic process	3	0.414365	0.041992	CASP9, CASP7, MYC
GO:0043653~mitochondrial fragmentation involved in apoptotic process	3	0.414365	0.041992	ATG3, MFF, CCAR2
GO:0033314~mitotic DNA replication checkpoint	3	0.414365	0.041992	TOPBP1, NAE1, CDC6
GO:0006974~cellular response to DNA damage stimulus	17	2.34807	0.0430941	PARP1, XRCC5, NCOA6, SETD1A, XRCC3, SIRT4, CCAR2, FBXO31, CASP9, VCPIP1, TAOK3, UBE2T, MYC, TRIP12, TOPBP1, NAE1, ATR
GO:0015031~protein transport	23	3.1768	0.0434937	NDC1, CD63, SEC13, SEH1L, PDCD6IP, AP5Z1, NUP188, ARRDC2, ARRDC3, SNX22, NUP160, SCAMP5, SNX19, DAG1, CORO7, CCDC93, RILP, SNX8, RAB9B, BBS4, TOMM6, ARL8B, AP1M1
GO:0001822~kidney development	9	1.24309	0.0462168	CASP9, FOXC1, TIPARP, ANKS6, NPHP3, FADD, CC2D2A, ADAMTS6, JMJD6
GO:0035521~monoubiquitinated histone deubiquitination	4	0.552486	0.0495012	SF3B5, TAF12, TRRAP, SUPT20H
GO:0006228~UTP biosynthetic process	3	0.414365	0.0502096	NME1-NME2, NME2, NME1
GO:0006353~DNA-templated transcription, termination	3	0.414365	0.0502096	PRMT5, TTF2, TTF1
GO:0070198~protein localization to chromosome, telomeric region	3	0.414365	0.0502096	XRCC5, PINX1, ATR
GO:0045050~protein insertion into ER membrane by stop-transfer membrane-anchor sequence	3	0.414365	0.0502096	EMC1, EMC6, EMC8
GO:0032465~regulation of cytokinesis	5	0.690608	0.0508323	BIRC6, CALM3, BRCA2, RAB11FIP4, BBS4
GO:0070213~protein auto-ADP-ribosylation	3	0.414365	0.0589477	PARP1, TIPARP, PARP16
GO:0009165~nucleotide biosynthetic process	3	0.414365	0.0589477	PRPS2, DCTD, NMNAT1
GO:0051315~attachment of mitotic spindle microtubules to kinetochore	3	0.414365	0.0589477	CDT1, CENPE, SEH1L
GO:0006183~GTP biosynthetic process	3	0.414365	0.0589477	NME1-NME2, NME2, NME1
GO:0000245~spliceosomal complex assembly	4	0.552486	0.0599728	SCAF11, SNRPG, GEMIN6, USP39
GO:0032496~response to lipopolysaccharide	10	1.38122	0.0626729	CASP9, EDN1, CEBPB, CASP8, GCH1, TH, MGST2, LIAS, FOSL2, HNRNPA0
GO:0045740~positive regulation of DNA replication	4	0.552486	0.0655653	ATF1, CDT1, PCNA, LPIN1
GO:0006259~DNA metabolic process	4	0.552486	0.0655653	TOPBP1, N4BP2, POLG, NME1
GO:2000104~negative regulation of DNA-dependent DNA replication	2	0.276243	0.0657129	CDT1, GMNN
GO:0071163~DNA replication preinitiation complex assembly	2	0.276243	0.0657129	CDT1, GMNN
GO:2000112~regulation of cellular macromolecule biosynthetic process	2	0.276243	0.0657129	TRRAP, ATR
GO:1990145~maintenance of translational fidelity	2	0.276243	0.0657129	CDKAL1, RPS23
GO:0007507~heart development	13	1.79558	0.0681296	FOXC1, PCNA, NCOA6, FN1, PTPN11, PRICKLE4, JMJD6, GYS1, CASP7, CASP8, TH, ANKS6, CC2D2A
GO:0006275~regulation of DNA replication	5	0.690608	0.0712762	PCNA, RUVBL2, ACTL6A, GMNN, RUVBL1
GO:0043085~positive regulation of catalytic activity	4	0.552486	0.0713873	BCAS3, XRCC5, YWHAB, FXN
GO:0035522~monoubiquitinated histone H2A deubiquitination	4	0.552486	0.0713873	SF3B5, TAF12, TRRAP, SUPT20H
GO:0036211~protein modification process	7	0.966851	0.0741841	RPN2, PARP1, MMP15, AKT2, FBXO2, AP3B1, TTLL11
GO:0071364~cellular response to epidermal growth factor stimulus	5	0.690608	0.0758003	FOXC1, DUSP3, MYC, SYAP1, PTPN11
GO:0030174~regulation of DNA-dependent DNA replication initiation	3	0.414365	0.0778124	CDT1, WDR18, GMNN
GO:0006516~glycoprotein catabolic process	3	0.414365	0.0778124	FBXO2, PPP6R3, FBXO44
GO:0001682~tRNA 5'-leader removal	3	0.414365	0.0778124	POP5, RPP30, RPP25
GO:0032479~regulation of type I interferon production	3	0.414365	0.0778124	POLA1, RNF26, DTX4
GO:0034638~phosphatidylcholine catabolic process	3	0.414365	0.0778124	PLA2G15, PNPLA7, PLA2G10
GO:0070979~protein K11-linked ubiquitination	4	0.552486	0.0836935	ANAPC13, UBE2T, RNF26, RNF4
GO:1904507~positive regulation of telomere maintenance in response to DNA damage	3	0.414365	0.0878581	RUVBL2, ACTL6A, RUVBL1
GO:0043280~positive regulation of cysteine-type endopeptidase activity involved in apoptotic process	5	0.690608	0.0952837	NDUFA13, MYC, CARD8, PDCD5, SOX7
GO:0043388~positive regulation of DNA binding	4	0.552486	0.0968348	FOXC1, MYC, CALM3, NME1
GO:0060271~cilium assembly	13	1.79558	0.0969063	GSN, RAB3IP, KIF27, DUSP23, PCM1, HYLS1, CEP250, NPHP3, POC1B, ATP6V0D1, CC2D2A, RILP, BBS4
GO:0045651~positive regulation of macrophage differentiation	3	0.414365	0.0982626	CASP8, RIPK1, FADD
GO:0048490~anterograde synaptic vesicle transport	3	0.414365	0.0982626	BLOC1S4, TRIM46, AP3B1
GO:0060382~regulation of DNA strand elongation	3	0.414365	0.0982626	RUVBL2, ACTL6A, RUVBL1

## Sheet: Sheet5
Supplementary Data 5: Motif enrichments at the high-level (level3+) with high-complexity TFBS-clustered region (TC9) boundaries in each cell line, related to Figure 5F.
Motif	Enrichment (-log10(p-value))
	GM12878	HMEC	HUVEC	IMR90	NHEK	K562	HCT116
PITX2	3.8271	3.86371	3.7631	3.84531	3.95806	3.79864	3.79419
ZN250	3.16608	3.12074	3.14132	3.08881	3.12345	3.13725	3.1397
TEAD2	2.00369	2.02398	2.01205	2.08284	2.11165	1.97149	2.10394
TEAD4	2.30324	1.95279	1.96547	1.9141	1.9872	1.94429	1.93227
MAF	2.11781	3.06063	2.16771	2.95348	2.20122	2.11987	2.07452
GFI1	1.84436	1.91639	1.81334	1.80234	1.92498	1.8303	1.82722
GFI1B	1.74861	1.77853	1.7011	1.70912	1.81043	1.73677	1.73288
TFAP4	1.72992	1.73768	1.73785	1.72744	1.74595	1.87366	1.85259
IKZF1	3.17187	3.30668	0	3.15165	3.16011	2.70328	3.3468
TBX5	2.54367	2.57768	2.34126	0	2.38664	2.40745	0
TGIF2	1.99208	2.0569	1.94356	0	1.96334	1.92304	1.95363
FIGLA	1.95498	1.98217	1.8492	0	1.83359	1.82866	1.89785
ID4	1.74725	1.81201	0	0	1.68666	0	0
ZN331	1.73159	1.74071	1.72326	0	1.71843	1.74529	1.73817
ZEB1	1.71308	1.81319	1.68294	0	1.71943	0	0
MXI1	1.70928	0	1.73525	0	1.68634	0	1.86051
GLI1	3.18542	0	0	0	0	0	0
RARA	3.09787	0	0	0	0	3.44881	0
RARB	3.00341	0	0	0	0	4.73125	0
ESR2	2.79997	0	0	0	0	3.28251	0
ZKSC3	2.52023	0	0	0	0	0	0
RARG	2.45969	0	0	0	0	3.8492	0
TBX4	2.45297	0	0	0	0	3.07048	0
NR5A2	2.3527	0	0	0	0	0	0
ZN121	2.35114	0	0	1.87673	1.75038	3.18385	0
PRD14	2.3122	0	0	0	0	1.98498	0
GLI3	2.25263	0	0	0	0	0	0
ESR1	2.16647	0	0	0	0	1.85068	0
NR1H4	2.1478	0	0	0	0	2.51817	0
STF1	2.13577	0	0	0	0	0	0
P73	2.1313	0	0	0	0	0	0
ZN341	2.12767	1.91299	0	2.04075	1.77762	0	0
HAND1	2.10951	0	0	0	0	0	0
NR6A1	2.09467	0	0	0	0	0	0
GRHL2	2.07429	0	0	0	0	0	0
GCR	2.0516	0	0	0	0	0	0
ANDR	2.01316	0	3.57124	2.98152	0	0	0
GLI2	2.00095	0	0	0	0	0	0
PAX5	1.98522	0	0	2.84465	2.73284	3.73435	2.07629
P53	1.93654	0	0	0	0	0	0
PPARA	1.90911	0	0	0	0	2.34763	0
ZN449	1.82805	0	0	0	0	2.06632	0
ZN524	1.79933	2.49084	0	0	0	2.70618	2.59102
ZN335	2.44595	2.03513	2.15771	0	2.2364	2.10867	2.50569
PITX3	2.16777	1.70345	1.75038	0	1.84421	1.69046	0
ZN547	1.86404	0	0	0	0	0	0
TEAD1	1.7793	0	0	3.20148	3.23828	0	3.26124
OTX1	1.70757	1.689	0	1.68403	1.75948	0	0
MEIS1	1.68725	1.69033	0	0	1.70913	0	0
MEF2B	3.81837	0	3.78545	2.67025	3.76915	3.7364	0
HXD13	3.61214	3.76007	3.70693	3.57389	3.53759	3.55655	0
MEF2D	3.60859	0	3.57944	3.62881	3.55614	3.57436	0
HMGA1	3.32754	0	3.31176	3.1665	3.21245	3.21825	0
PRDM6	3.31338	0	4.63126	4.75366	3.3083	3.32133	0
FOXJ3	3.27146	0	3.47348	3.65336	3.1189	3.11132	0
MEF2A	3.16818	0	3.21206	3.18444	3.13959	3.13193	0
CPEB1	3.14507	0	7.84799	7.98696	3.10703	3.0934	0
MEF2C	2.92541	0	2.94124	2.9428	2.93429	2.88636	0
FUBP1	2.91925	0	3.18757	3.33462	2.76741	2.72049	0
SRY	2.64727	0	2.55451	2.37755	2.46905	2.4912	0
HXC13	2.61668	1.93797	2.57208	2.6759	2.59897	2.59445	0
HXC10	2.55934	0	3.75625	3.94654	2.24935	2.25017	0
FOXD3	2.45415	0	2.44244	2.14314	2.37304	2.36346	0
FOXG1	2.4018	0	3.95667	4.09812	2.33385	2.33789	0
ONEC3	2.34457	0	2.29217	2.3616	2.27188	2.2478	0
ZFP28	2.13924	0	3.58639	3.70665	2.16188	2.24532	0
FOXL1	2.12545	0	4.38034	3.50747	2.07656	2.10594	0
MSX1	2.10689	0	1.97959	1.68254	2.05453	2.05702	0
PIT1	2.04854	0	2.05896	2.06294	1.99927	1.97659	0
FOXC2	2.03036	0	2.0089	2.11145	1.91405	1.96909	1.92436
NFAC1	1.99984	0	2.71824	2.85645	1.99814	1.99552	0
SOX5	1.98438	0	1.95015	1.93919	1.89847	1.87632	0
FOXJ2	1.95906	0	1.86646	1.87966	1.83162	1.86935	0
RAX2	1.9341	0	1.87631	1.94755	1.85434	1.90392	0
FOXF1	1.87269	0	1.89236	1.78075	1.83979	1.83741	0
UNC4	1.79942	0	1.70585	1.75629	1.70908	1.72534	0
GATA3	1.79942	0	1.87783	1.96383	1.74641	1.74404	0
ALX4	1.79486	0	1.73599	1.79019	1.71446	1.76167	0
RUNX3	1.76472	0	1.7877	0	1.7534	1.75107	0
FOXO4	1.75413	0	1.69212	1.75056	0	0	0
HXD12	1.74457	0	1.72283	1.73797	1.69044	1.70665	0
PO3F3	1.71235	0	2.34829	0	0	0	0
FOXQ1	1.71068	0	0	0	0	0	0
ZN770	6.77134	9.74307	0	10.1025	6.80513	6.39602	5.14127
ZSC22	4.27316	4.36231	0	4.25408	4.25551	0	0
ZFX	3.95411	3.95731	0	3.85731	3.93804	0	3.85824
EGR2	3.33875	3.19715	0	3.21956	3.28929	0	2.3071
MAFK	3.20353	3.28664	0	3.13913	3.18762	0	0
PTF1A	3.04387	1.76991	0	1.86341	3.02656	3.16982	0
KLF6	3.00651	3.06063	0	3.18464	3.01064	0	0
ZN257	2.89813	2.98997	2.12624	2.86112	2.88248	2.06535	0
MAFB	2.84702	2.91955	0	2.8164	2.87928	0	0
ITF2	2.74632	0	0	0	2.77542	2.87858	0
NRL	2.68357	2.7176	0	2.70074	2.64518	0	0
EGR1	2.67686	2.69351	0	2.71277	2.66358	0	2.13844
ZN554	2.64397	2.69769	0	2.62185	2.62664	0	0
ZN263	2.61588	2.96265	0	3.01931	2.57823	0	2.48311
ZBT17	2.53183	4.03927	0	3.81374	2.55098	0	0
KLF5	2.49125	2.51498	0	2.45389	2.47731	0	0
ASCL2	2.47462	1.76991	0	1.84083	2.48168	2.58979	0
WT1	2.3415	2.93182	0	2.97175	2.33157	0	2.60299
ZN148	2.29133	2.32946	0	2.22435	2.26142	0	2.73457
PATZ1	2.23649	2.48769	0	2.54243	2.24299	0	0
ATOH1	2.23649	0	0	0	2.24299	2.31218	0
ZN214	2.20767	2.44679	0	2.11941	2.22694	0	0
BHA15	2.20442	0	0	0	2.24863	2.2076	0
ZN281	2.19158	3.02965	0	2.93249	2.22818	0	2.53861
BACH1	2.16056	2.20384	0	2.08939	2.16476	0	0
HTF4	2.14837	0	0	0	2.11157	2.26353	0
NR1D1	2.14682	2.42951	0	2.25891	2.1218	1.91987	0
ASCL1	2.13565	2.32924	0	2.11791	2.10508	0	2.42191
SMAD3	2.13547	2.27649	0	1.93639	2.12146	2.12196	0
PURA	2.13472	1.9708	0	2.16758	2.13797	0	1.7082
KLF15	2.11814	2.01743	0	2.015	2.1505	0	0
BACH2	2.07106	2.15552	0	2.04441	2.11476	0	0
SALL4	2.01854	2.04566	0	2.10435	2.0252	2.12765	0
COT1	1.9838	2.19046	0	1.98614	2.00191	1.98327	2.53674
SP2	1.97307	2.78099	0	1.92469	1.96594	1.7227	2.28175
TBX15	1.90744	2.30488	0	1.91747	1.95248	0	2.31111
MAFF	1.84987	2.10363	1.72298	1.9961	1.85779	0	0
MAZ	1.84669	2.47403	0	2.43058	1.86469	0	1.70351
COT2	1.82228	1.83076	0	1.82468	1.81091	2.30557	2.13844
RXRA	1.81876	2.53369	0	1.77434	1.836	2.44162	2.80253
MYF6	1.77491	1.73935	0	1.85339	1.75634	1.84012	0
CEBPG	1.77268	1.9369	0	1.79494	1.81149	0	2.10906
KLF4	1.76192	1.79598	0	1.85674	1.74892	0	0
MAFA	1.72879	1.99276	0	2.1594	1.75867	0	0
NFYC	1.70983	0	0	0	1.68216	1.77013	0
FOS	0	2.59737	0	0	0	0	0
TBX2	0	2.27864	0	0	0	0	1.79543
FOSB	0	2.03134	0	0	0	0	0
HES1	0	1.79525	0	0	0	0	1.85842
ZN264	0	1.75812	0	0	0	0	0
TBX1	0	1.72776	1.97379	0	0	1.96992	1.95481
ZIC3	0	1.68701	0	0	0	0	1.71771
MAFG	0	3.07959	0	2.89611	0	0	0
ZN768	0	2.90113	0	2.7692	0	0	0
E2F7	0	2.36321	0	2.32171	0	0	0
ZN563	0	2.2337	0	2.19569	2.16795	0	2.17531
ZN467	0	1.90055	0	1.97598	0	0	0
CRX	0	1.89438	0	1.8473	0	0	0
SP4	0	1.84237	0	0	0	0	0
ZN586	0	1.79087	0	1.73527	0	0	0
SNAI2	0	1.74102	0	0	0	0	0
NFYB	0	1.72966	0	0	0	1.71173	0
ZEP1	0	2.32675	2.41966	0	0	0	0
MLXPL	0	2.22997	2.32282	0	0	0	0
CDC5L	0	2.12561	2.11543	0	0	0	0
NFKB2	0	2.01238	2.23779	1.9941	0	0	0
DDIT3	0	1.74979	1.69723	0	0	0	0
ZN322	0	2.10642	0	1.88882	1.87967	0	2.0631
GABPA	0	2.80981	0	0	0	0	2.6807
ELF5	0	2.73303	0	0	0	0	2.71952
ELF1	0	2.52848	0	0	0	0	2.0512
TBX3	0	2.42593	0	0	0	0	2.52913
VEZF1	0	2.4148	0	0	0	0	2.12805
MYBA	0	2.4131	0	0	0	0	2.39785
TAL1	0	2.36147	0	0	0	0	2.6005
SOX8	0	2.3337	0	0	0	0	1.89333
SP3	0	2.2002	0	0	0	0	2.33632
KLF16	0	2.18781	0	0	0	0	2.56095
ATF4	0	2.14134	0	0	0	0	2.32062
IRF8	0	2.10216	1.79739	0	0	0	0
SP1	0	2.08324	0	0	0	0	1.85318
TAF1	0	2.02946	0	0	0	0	1.93932
ELF2	0	2.01629	0	0	0	0	1.85663
EHF	0	1.93217	0	0	0	0	1.77463
ZN134	0	1.92783	0	0	0	0	2.09883
IRF2	0	1.92435	0	0	0	0	0
ELF3	0	1.90075	0	0	0	0	0
PRDM1	0	1.90075	0	0	0	0	0
ZF64A	0	1.87585	0	0	0	0	1.78764
FEV	0	1.84594	0	0	0	0	0
XBP1	0	1.81679	0	0	0	0	0
SMAD2	0	1.8122	0	0	0	0	0
ONEC2	0	0	3.31714	2.02665	0	0	0
IRF1	0	0	2.79399	0	0	0	0
ZN713	0	0	2.7498	0	0	0	0
STAT1	0	0	2.73443	2.11864	0	0	0
BPTF	0	0	2.47565	2.55411	0	0	0
ARI3A	0	0	2.4095	1.88332	0	0	0
HMX1	0	0	2.29173	2.40999	0	0	0
IRF3	0	0	2.16538	0	0	0	0
BC11A	0	0	2.15607	2.24184	0	0	0
STAT2	0	0	2.14863	0	0	0	0
LMX1A	0	0	2.10693	1.8608	0	0	0
ZN394	0	0	1.91297	0	0	0	0
SPIB	0	0	1.83744	1.9046	0	0	0
IRF5	0	0	1.74683	0	0	0	0
Z354A	0	0	1.74543	0	0	0	0
MYNN	0	0	1.72587	1.83391	0	0	0
ZN136	0	0	2.97235	0	0	0	0
P5F1B	0	0	2.68033	0	0	0	0
NR2E3	0	0	2.62498	0	0	0	0
VAX1	0	0	2.55316	0	0	0	0
MSX2	0	0	2.39737	0	0	0	0
PO3F4	0	0	2.1963	0	0	0	0
HOMEZ	0	0	2.18456	0	0	0	0
SHOX	0	0	2.16639	0	0	0	0
GBX2	0	0	2.1515	0	0	0	0
HXA10	0	0	2.10547	0	0	0	0
LHX9	0	0	2.09266	0	0	0	0
PO6F1	0	0	1.99514	0	0	0	0
DMBX1	0	0	1.97372	0	0	0	0
DLX1	0	0	1.93442	0	0	0	0
OLIG1	0	0	1.92285	0	0	0	0
GBX1	0	0	1.90367	0	0	0	0
SHOX2	0	0	1.87518	0	0	0	0
ESX1	0	0	1.86099	0	0	0	0
VENTX	0	0	1.76644	0	0	0	0
CDX1	0	0	1.75304	0	0	0	0
HIC1	0	0	1.76052	0	0	0	0
ZEP2	0	0	1.70109	0	0	0	0
SIX1	0	0	1.68572	0	0	0	0
GSC2	0	0	0	1.68464	0	0	0
ZN423	0	0	0	1.7374	1.75311	0	1.93273
ZSC31	0	0	0	2.95942	2.96337	0	2.9923
SPDEF	0	0	0	2.41779	2.45037	0	2.37486
ZNF18	0	0	0	2.37083	2.44136	0	2.34956
RFX2	0	0	0	2.15817	2.07315	0	0
NKX21	0	0	0	2.01977	1.96559	0	2.02764
NKX25	0	0	0	1.95859	1.89507	0	1.9367
PBX1	0	0	0	1.93931	2.10844	0	0
SMCA5	0	0	0	1.93919	1.9216	0	2.00356
NFIB	0	0	0	1.93802	1.87211	0	1.94388
PAX1	0	0	0	1.83901	1.72658	1.98327	0
BHE41	0	0	0	1.83715	1.8549	0	1.87195
NR2C1	0	0	0	1.81447	1.87606	0	1.8209
MESP1	0	0	0	1.73954	1.76476	0	1.7719
SOX2	0	0	0	1.71789	0	0	0
SPI1	0	0	0	1.69556	0	0	0
DUX4	0	0	0	0	1.68666	0	0
ZIC2	0	0	0	0	1.7225	0	1.88578
ZIC4	0	0	0	0	1.69211	0	1.80857
NFYA	0	0	0	0	0	1.72279	0
TFE2	0	0	0	0	0	1.69376	0
OLIG2	0	0	0	0	0	2.1381	1.68312
NDF2	0	0	0	0	0	1.72551	0
RXRB	0	0	0	0	0	2.86379	0
RORA	0	0	0	0	0	2.64415	0
VDR	0	0	0	0	0	2.54943	1.8026
SRBP1	0	0	0	0	0	2.36184	0
ERR3	0	0	0	0	0	2.24857	0
NR1I3	0	0	0	0	0	2.19935	0
NR1H3	0	0	0	0	0	2.14001	0
MLX	0	0	0	0	0	2.07933	0
THB	0	0	0	0	0	2.05171	0
MITF	0	0	0	0	0	2.05171	0
THA	0	0	0	0	0	2.02524	0
TFEB	0	0	0	0	0	2.02407	0
TFE3	0	0	0	0	0	2.02252	0
ZN490	0	0	0	0	0	1.84008	0
USF1	0	0	0	0	0	1.81338	0
E4F1	0	0	0	0	0	1.75651	0
ATF3	0	0	0	0	0	1.7132	0
ERR2	0	0	0	0	0	1.69979	0
HEY2	0	0	0	0	0	0	2.70615
ZN740	0	0	0	0	0	0	2.47276
KLF1	0	0	0	0	0	0	2.45435
ARNT2	0	0	0	0	0	0	2.30364
HES7	0	0	0	0	0	0	2.14765
ZIC1	0	0	0	0	0	0	1.94681
HES5	0	0	0	0	0	0	1.88702
SMAD4	0	0	0	0	0	0	1.80701
HEY1	0	0	0	0	0	0	1.71039
AP2D	0	0	0	0	0	0	2.50775
PROX1	0	0	0	0	0	0	2.26716
KLF14	0	0	0	0	0	0	1.89367
ISL2	0	0	0	0	0	0	1.70159
GATA2	0	0	0	0	0	0	2.16396
GATA1	0	0	0	0	0	0	2.13496
THA11	0	0	0	0	0	0	1.81537
ETS2	0	0	0	0	0	0	1.7049
ZN320	0	0	0	0	0	0	1.69063
CEBPE	0	0	0	0	0	0	2.38937
HEN1	0	0	0	0	0	0	1.89846
ZN140	0	0	0	0	0	0	1.72079
