# Supplementary material for: Stratifying TAD boundaries pinpoints focal genomic regions of regulation, damage, and repair
Source: Brief Bioinform. 2024 Jun 27;25(4):bbae306. doi: 10.1093/bib/bbae306 (PMC11210073; doi:10.1093/bib/bbae306)
Supplement: Additional_files_bbae306 [file additional_files_bbae306.xlsx]

## Sheet: 1.All_boundary_7cell_lines
Note: each identified boundary in seven cell lines is listed (OnTAD algorithm, 10kb resolution). The boundary in different cell lines is annotated by level in the table; 0 indicates that the boundary is not identified in that cell line.
seqnames	start	end	GM12878	HMEC	HUVEC	IMR90	K562	NHEK	HCT116
chr1	720000	730000	3	2	1	4	4	0	0
chr1	900000	910000	6	3	0	3	0	0	0
chr1	1000000	1010000	2	1	1	3	2	1	0
chr1	1310000	1320000	1	1	3	1	1	0	0
chr1	1450000	1460000	2	0	0	4	0	0	0
chr1	1580000	1590000	2	0	0	0	1	0	0
chr1	1670000	1680000	3	3	1	0	4	0	0
chr1	1840000	1850000	2	2	3	4	2	2	0
chr1	1990000	2000000	1	0	1	0	2	0	0
chr1	2120000	2130000	1	0	2	2	0	2	1
chr1	2320000	2330000	3	0	3	3	3	0	1
chr1	3360000	3370000	2	0	3	0	2	0	2
chr1	3680000	3690000	1	0	2	0	1	0	0
chr1	6040000	6050000	3	2	0	2	2	0	1
chr1	6110000	6120000	1	0	0	0	0	0	0
chr1	6290000	6300000	1	0	0	0	0	0	0
chr1	6400000	6410000	1	0	1	0	1	1	1
chr1	6540000	6550000	3	0	0	3	0	3	0
chr1	6750000	6760000	3	0	0	4	0	0	1
chr1	6970000	6980000	1	0	0	0	0	0	0
chr1	7710000	7720000	2	6	4	4	0	5	4
chr1	7810000	7820000	1	0	0	0	0	1	0
chr1	8010000	8020000	3	0	0	0	0	0	0
chr1	8080000	8090000	1	1	1	0	1	0	0
chr1	8410000	8420000	2	0	0	0	2	3	0
chr1	8490000	8500000	3	0	0	0	0	0	2
chr1	8610000	8620000	1	0	0	0	0	0	0
chr1	8930000	8940000	3	0	0	0	0	0	0
chr1	9060000	9070000	2	1	0	1	1	1	0
chr1	9160000	9170000	2	0	2	3	2	0	1
chr1	9310000	9320000	2	0	0	1	1	2	0
chr1	9550000	9560000	1	2	0	2	4	1	1
chr1	9640000	9650000	5	0	0	0	0	0	3
chr1	9780000	9790000	2	0	0	0	0	2	0
chr1	9930000	9940000	3	2	2	2	3	3	3
chr1	10000000	10010000	3	4	0	2	2	2	2
chr1	10090000	10100000	1	0	1	0	1	1	2
chr1	10220000	10230000	1	0	0	0	0	0	0
chr1	10410000	10420000	3	0	0	0	0	0	4
chr1	10480000	10490000	3	0	0	0	1	0	5
chr1	10550000	10560000	4	4	0	0	0	3	0
chr1	11000000	11010000	1	0	0	0	0	0	0
chr1	11070000	11080000	4	4	0	5	3	0	4
chr1	11330000	11340000	1	0	0	0	0	0	0
chr1	11700000	11710000	2	0	0	2	2	3	0
chr1	11860000	11870000	2	2	2	0	0	0	3
chr1	11960000	11970000	2	1	1	3	2	2	1
chr1	12040000	12050000	1	0	0	2	1	0	0
chr1	12150000	12160000	3	0	3	0	0	0	0
chr1	12290000	12300000	1	3	0	0	0	0	0
chr1	13980000	13990000	2	2	0	2	0	0	0
chr1	14140000	14150000	2	0	0	0	2	0	0
chr1	14280000	14290000	1	0	0	0	0	4	3
chr1	15430000	15440000	3	0	0	0	3	0	0
chr1	15630000	15640000	1	1	0	0	0	1	1
chr1	15840000	15850000	6	0	3	0	3	3	0
chr1	16100000	16110000	3	0	0	0	0	0	0
chr1	16330000	16340000	1	1	0	1	0	2	3
chr1	16390000	16400000	2	0	2	0	3	4	0
chr1	16570000	16580000	3	2	1	2	2	2	1
chr1	16690000	16700000	2	3	3	3	3	0	3
chr1	16760000	16770000	2	0	3	1	2	4	0
chr1	17230000	17240000	3	0	0	0	0	0	0
chr1	17380000	17390000	2	3	3	2	3	2	0
chr1	17450000	17460000	1	3	0	2	0	2	2
chr1	17730000	17740000	3	0	0	3	3	3	0
chr1	17810000	17820000	2	0	0	0	3	0	1
chr1	17960000	17970000	2	0	0	0	0	0	3
chr1	18910000	18920000	1	2	1	1	2	3	2
chr1	19190000	19200000	4	0	0	0	0	0	0
chr1	19410000	19420000	1	0	0	0	0	0	0
chr1	19580000	19590000	2	0	0	0	0	0	0
chr1	19640000	19650000	2	0	1	2	0	0	0
chr1	19910000	19920000	1	0	0	0	0	0	0
chr1	19980000	19990000	4	4	2	3	3	2	3
chr1	20180000	20190000	3	0	0	0	0	0	0
chr1	20530000	20540000	1	1	0	0	0	0	0
chr1	20830000	20840000	2	0	0	3	1	3	0
chr1	20980000	20990000	2	3	0	3	0	0	0
chr1	21540000	21550000	2	0	0	0	0	3	0
chr1	21810000	21820000	1	0	0	0	0	0	0
chr1	21910000	21920000	1	2	0	2	0	2	2
chr1	21980000	21990000	1	0	0	0	0	0	0
chr1	22340000	22350000	4	0	3	0	0	0	2
chr1	22430000	22440000	2	3	3	4	0	3	2
chr1	22990000	23000000	1	0	0	2	0	0	0
chr1	23280000	23290000	3	0	5	4	0	0	0
chr1	23420000	23430000	1	2	0	0	0	0	1
chr1	23600000	23610000	1	3	3	3	2	3	3
chr1	23720000	23730000	2	0	0	0	0	0	0
chr1	23800000	23810000	4	0	0	3	3	0	2
chr1	23870000	23880000	1	0	0	1	3	2	3
chr1	24010000	24020000	2	0	2	3	2	0	1
chr1	24080000	24090000	2	2	1	2	0	2	0
chr1	24360000	24370000	4	3	4	3	2	3	4
chr1	24510000	24520000	2	0	2	0	0	0	1
chr1	24960000	24970000	2	0	2	2	0	0	0
chr1	25170000	25180000	2	0	1	3	0	0	3
chr1	25250000	25260000	1	1	0	1	0	1	0
chr1	25590000	25600000	2	0	0	0	0	0	0
chr1	25650000	25660000	1	0	0	3	0	0	0
chr1	25720000	25730000	2	0	1	0	1	0	0
chr1	25840000	25850000	1	1	3	0	2	0	1
chr1	26140000	26150000	5	3	4	0	3	0	0
chr1	26350000	26360000	2	0	2	3	2	0	2
chr1	26490000	26500000	1	2	2	1	3	2	2
chr1	26560000	26570000	1	0	0	0	0	0	1
chr1	26790000	26800000	3	0	0	0	0	0	0
chr1	26910000	26920000	2	2	2	2	2	2	0
chr1	27120000	27130000	1	1	0	1	1	0	2
chr1	27220000	27230000	3	3	0	0	0	0	3
chr1	27320000	27330000	2	0	2	3	0	0	0
chr1	27420000	27430000	2	1	1	1	1	1	0
chr1	27620000	27630000	2	2	3	2	2	2	2
chr1	27720000	27730000	2	0	2	2	2	3	3
chr1	27930000	27940000	1	2	1	2	1	2	1
chr1	27990000	28000000	6	3	4	5	3	3	4
chr1	28050000	28060000	1	2	1	1	0	1	1
chr1	28180000	28190000	2	0	0	0	0	0	0
chr1	28310000	28320000	1	1	2	0	0	2	1
chr1	28380000	28390000	1	0	0	0	0	0	0
chr1	28570000	28580000	6	0	0	0	0	0	0
chr1	28680000	28690000	1	2	0	0	2	1	0
chr1	28970000	28980000	2	0	3	0	0	0	4
chr1	29070000	29080000	2	0	0	0	0	0	3
chr1	29200000	29210000	2	3	1	2	2	2	2
chr1	29550000	29560000	4	4	0	3	3	3	6
chr1	29780000	29790000	1	0	0	0	0	0	0
chr1	31180000	31190000	2	2	3	2	3	2	0
chr1	31260000	31270000	1	0	0	0	0	0	0
chr1	31400000	31410000	3	3	0	3	2	3	0
chr1	31540000	31550000	4	0	3	0	0	0	0
chr1	31620000	31630000	3	0	0	0	0	0	0
chr1	31850000	31860000	1	2	0	0	0	0	0
chr1	32020000	32030000	2	2	0	3	0	2	2
chr1	32100000	32110000	2	1	3	3	4	1	0
chr1	32260000	32270000	3	0	0	0	2	4	2
chr1	32470000	32480000	1	0	0	0	0	0	0
chr1	32540000	32550000	3	0	0	0	0	0	0
chr1	32640000	32650000	2	0	0	0	0	0	1
chr1	32790000	32800000	1	0	1	1	1	0	0
chr1	32860000	32870000	3	3	4	4	0	4	4
chr1	32970000	32980000	1	1	0	0	0	0	0
chr1	33150000	33160000	1	0	0	0	0	0	0
chr1	33340000	33350000	3	2	0	2	4	0	2
chr1	33550000	33560000	1	0	3	2	0	0	0
chr1	33650000	33660000	1	0	1	1	0	2	2
chr1	33940000	33950000	3	0	2	0	3	3	0
chr1	34100000	34110000	2	2	0	2	3	0	3
chr1	34910000	34920000	1	0	0	0	1	0	0
chr1	35210000	35220000	2	3	0	1	0	2	0
chr1	35330000	35340000	3	2	3	3	4	0	0
chr1	35500000	35510000	1	0	0	0	0	0	0
chr1	35660000	35670000	2	0	0	0	0	2	0
chr1	35830000	35840000	2	0	0	1	0	0	0
chr1	35920000	35930000	1	0	0	0	0	0	0
chr1	36020000	36030000	2	2	1	1	2	0	0
chr1	36240000	36250000	5	3	0	4	2	0	5
chr1	36340000	36350000	2	0	0	0	0	0	1
chr1	36550000	36560000	2	0	4	3	4	3	3
chr1	36610000	36620000	1	1	0	1	2	2	1
chr1	36760000	36770000	2	2	0	0	0	0	0
chr1	36930000	36940000	2	0	2	1	0	0	2
chr1	37900000	37910000	1	3	2	0	2	4	2
chr1	38020000	38030000	1	0	0	0	0	0	2
chr1	38160000	38170000	2	0	4	0	0	0	1
chr1	38270000	38280000	3	2	0	1	3	2	2
chr1	38330000	38340000	1	1	1	0	1	3	1
chr1	38480000	38490000	2	0	0	2	0	0	4
chr1	39450000	39460000	3	0	2	0	0	0	0
chr1	39560000	39570000	4	4	3	5	3	4	4
chr1	39730000	39740000	1	0	0	0	0	0	0
chr1	40120000	40130000	2	0	0	0	0	0	0
chr1	40190000	40200000	1	0	0	0	1	0	0
chr1	40270000	40280000	2	0	0	0	0	0	0
chr1	40500000	40510000	4	2	0	2	0	0	4
chr1	40610000	40620000	2	0	2	0	2	0	0
chr1	40800000	40810000	1	1	1	1	1	0	0
chr1	40870000	40880000	3	4	0	2	3	3	2
chr1	41000000	41010000	2	0	0	0	0	0	0
chr1	41070000	41080000	3	0	0	0	0	3	0
chr1	41150000	41160000	1	1	0	1	0	1	0
chr1	41320000	41330000	1	0	0	0	0	0	0
chr1	41430000	41440000	3	0	0	0	0	0	0
chr1	41590000	41600000	1	0	0	0	0	1	1
chr1	41710000	41720000	4	3	3	2	0	0	0
chr1	41980000	41990000	3	4	6	0	0	0	0
chr1	42350000	42360000	1	0	0	0	0	0	0
chr1	42630000	42640000	1	0	0	1	0	0	0
chr1	42800000	42810000	3	1	0	1	1	2	1
chr1	42910000	42920000	1	0	0	0	0	0	0
chr1	43230000	43240000	1	4	2	4	0	3	3
chr1	43370000	43380000	1	1	1	1	0	0	1
chr1	43540000	43550000	4	1	0	2	2	1	2
chr1	43620000	43630000	3	0	0	0	0	0	0
chr1	43690000	43700000	1	0	0	3	0	3	2
chr1	43970000	43980000	2	0	0	0	0	0	0
chr1	44110000	44120000	2	3	1	1	1	0	3
chr1	44220000	44230000	1	1	0	0	1	1	1
chr1	44400000	44410000	3	2	0	0	3	2	0
chr1	44520000	44530000	3	0	0	0	0	0	3
chr1	44680000	44690000	2	0	0	0	0	3	0
chr1	44840000	44850000	1	0	1	0	0	0	0
chr1	45060000	45070000	3	3	0	3	3	2	0
chr1	45180000	45190000	2	3	0	0	4	3	2
chr1	45280000	45290000	3	0	0	0	0	0	3
chr1	45470000	45480000	1	2	0	2	1	1	2
chr1	45760000	45770000	2	2	0	0	0	0	0
chr1	45960000	45970000	1	5	3	3	3	2	3
chr1	46050000	46060000	5	4	0	0	4	0	5
chr1	46150000	46160000	1	2	2	1	0	0	1
chr1	46500000	46510000	2	2	0	2	0	0	0
chr1	46640000	46650000	2	1	0	2	1	1	2
chr1	46700000	46710000	2	0	0	2	3	3	0
chr1	46830000	46840000	2	0	0	0	0	0	2
chr1	47030000	47040000	1	0	0	0	0	0	0
chr1	47190000	47200000	3	0	3	2	2	0	3
chr1	47560000	47570000	1	0	0	0	2	0	1
chr1	47640000	47650000	2	4	3	2	3	4	2
chr1	47720000	47730000	1	0	0	0	0	0	0
chr1	47900000	47910000	2	0	0	1	1	0	0
chr1	48450000	48460000	2	2	0	0	0	1	1
chr1	48550000	48560000	1	3	2	0	1	3	2
chr1	48700000	48710000	2	0	0	1	1	2	1
chr1	48990000	49000000	1	0	0	1	2	2	0
chr1	49160000	49170000	1	0	0	0	0	0	1
chr1	49280000	49290000	2	0	0	0	0	0	0
chr1	50350000	50360000	1	0	0	0	0	0	0
chr1	50800000	50810000	3	0	3	3	0	0	0
chr1	50900000	50910000	2	0	0	0	0	0	0
chr1	51170000	51180000	2	0	0	0	1	0	0
chr1	51230000	51240000	2	0	0	0	0	0	0
chr1	51330000	51340000	1	0	0	0	1	0	1
chr1	51650000	51660000	2	3	1	0	3	2	3
chr1	51760000	51770000	5	0	0	2	0	0	0
chr1	52030000	52040000	1	0	0	0	0	0	0
chr1	52240000	52250000	2	3	3	4	3	3	0
chr1	52340000	52350000	2	1	1	2	0	0	0
chr1	52490000	52500000	4	0	0	0	0	0	0
chr1	52590000	52600000	2	2	0	2	0	1	1
chr1	52820000	52830000	1	0	0	0	0	3	0
chr1	53650000	53660000	2	0	0	0	0	3	0
chr1	53890000	53900000	2	0	0	0	0	0	0
chr1	54220000	54230000	2	0	0	0	4	0	0
chr1	54300000	54310000	2	3	4	4	3	2	0
chr1	54430000	54440000	2	0	0	1	0	0	0
chr1	54520000	54530000	1	0	0	4	0	0	2
chr1	55120000	55130000	2	0	0	0	1	0	3
chr1	55290000	55300000	3	0	2	0	0	0	0
chr1	55370000	55380000	4	0	0	0	1	0	0
chr1	55480000	55490000	1	0	0	2	0	3	0
chr1	55600000	55610000	1	0	1	0	1	0	0
chr1	55750000	55760000	3	0	0	0	0	0	2
chr1	55830000	55840000	2	0	0	2	0	0	0
chr1	57070000	57080000	1	0	0	0	0	0	0
chr1	57290000	57300000	3	3	0	3	0	4	0
chr1	58510000	58520000	1	0	0	0	2	0	0
chr1	58950000	58960000	2	0	0	0	0	0	0
chr1	59110000	59120000	2	0	0	0	0	0	1
chr1	59240000	59250000	2	4	3	2	3	2	0
chr1	60160000	60170000	2	1	0	0	1	0	0
chr1	60320000	60330000	1	0	0	0	0	3	0
chr1	60430000	60440000	3	2	0	2	0	4	0
chr1	61500000	61510000	1	3	2	0	0	0	1
chr1	61920000	61930000	1	0	1	0	2	0	0
chr1	62100000	62110000	2	0	0	0	0	0	2
chr1	62320000	62330000	2	0	0	0	3	0	0
chr1	62520000	62530000	1	0	0	0	0	0	0
chr1	62610000	62620000	1	0	0	0	0	2	2
chr1	62890000	62900000	2	0	2	0	2	1	2
chr1	63240000	63250000	1	3	2	0	1	3	0
chr1	63310000	63320000	2	0	2	0	0	0	0
chr1	63780000	63790000	1	0	0	0	1	0	0
chr1	64080000	64090000	2	0	0	2	0	0	0
chr1	64150000	64160000	1	0	0	0	0	0	0
chr1	65140000	65150000	1	0	1	1	1	1	0
chr1	65290000	65300000	1	2	3	2	2	2	2
chr1	65520000	65530000	2	0	0	0	2	0	2
chr1	66170000	66180000	2	0	0	1	0	0	2
chr1	66710000	66720000	1	1	0	3	0	2	0
chr1	66910000	66920000	2	1	2	1	2	2	0
chr1	67220000	67230000	3	0	3	4	0	4	0
chr1	67390000	67400000	2	2	1	0	0	0	0
chr1	67450000	67460000	3	2	1	1	1	0	0
chr1	67610000	67620000	1	0	0	1	2	1	0
chr1	67670000	67680000	2	0	0	0	0	0	1
chr1	67980000	67990000	3	4	0	0	3	2	0
chr1	68140000	68150000	1	0	0	0	0	0	1
chr1	68230000	68240000	2	0	0	0	1	2	0
chr1	68570000	68580000	2	2	0	0	4	1	1
chr1	68810000	68820000	1	0	0	0	0	0	0
chr1	70220000	70230000	2	0	0	0	0	0	0
chr1	70600000	70610000	2	0	0	0	0	0	0
chr1	72980000	72990000	1	0	0	0	0	0	0
chr1	73380000	73390000	1	0	0	0	0	0	0
chr1	73510000	73520000	1	0	0	0	0	0	0
chr1	73600000	73610000	1	0	0	0	0	0	0
chr1	73690000	73700000	1	0	0	0	0	0	0
chr1	76180000	76190000	1	1	0	0	0	2	0
chr1	76260000	76270000	1	0	0	0	0	0	0
chr1	76350000	76360000	2	0	0	0	0	0	0
chr1	76600000	76610000	2	0	0	0	0	0	2
chr1	77600000	77610000	2	0	0	0	0	0	0
chr1	78000000	78010000	3	2	1	1	0	2	4
chr1	78140000	78150000	2	4	2	0	1	3	0
chr1	78390000	78400000	1	0	0	0	1	0	0
chr1	78590000	78600000	3	0	3	2	2	2	2
chr1	79070000	79080000	1	1	1	0	0	0	1
chr1	79150000	79160000	2	0	2	2	0	0	0
chr1	79280000	79290000	2	0	0	0	0	0	0
chr1	79670000	79680000	1	0	0	0	0	0	0
chr1	79820000	79830000	2	0	0	0	0	0	0
chr1	83650000	83660000	1	0	0	0	0	0	0
chr1	84340000	84350000	3	0	0	4	0	0	0
chr1	84590000	84600000	1	0	0	2	0	0	0
chr1	84900000	84910000	1	1	1	1	1	1	2
chr1	85230000	85240000	2	0	0	0	4	3	0
chr1	85400000	85410000	2	0	2	2	2	0	2
chr1	85750000	85760000	2	0	0	0	2	0	0
chr1	86040000	86050000	3	1	0	2	1	0	0
chr1	86170000	86180000	1	3	0	0	1	0	2
chr1	86800000	86810000	2	0	3	0	0	0	0
chr1	87160000	87170000	1	2	1	2	1	3	0
chr1	87290000	87300000	1	0	0	0	0	0	2
chr1	87570000	87580000	3	3	0	0	2	3	3
chr1	87780000	87790000	1	0	0	0	0	0	0
chr1	89110000	89120000	2	0	0	0	0	0	0
chr1	89360000	89370000	4	0	0	0	0	3	0
chr1	89440000	89450000	2	0	1	1	0	3	0
chr1	89940000	89950000	2	0	0	0	0	0	0
chr1	90060000	90070000	1	1	2	2	0	0	0
chr1	90250000	90260000	3	0	0	0	0	0	0
chr1	90500000	90510000	3	0	3	0	0	0	0
chr1	91070000	91080000	1	0	0	0	0	0	0
chr1	91160000	91170000	2	0	0	0	0	0	2
chr1	91630000	91640000	1	2	2	0	2	3	1
chr1	91730000	91740000	3	0	0	2	0	2	0
chr1	91960000	91970000	1	0	0	2	1	0	4
chr1	92750000	92760000	1	0	2	0	0	0	0
chr1	93100000	93110000	1	0	1	0	0	2	0
chr1	93290000	93300000	5	0	0	0	0	0	4
chr1	93470000	93480000	1	0	1	2	1	0	0
chr1	93540000	93550000	2	3	0	3	0	2	2
chr1	93750000	93760000	2	0	1	0	2	0	2
chr1	93830000	93840000	1	0	1	0	0	0	0
chr1	94080000	94090000	1	0	1	0	1	0	2
chr1	94310000	94320000	3	0	0	4	0	0	0
chr1	94380000	94390000	4	0	0	0	0	0	0
chr1	94480000	94490000	2	0	0	2	4	0	0
chr1	94800000	94810000	1	3	2	2	0	2	3
chr1	94870000	94880000	1	0	0	0	0	0	0
chr1	94950000	94960000	1	0	0	0	0	0	0
chr1	95280000	95290000	3	0	0	0	0	0	0
chr1	95530000	95540000	2	2	0	0	0	1	3
chr1	97170000	97180000	1	0	1	0	1	0	0
chr1	97310000	97320000	2	2	0	0	1	0	0
chr1	97410000	97420000	2	0	0	0	0	0	0
chr1	97590000	97600000	1	0	0	0	0	0	0
chr1	98280000	98290000	1	0	0	0	0	0	0
chr1	99220000	99230000	2	0	0	0	0	2	0
chr1	100180000	100190000	4	0	4	0	3	0	0
chr1	100250000	100260000	1	0	0	0	0	0	0
chr1	100430000	100440000	1	0	0	0	0	0	0
chr1	100500000	100510000	1	1	0	1	1	1	1
chr1	100920000	100930000	3	0	2	1	3	0	2
chr1	101000000	101010000	1	0	0	0	0	0	0
chr1	101350000	101360000	3	0	0	3	0	3	0
chr1	101490000	101500000	1	1	0	1	0	0	0
chr1	101760000	101770000	2	2	2	2	0	2	0
chr1	101910000	101920000	2	0	0	0	0	0	0
chr1	101970000	101980000	3	0	2	0	0	0	0
chr1	103520000	103530000	1	0	0	0	0	0	1
chr1	104000000	104010000	1	0	1	0	1	1	0
chr1	104300000	104310000	1	0	1	1	0	1	1
chr1	107740000	107750000	1	0	0	0	0	0	0
chr1	108300000	108310000	1	2	0	2	1	0	0
chr1	108850000	108860000	1	0	1	1	1	1	0
chr1	109010000	109020000	1	0	2	2	3	1	1
chr1	109200000	109210000	2	0	0	0	0	0	0
chr1	109280000	109290000	3	0	0	0	0	0	0
chr1	109360000	109370000	1	0	1	0	0	1	0
chr1	109440000	109450000	1	2	0	2	0	2	3
chr1	109500000	109510000	2	2	0	0	0	0	0
chr1	109650000	109660000	2	0	0	0	2	3	3
chr1	109750000	109760000	3	0	0	0	0	0	0
chr1	109950000	109960000	1	0	0	0	0	0	0
chr1	110080000	110090000	2	4	2	2	4	3	3
chr1	110170000	110180000	2	2	0	2	3	1	1
chr1	110570000	110580000	4	0	0	4	0	0	3
chr1	110660000	110670000	1	2	3	2	0	0	0
chr1	110730000	110740000	2	0	0	0	0	0	0
chr1	110870000	110880000	1	0	1	0	1	0	1
chr1	111050000	111060000	3	0	0	3	4	5	0
chr1	111150000	111160000	1	2	2	1	0	1	2
chr1	111330000	111340000	2	0	2	0	0	2	0
chr1	111400000	111410000	3	0	0	0	0	0	0
chr1	111560000	111570000	2	0	0	0	0	0	0
chr1	111660000	111670000	1	0	0	2	0	2	2
chr1	111760000	111770000	1	0	0	0	0	1	0
chr1	111980000	111990000	3	0	2	2	3	4	3
chr1	112050000	112060000	1	1	0	1	1	0	1
chr1	112300000	112310000	2	0	2	0	0	2	0
chr1	112930000	112940000	3	3	3	3	0	0	0
chr1	113160000	113170000	1	2	2	2	1	2	1
chr1	113250000	113260000	3	2	4	2	3	4	3
chr1	113350000	113360000	1	0	2	1	3	2	2
chr1	113410000	113420000	1	1	0	0	0	0	0
chr1	113610000	113620000	3	3	3	2	0	0	2
chr1	113670000	113680000	1	2	0	0	0	2	2
chr1	114210000	114220000	2	3	0	0	0	0	0
chr1	114350000	114360000	1	3	1	1	1	2	0
chr1	114520000	114530000	3	2	0	3	0	0	0
chr1	114880000	114890000	3	4	1	0	0	0	0
chr1	115120000	115130000	1	2	1	1	1	3	1
chr1	115250000	115260000	2	0	0	0	2	1	0
chr1	115320000	115330000	2	0	2	2	3	0	0
chr1	115470000	115480000	2	0	0	0	0	0	0
chr1	115660000	115670000	2	0	0	0	0	0	0
chr1	116140000	116150000	2	3	1	2	2	3	3
chr1	116330000	116340000	3	0	0	3	2	0	0
chr1	116520000	116530000	2	1	0	0	0	1	0
chr1	116680000	116690000	2	0	0	0	0	1	0
chr1	117040000	117050000	2	3	1	0	3	0	2
chr1	117110000	117120000	3	2	3	3	2	3	0
chr1	117210000	117220000	1	0	0	0	0	0	0
chr1	117280000	117290000	2	0	0	0	0	0	0
chr1	117600000	117610000	3	3	2	3	3	3	3
chr1	117670000	117680000	3	0	3	0	2	2	0
chr1	117850000	117860000	2	0	0	2	0	0	0
chr1	118050000	118060000	1	0	0	0	2	0	0
chr1	118530000	118540000	4	0	0	0	0	0	0
chr1	118680000	118690000	2	0	0	0	0	0	0
chr1	119550000	119560000	1	2	0	1	3	3	0
chr1	119800000	119810000	3	3	0	3	3	0	0
chr1	119920000	119930000	2	2	2	3	0	2	2
chr1	121140000	121150000	1	1	0	1	0	1	1
chr1	144520000	144530000	1	1	0	1	1	0	0
chr1	144830000	144840000	2	1	2	2	4	1	0
chr1	145120000	145130000	1	1	0	1	0	1	0
chr1	145370000	145380000	1	0	2	0	1	0	0
chr1	146470000	146480000	2	0	2	1	2	0	0
chr1	146730000	146740000	2	0	0	0	0	0	0
chr1	146900000	146910000	1	0	1	0	0	0	1
chr1	148840000	148850000	1	0	0	0	0	0	0
chr1	148920000	148930000	1	0	0	0	1	0	0
chr1	149020000	149030000	1	0	1	0	1	1	0
chr1	149770000	149780000	2	0	0	0	3	0	0
chr1	150040000	150050000	1	0	0	1	0	0	1
chr1	150200000	150210000	5	4	3	3	4	4	3
chr1	150330000	150340000	2	1	3	4	2	1	2
chr1	150420000	150430000	2	0	0	0	3	2	2
chr1	150520000	150530000	2	0	0	0	0	3	0
chr1	150600000	150610000	1	2	2	2	1	0	1
chr1	150900000	150910000	5	2	4	4	3	2	0
chr1	150980000	150990000	2	4	3	0	4	0	5
chr1	151040000	151050000	2	1	1	2	1	0	0
chr1	151160000	151170000	2	2	2	1	0	0	2
chr1	151250000	151260000	3	3	0	5	2	3	4
chr1	151410000	151420000	2	3	0	0	0	0	0
chr1	151490000	151500000	1	0	0	0	0	0	0
chr1	151810000	151820000	2	4	3	0	0	3	0
chr1	152010000	152020000	4	0	4	3	3	2	0
chr1	152150000	152160000	2	1	0	0	0	2	1
chr1	152430000	152440000	3	0	0	0	0	3	2
chr1	152530000	152540000	1	0	0	0	0	0	0
chr1	152600000	152610000	2	0	0	0	2	0	0
chr1	152830000	152840000	1	2	0	0	2	0	2
chr1	153190000	153200000	4	0	0	0	0	0	0
chr1	153310000	153320000	2	0	0	4	0	0	0
chr1	153470000	153480000	3	4	4	5	3	0	4
chr1	153630000	153640000	4	0	0	0	4	2	0
chr1	153750000	153760000	1	0	0	0	0	1	2
chr1	153960000	153970000	2	0	3	2	3	3	3
chr1	154130000	154140000	1	0	2	2	0	3	0
chr1	154240000	154250000	2	3	0	3	1	1	3
chr1	154300000	154310000	3	0	0	0	0	0	2
chr1	154440000	154450000	2	0	1	3	3	4	3
chr1	154530000	154540000	3	0	0	0	2	2	2
chr1	154640000	154650000	1	0	0	0	0	0	0
chr1	154840000	154850000	1	1	0	0	0	1	2
chr1	155060000	155070000	3	0	0	0	0	0	1
chr1	155150000	155160000	5	0	3	0	3	0	0
chr1	155210000	155220000	5	3	3	3	3	0	0
chr1	155290000	155300000	1	0	3	2	1	2	0
chr1	155710000	155720000	1	3	0	4	3	0	2
chr1	155820000	155830000	3	0	0	1	0	0	0
chr1	155880000	155890000	2	3	3	0	0	0	0
chr1	156040000	156050000	2	0	0	0	3	0	0
chr1	156110000	156120000	2	1	1	1	2	0	1
chr1	156310000	156320000	6	0	0	0	3	4	0
chr1	156420000	156430000	1	1	1	1	1	1	1
chr1	156580000	156590000	2	2	2	2	0	2	0
chr1	156650000	156660000	2	0	0	0	0	0	0
chr1	156860000	156870000	2	0	0	0	0	0	0
chr1	157040000	157050000	2	0	0	0	0	0	1
chr1	157130000	157140000	5	2	2	2	2	2	0
chr1	157330000	157340000	1	0	1	1	0	1	0
chr1	157460000	157470000	2	0	0	0	1	0	0
chr1	157540000	157550000	2	0	0	0	2	0	0
chr1	157840000	157850000	2	0	0	0	1	0	0
chr1	157920000	157930000	2	0	0	0	0	0	0
chr1	158090000	158100000	5	1	0	3	3	2	0
chr1	158160000	158170000	2	2	0	0	0	3	0
chr1	158320000	158330000	1	0	0	0	0	0	0
chr1	158970000	158980000	2	2	0	0	2	2	0
chr1	159050000	159060000	3	0	0	0	0	0	0
chr1	159200000	159210000	2	0	0	0	0	0	0
chr1	159740000	159750000	2	0	0	2	2	3	3
chr1	159900000	159910000	1	0	2	1	1	0	1
chr1	160000000	160010000	3	0	2	3	0	0	0
chr1	160060000	160070000	2	0	0	2	2	3	2
chr1	160390000	160400000	2	3	0	2	3	3	3
chr1	160580000	160590000	2	0	0	0	1	0	1
chr1	160670000	160680000	1	0	0	0	0	0	0
chr1	160960000	160970000	1	1	0	0	1	1	0
chr1	161120000	161130000	4	0	1	0	0	3	1
chr1	161190000	161200000	1	1	0	1	0	0	0
chr1	161440000	161450000	2	2	2	2	0	2	0
chr1	161510000	161520000	1	0	0	0	0	0	0
chr1	161720000	161730000	3	0	0	3	0	3	0
chr1	162020000	162030000	2	2	0	0	4	0	0
chr1	162450000	162460000	2	0	3	0	0	0	0
chr1	162530000	162540000	2	0	0	0	0	0	2
chr1	162590000	162600000	1	0	0	0	0	0	0
chr1	162810000	162820000	4	0	0	0	3	0	3
chr1	163310000	163320000	1	0	0	0	0	0	3
chr1	165080000	165090000	1	0	2	0	0	0	0
chr1	165320000	165330000	3	0	1	0	0	0	0
chr1	165560000	165570000	1	3	2	1	3	2	2
chr1	165660000	165670000	1	1	0	1	0	1	0
chr1	165890000	165900000	2	0	2	0	0	2	2
chr1	166470000	166480000	2	0	0	0	0	0	0
chr1	166800000	166810000	3	0	3	0	0	4	3
chr1	166870000	166880000	2	0	0	0	0	1	0
chr1	167020000	167030000	2	0	0	0	0	2	0
chr1	167180000	167190000	2	0	0	0	1	0	0
chr1	167520000	167530000	4	0	0	0	0	0	3
chr1	167680000	167690000	4	2	3	3	2	2	3
chr1	167770000	167780000	2	2	0	0	2	2	0
chr1	167870000	167880000	1	0	0	0	0	0	0
chr1	168040000	168050000	3	0	0	0	2	0	3
chr1	168110000	168120000	2	0	0	0	0	0	0
chr1	168300000	168310000	5	3	3	4	0	4	3
chr1	168390000	168400000	2	0	0	0	0	0	0
chr1	168550000	168560000	1	2	2	0	2	2	1
chr1	169430000	169440000	1	1	0	1	2	0	0
chr1	169510000	169520000	2	3	3	0	3	6	0
chr1	169780000	169790000	4	2	0	0	0	0	0
chr1	169850000	169860000	2	3	0	0	0	0	0
chr1	170040000	170050000	1	0	0	0	0	1	0
chr1	170490000	170500000	1	0	0	1	0	1	0
chr1	170920000	170930000	3	0	0	1	0	0	0
chr1	171200000	171210000	2	2	2	0	2	0	0
chr1	171300000	171310000	1	0	0	0	0	0	0
chr1	171430000	171440000	2	0	0	0	0	0	0
chr1	171750000	171760000	1	1	0	1	0	0	0
chr1	171960000	171970000	1	2	0	2	1	3	0
chr1	172050000	172060000	1	0	0	0	0	1	0
chr1	172410000	172420000	3	0	0	0	0	0	3
chr1	172490000	172500000	2	0	1	1	0	0	1
chr1	172700000	172710000	5	5	4	3	1	5	5
chr1	172790000	172800000	1	2	1	2	0	1	0
chr1	173160000	173170000	2	0	0	0	0	0	0
chr1	173380000	173390000	2	0	2	3	3	0	0
chr1	173470000	173480000	1	0	1	1	0	0	0
chr1	173670000	173680000	1	0	1	1	0	0	0
chr1	173790000	173800000	2	0	0	0	2	3	0
chr1	173990000	174000000	2	0	0	0	0	0	0
chr1	174050000	174060000	1	0	0	0	3	0	0
chr1	174210000	174220000	4	2	2	0	0	0	0
chr1	174720000	174730000	1	1	1	1	1	0	0
chr1	174990000	175000000	2	2	2	2	2	0	3
chr1	175100000	175110000	1	0	2	2	1	0	0
chr1	175320000	175330000	2	0	3	0	2	0	0
chr1	175860000	175870000	2	0	2	0	1	1	1
chr1	176050000	176060000	1	0	0	0	0	0	0
chr1	176510000	176520000	2	0	0	0	0	0	0
chr1	176850000	176860000	1	3	0	3	0	3	2
chr1	177910000	177920000	1	0	4	2	0	2	0
chr1	178260000	178270000	3	2	3	4	3	2	4
chr1	178500000	178510000	3	0	0	2	0	0	0
chr1	178980000	178990000	2	0	2	2	0	1	2
chr1	179050000	179060000	2	2	2	3	1	0	0
chr1	179340000	179350000	4	2	0	0	1	0	0
chr1	179660000	179670000	2	0	0	1	2	0	0
chr1	179780000	179790000	2	0	3	2	3	0	0
chr1	179840000	179850000	1	0	0	2	1	0	0
chr1	180150000	180160000	2	3	2	2	3	0	2
chr1	180210000	180220000	1	0	0	0	0	0	1
chr1	180470000	180480000	3	0	3	3	0	0	0
chr1	180840000	180850000	1	0	2	2	0	1	0
chr1	180980000	180990000	1	1	0	0	0	0	0
chr1	181140000	181150000	3	4	4	3	3	0	0
chr1	181400000	181410000	2	0	0	0	0	0	0
chr1	182040000	182050000	2	3	0	0	3	3	2
chr1	182400000	182410000	1	0	0	0	0	0	0
chr1	182550000	182560000	3	3	0	0	1	0	1
chr1	182760000	182770000	2	0	0	0	0	0	0
chr1	182870000	182880000	2	0	0	0	0	0	0
chr1	183420000	183430000	1	0	0	0	0	0	0
chr1	183600000	183610000	3	4	0	3	0	2	0
chr1	183890000	183900000	2	0	0	0	0	2	0
chr1	184030000	184040000	2	2	0	2	0	2	0
chr1	184200000	184210000	1	0	0	0	0	0	0
chr1	184650000	184660000	3	0	0	3	4	4	0
chr1	184770000	184780000	2	0	2	0	2	0	0
chr1	185140000	185150000	2	2	3	0	0	3	0
chr1	185250000	185260000	1	0	1	0	0	0	0
chr1	185670000	185680000	3	0	0	0	0	0	0
chr1	186260000	186270000	2	0	3	0	0	0	0
chr1	186380000	186390000	2	1	0	0	1	0	0
chr1	186450000	186460000	1	3	2	0	0	0	2
chr1	186570000	186580000	1	0	0	0	0	2	0
chr1	187890000	187900000	1	0	0	0	0	0	0
chr1	188830000	188840000	1	0	0	0	0	0	1
chr1	188990000	189000000	1	0	0	0	0	0	0
chr1	189130000	189140000	2	0	0	0	0	0	0
chr1	189200000	189210000	1	0	0	0	0	0	0
chr1	189670000	189680000	1	0	0	0	0	0	0
chr1	190280000	190290000	2	0	0	0	0	0	0
chr1	190430000	190440000	1	0	0	0	0	0	0
chr1	190570000	190580000	1	0	0	0	0	1	0
chr1	190650000	190660000	1	0	0	0	0	0	0
chr1	191220000	191230000	1	0	0	0	0	0	0
chr1	191950000	191960000	1	0	0	0	1	0	0
chr1	192440000	192450000	3	0	3	0	0	3	0
chr1	193020000	193030000	1	0	2	2	0	0	0
chr1	193370000	193380000	1	0	0	1	0	0	0
chr1	194740000	194750000	1	0	0	0	0	0	0
chr1	196090000	196100000	2	0	0	2	0	0	0
chr1	196710000	196720000	1	1	1	2	0	0	0
chr1	196820000	196830000	2	0	1	0	0	0	0
chr1	197030000	197040000	1	0	0	0	0	0	0
chr1	197170000	197180000	1	0	0	1	0	0	0
chr1	197900000	197910000	2	0	1	2	0	0	2
chr1	198020000	198030000	1	0	0	0	0	0	2
chr1	198470000	198480000	1	0	0	0	0	0	0
chr1	198660000	198670000	2	0	0	2	2	0	4
chr1	198730000	198740000	1	0	3	1	0	0	0
chr1	199630000	199640000	3	4	0	3	0	0	0
chr1	200490000	200500000	5	0	0	0	0	0	0
chr1	200580000	200590000	3	1	0	1	2	1	1
chr1	200770000	200780000	1	0	0	0	0	0	0
chr1	200930000	200940000	2	2	2	2	2	2	1
chr1	201100000	201110000	1	0	0	0	0	0	0
chr1	201190000	201200000	4	0	0	0	2	2	0
chr1	201330000	201340000	1	0	0	0	0	0	0
chr1	201400000	201410000	2	3	4	3	3	0	3
chr1	201490000	201500000	1	3	0	3	0	0	0
chr1	201790000	201800000	3	0	0	0	0	0	2
chr1	201950000	201960000	1	0	2	2	1	1	0
chr1	202120000	202130000	3	0	0	0	0	0	3
chr1	202300000	202310000	3	0	0	2	3	2	2
chr1	202410000	202420000	1	0	0	0	0	1	1
chr1	202600000	202610000	1	0	0	1	0	0	0
chr1	202680000	202690000	2	0	0	4	0	0	0
chr1	202770000	202780000	1	0	1	1	1	0	0
chr1	203000000	203010000	4	0	0	0	0	0	3
chr1	203230000	203240000	3	3	2	4	5	3	3
chr1	203300000	203310000	1	3	2	1	2	2	2
chr1	203460000	203470000	2	1	0	2	0	1	0
chr1	203670000	203680000	1	3	0	0	1	3	3
chr1	203760000	203770000	3	3	5	2	4	0	0
chr1	203820000	203830000	1	0	0	0	0	3	0
chr1	204120000	204130000	1	0	0	2	0	0	2
chr1	204360000	204370000	3	0	0	0	0	0	0
chr1	204470000	204480000	1	0	0	0	3	3	0
chr1	204530000	204540000	2	0	0	0	1	0	0
chr1	204920000	204930000	4	0	0	0	0	0	0
chr1	205030000	205040000	1	2	0	0	0	0	0
chr1	205230000	205240000	2	4	2	1	2	4	3
chr1	205300000	205310000	1	3	3	0	2	0	3
chr1	205490000	205500000	3	2	2	0	5	2	0
chr1	205550000	205560000	2	1	0	0	2	0	0
chr1	205750000	205760000	3	0	0	2	2	0	0
chr1	206180000	206190000	1	0	1	0	1	0	0
chr1	206580000	206590000	2	2	0	2	0	3	2
chr1	206770000	206780000	6	0	0	3	0	0	0
chr1	206900000	206910000	2	0	0	1	1	0	0
chr1	207170000	207180000	2	0	0	0	0	0	0
chr1	207260000	207270000	1	0	0	0	0	0	0
chr1	207490000	207500000	1	0	0	0	0	1	0
chr1	207690000	207700000	3	2	3	2	4	2	3
chr1	207910000	207920000	2	0	2	1	0	0	0
chr1	207990000	208000000	3	0	0	0	0	0	0
chr1	208050000	208060000	1	1	1	1	1	0	0
chr1	208160000	208170000	2	0	0	0	0	0	2
chr1	208420000	208430000	1	3	4	2	0	3	0
chr1	209210000	209220000	1	0	0	0	0	0	0
chr1	209730000	209740000	2	0	0	0	2	0	0
chr1	209920000	209930000	1	0	0	0	2	0	1
chr1	210020000	210030000	2	0	4	0	0	0	0
chr1	210180000	210190000	2	0	0	2	0	0	0
chr1	210490000	210500000	1	3	0	0	0	0	1
chr1	210580000	210590000	2	0	0	0	0	0	0
chr1	211300000	211310000	1	0	0	0	1	2	0
chr1	211430000	211440000	4	2	0	3	3	2	0
chr1	211490000	211500000	2	1	1	2	2	2	2
chr1	211550000	211560000	1	0	0	1	1	0	0
chr1	211680000	211690000	1	0	1	0	2	0	1
chr1	211840000	211850000	4	3	4	3	4	4	5
chr1	212210000	212220000	1	0	0	2	2	0	0
chr1	212640000	212650000	2	3	0	3	0	0	2
chr1	212720000	212730000	1	0	0	0	0	0	0
chr1	212830000	212840000	2	0	0	0	0	1	0
chr1	212960000	212970000	1	1	2	3	1	0	0
chr1	213180000	213190000	4	2	0	2	0	0	0
chr1	213290000	213300000	4	0	2	0	2	0	4
chr1	213410000	213420000	1	0	0	0	0	0	1
chr1	214420000	214430000	2	0	0	0	0	0	0
chr1	214510000	214520000	1	0	0	0	0	0	0
chr1	214770000	214780000	1	0	0	0	0	0	0
chr1	214840000	214850000	2	0	0	0	0	0	0
chr1	215700000	215710000	1	2	2	0	1	1	0
chr1	216370000	216380000	3	0	0	0	0	0	0
chr1	218140000	218150000	1	0	0	0	0	0	0
chr1	218330000	218340000	1	0	0	0	0	0	0
chr1	218450000	218460000	3	0	0	0	0	5	0
chr1	218510000	218520000	1	0	1	2	0	0	3
chr1	219260000	219270000	1	0	0	0	0	0	0
chr1	219770000	219780000	2	0	0	0	0	0	0
chr1	220000000	220010000	1	0	0	0	3	0	3
chr1	220120000	220130000	2	0	2	0	0	0	0
chr1	220380000	220390000	2	0	0	3	0	2	0
chr1	220450000	220460000	2	2	0	0	2	1	0
chr1	220850000	220860000	1	0	0	0	1	0	0
chr1	220970000	220980000	4	5	5	5	4	4	0
chr1	221420000	221430000	1	1	0	0	0	1	1
chr1	221610000	221620000	2	2	0	3	0	2	3
chr1	222350000	222360000	1	0	0	0	0	0	0
chr1	222690000	222700000	3	0	0	0	0	0	0
chr1	222820000	222830000	1	2	0	2	1	2	0
chr1	222900000	222910000	2	0	1	3	0	3	0
chr1	223290000	223300000	3	0	0	0	2	0	0
chr1	223880000	223890000	2	3	0	0	3	0	3
chr1	224180000	224190000	2	0	1	1	0	0	0
chr1	224290000	224300000	2	1	0	1	0	1	2
chr1	224690000	224700000	3	3	3	0	3	5	0
chr1	224820000	224830000	1	0	0	0	0	0	0
chr1	225660000	225670000	1	0	4	0	0	0	0
chr1	226180000	226190000	2	2	1	1	0	2	2
chr1	226240000	226250000	2	0	2	0	0	1	2
chr1	226300000	226310000	3	0	0	0	0	0	3
chr1	226590000	226600000	3	4	3	0	3	3	0
chr1	226790000	226800000	2	2	0	0	3	0	0
chr1	227630000	227640000	3	0	3	3	2	3	0
chr1	227730000	227740000	1	0	2	0	0	1	0
chr1	228180000	228190000	1	0	0	0	0	0	0
chr1	228260000	228270000	1	0	3	3	3	0	1
chr1	228780000	228790000	2	3	3	2	2	0	2
chr1	229380000	229390000	1	0	0	0	3	0	0
chr1	229690000	229700000	2	0	0	0	0	0	0
chr1	229790000	229800000	2	0	2	0	0	0	2
chr1	229850000	229860000	1	0	0	0	0	0	0
chr1	230760000	230770000	1	2	0	0	0	0	2
chr1	231340000	231350000	2	0	0	0	0	0	0
chr1	231460000	231470000	1	0	0	0	0	0	1
chr1	233430000	233440000	2	3	0	2	0	3	0
chr1	233930000	233940000	1	0	0	0	0	1	0
chr1	234220000	234230000	2	0	0	0	0	0	0
chr1	234500000	234510000	3	0	0	0	0	0	2
chr1	234620000	234630000	3	3	0	0	2	0	0
chr1	234730000	234740000	2	0	2	0	0	0	2
chr1	235240000	235250000	2	2	0	2	2	2	0
chr1	235400000	235410000	1	0	0	1	1	0	1
chr1	235580000	235590000	2	2	0	2	2	1	0
chr1	235660000	235670000	4	3	0	4	0	4	0
chr1	235940000	235950000	1	0	0	0	0	2	0
chr1	236010000	236020000	2	1	2	0	0	0	0
chr1	236150000	236160000	2	0	0	0	0	0	2
chr1	236250000	236260000	3	0	0	0	0	0	2
chr1	236690000	236700000	1	2	2	1	0	0	1
chr1	236770000	236780000	2	0	0	0	0	0	0
chr1	236910000	236920000	2	0	0	0	0	0	0
chr1	239640000	239650000	1	0	0	0	0	0	0
chr1	240090000	240100000	1	0	0	0	1	0	0
chr1	240930000	240940000	1	0	0	0	0	0	0
chr1	241030000	241040000	1	0	0	0	0	0	0
chr1	241650000	241660000	3	0	0	0	0	0	0
chr1	242000000	242010000	1	0	0	0	0	0	0
chr1	242060000	242070000	2	0	0	1	0	0	0
chr1	242180000	242190000	2	2	0	0	2	0	2
chr1	242560000	242570000	1	0	0	0	0	0	0
chr1	243260000	243270000	2	2	3	0	0	2	0
chr1	243490000	243500000	2	2	0	2	1	0	1
chr1	243920000	243930000	1	1	0	0	0	0	0
chr1	244460000	244470000	1	0	0	0	0	0	0
chr1	244610000	244620000	3	0	2	0	0	3	2
chr1	244760000	244770000	2	2	0	0	0	0	2
chr1	244960000	244970000	1	2	2	0	1	0	0
chr1	245230000	245240000	3	0	4	0	0	3	0
chr1	245310000	245320000	1	0	2	0	1	2	0
chr1	246170000	246180000	1	1	2	0	0	0	1
chr1	246640000	246650000	3	0	0	0	0	0	0
chr1	246850000	246860000	1	1	2	1	1	0	0
chr1	246920000	246930000	3	2	0	0	0	3	0
chr1	247130000	247140000	2	0	2	0	0	0	0
chr1	247520000	247530000	2	0	0	0	0	0	0
chr1	247660000	247670000	3	0	0	0	0	3	0
chr1	247820000	247830000	2	0	0	0	0	1	0
chr1	247880000	247890000	2	0	0	0	0	0	0
chr1	248030000	248040000	1	0	0	0	0	0	0
chr1	248390000	248400000	3	0	0	0	0	0	0
chr1	248560000	248570000	2	0	0	0	0	0	0
chr1	248820000	248830000	1	0	2	0	0	0	0
chr1	249110000	249120000	1	0	0	1	1	0	1
chr1	1230000	1240000	2	2	0	0	0	0	1
chr1	1170000	1180000	1	0	0	2	1	0	0
chr1	2520000	2530000	1	0	0	1	0	0	0
chr1	3820000	3830000	2	0	0	0	0	0	0
chr1	6460000	6470000	1	0	0	0	0	0	0
chr1	8780000	8790000	2	0	2	0	0	0	0
chr1	11790000	11800000	2	2	0	2	0	3	2
chr1	12730000	12740000	2	0	2	0	0	0	0
chr1	15760000	15770000	2	2	2	2	2	2	2
chr1	16970000	16980000	1	1	0	0	0	0	0
chr1	16870000	16880000	2	0	2	4	4	0	0
chr1	21700000	21710000	1	0	0	0	0	0	0
chr1	23500000	23510000	1	0	0	0	0	0	0
chr1	24250000	24260000	2	1	2	1	2	1	1
chr1	24720000	24730000	1	0	1	0	1	3	3
chr1	25360000	25370000	1	0	0	0	0	0	0
chr1	29380000	29390000	1	0	0	0	0	0	0
chr1	33240000	33250000	3	2	0	0	1	0	3
chr1	35060000	35070000	2	0	0	0	1	1	0
chr1	37790000	37800000	1	1	0	0	0	0	0
chr1	39290000	39300000	1	0	2	0	0	3	0
chr1	40040000	40050000	1	0	0	1	3	0	0
chr1	39970000	39980000	2	0	0	2	2	0	0
chr1	40430000	40440000	1	0	0	0	0	0	0
chr1	41230000	41240000	1	2	2	0	1	0	0
chr1	41880000	41890000	1	0	0	0	0	0	1
chr1	42500000	42510000	2	2	1	0	0	1	2
chr1	48170000	48180000	1	0	0	0	0	0	0
chr1	50480000	50490000	2	0	0	0	0	0	0
chr1	53520000	53530000	1	1	0	0	0	0	0
chr1	53300000	53310000	2	0	2	0	2	0	0
chr1	53150000	53160000	1	0	2	3	0	2	0
chr1	58630000	58640000	2	2	0	0	0	0	0
chr1	60040000	60050000	1	0	0	0	0	0	0
chr1	64730000	64740000	2	0	0	0	0	0	2
chr1	65680000	65690000	1	1	2	1	2	0	0
chr1	66410000	66420000	1	0	0	1	0	0	2
chr1	67160000	67170000	1	0	0	0	0	0	0
chr1	68300000	68310000	3	0	0	0	2	0	2
chr1	67510000	67520000	1	0	0	0	0	0	0
chr1	70990000	71000000	1	0	0	1	0	0	0
chr1	70880000	70890000	1	0	0	0	0	1	0
chr1	73040000	73050000	1	0	0	0	0	0	0
chr1	73870000	73880000	1	0	0	0	0	0	0
chr1	77690000	77700000	1	0	1	0	0	0	0
chr1	78470000	78480000	3	0	0	0	0	0	0
chr1	79970000	79980000	1	0	0	0	0	0	0
chr1	83720000	83730000	1	0	0	0	0	0	0
chr1	85090000	85100000	1	1	1	0	1	1	4
chr1	85520000	85530000	1	0	0	0	0	0	0
chr1	86550000	86560000	2	0	0	0	0	0	0
chr1	86970000	86980000	1	0	0	0	1	0	0
chr1	88420000	88430000	2	0	0	0	0	1	0
chr1	89820000	89830000	1	1	0	0	0	1	2
chr1	91300000	91310000	1	0	0	0	0	0	0
chr1	92400000	92410000	1	0	0	2	1	0	3
chr1	93640000	93650000	2	1	0	1	2	0	2
chr1	95690000	95700000	2	0	0	0	0	2	1
chr1	98530000	98540000	2	0	0	0	0	0	0
chr1	98390000	98400000	3	0	0	0	0	0	0
chr1	99930000	99940000	1	0	1	0	0	0	0
chr1	100590000	100600000	1	0	0	0	2	1	1
chr1	103780000	103790000	2	3	2	1	0	2	1
chr1	104150000	104160000	1	0	0	0	0	0	0
chr1	108760000	108770000	1	0	2	2	0	0	0
chr1	108910000	108920000	1	0	1	1	1	1	0
chr1	109580000	109590000	2	1	3	0	0	0	1
chr1	110310000	110320000	1	1	0	1	1	1	1
chr1	110950000	110960000	2	1	1	0	0	0	0
chr1	112840000	112850000	1	1	0	0	0	0	0
chr1	113010000	113020000	1	0	1	0	0	1	0
chr1	116250000	116260000	1	0	0	0	1	0	1
chr1	116960000	116970000	1	0	0	0	0	0	0
chr1	117360000	117370000	1	1	0	0	0	1	0
chr1	118300000	118310000	3	0	2	0	5	1	0
chr1	120080000	120090000	2	0	2	0	2	0	0
chr1	121350000	121360000	1	1	1	1	1	1	1
chr1	144590000	144600000	1	0	0	0	1	0	0
chr1	145780000	145790000	2	0	0	0	0	0	0
chr1	145190000	145200000	1	0	0	0	0	0	0
chr1	147400000	147410000	3	0	0	0	4	0	0
chr1	149290000	149300000	3	0	0	0	2	0	0
chr1	150130000	150140000	1	0	0	0	0	0	0
chr1	151720000	151730000	2	0	1	2	0	0	0
chr1	152900000	152910000	1	2	0	0	0	1	1
chr1	154970000	154980000	1	0	0	0	0	0	0
chr1	154900000	154910000	2	0	2	0	0	0	3
chr1	155650000	155660000	1	0	2	0	0	0	0
chr1	155570000	155580000	2	0	1	0	2	0	2
chr1	156190000	156200000	1	0	0	0	0	0	0
chr1	160310000	160320000	1	1	2	3	0	0	0
chr1	160800000	160810000	1	0	0	0	0	0	0
chr1	161930000	161940000	1	0	1	0	0	0	0
chr1	162260000	162270000	1	1	0	0	0	0	1
chr1	167410000	167420000	1	2	1	0	1	1	2
chr1	169330000	169340000	3	3	0	3	1	0	4
chr1	170640000	170650000	1	0	0	0	0	1	0
chr1	171570000	171580000	1	0	0	0	0	0	1
chr1	172560000	172570000	1	1	0	0	0	0	0
chr1	176180000	176190000	2	0	0	0	0	0	0
chr1	178720000	178730000	1	1	0	0	0	1	1
chr1	179260000	179270000	1	0	0	1	0	0	0
chr1	181910000	181920000	1	0	0	0	1	2	0
chr1	184950000	184960000	1	1	1	1	1	0	0
chr1	186970000	186980000	4	0	0	0	0	4	0
chr1	188100000	188110000	1	0	0	0	0	0	0
chr1	189300000	189310000	2	0	0	0	0	0	0
chr1	189780000	189790000	1	0	0	0	0	0	0
chr1	190340000	190350000	1	0	0	0	0	0	0
chr1	190810000	190820000	1	0	0	0	0	0	0
chr1	191280000	191290000	1	0	0	0	0	0	0
chr1	192020000	192030000	1	0	0	0	0	0	0
chr1	193090000	193100000	2	0	0	2	0	2	0
chr1	192580000	192590000	1	1	0	0	0	0	1
chr1	193710000	193720000	1	0	0	0	0	0	0
chr1	194830000	194840000	1	0	0	0	0	0	0
chr1	196290000	196300000	1	0	0	1	0	0	0
chr1	197330000	197340000	3	0	0	0	0	0	0
chr1	199230000	199240000	2	0	0	0	0	0	0
chr1	200350000	200360000	1	0	0	0	0	0	0
chr1	200230000	200240000	1	0	0	0	1	0	0
chr1	201020000	201030000	2	1	0	1	1	0	0
chr1	200870000	200880000	2	0	0	0	0	0	0
chr1	204790000	204800000	2	0	1	0	0	0	0
chr1	205920000	205930000	2	2	0	2	2	2	0
chr1	205620000	205630000	1	3	0	1	1	3	1
chr1	206330000	206340000	1	1	1	1	1	1	0
chr1	207080000	207090000	2	1	0	0	0	1	1
chr1	206980000	206990000	1	0	0	0	0	0	0
chr1	207570000	207580000	1	0	0	0	2	3	0
chr1	209370000	209380000	1	2	0	0	1	0	0
chr1	212110000	212120000	1	0	0	0	0	1	1
chr1	215790000	215800000	2	0	0	4	0	2	0
chr1	218200000	218210000	2	0	0	0	0	0	0
chr1	219340000	219350000	1	0	0	0	0	2	1
chr1	222630000	222640000	2	0	0	2	3	3	3
chr1	222260000	222270000	1	0	0	0	0	0	0
chr1	222990000	223000000	1	0	0	0	0	0	0
chr1	223690000	223700000	1	0	0	0	0	0	0
chr1	223530000	223540000	1	0	0	0	1	0	0
chr1	223420000	223430000	1	0	0	0	0	0	0
chr1	224080000	224090000	1	0	2	1	1	0	0
chr1	224510000	224520000	1	0	0	0	1	0	1
chr1	225120000	225130000	1	0	1	0	0	2	1
chr1	225040000	225050000	1	0	0	0	0	0	0
chr1	226490000	226500000	1	0	0	1	0	0	0
chr1	226380000	226390000	1	2	0	2	1	1	1
chr1	227070000	227080000	1	0	0	0	0	0	0
chr1	228380000	228390000	2	0	0	0	0	0	1
chr1	227910000	227920000	1	2	1	1	0	1	0
chr1	230440000	230450000	3	0	0	0	1	3	0
chr1	231750000	231760000	2	0	0	0	0	0	0
chr1	235090000	235100000	1	0	0	0	0	0	0
chr1	237960000	237970000	2	0	0	0	0	0	0
chr1	237070000	237080000	1	2	3	0	0	0	0
chr1	239770000	239780000	1	0	0	0	0	0	0
chr1	240170000	240180000	1	0	1	0	1	0	0
chr1	241100000	241110000	1	0	0	0	0	0	0
chr1	241800000	241810000	1	0	0	0	0	0	0
chr1	243150000	243160000	1	0	1	1	1	0	0
chr1	244010000	244020000	1	0	0	0	0	0	0
chr1	247380000	247390000	1	0	0	0	0	0	0
chr1	249250000	249260000	2	1	1	1	1	2	1
chr1	248130000	248140000	1	0	0	0	0	0	0
chr1	248640000	248650000	1	0	0	1	2	0	0
chr1	248900000	248910000	1	2	2	2	0	2	0
chr2	20000	30000	3	2	0	0	5	5	1
chr2	210000	220000	1	0	0	1	0	0	0
chr2	3190000	3200000	1	0	0	0	0	0	0
chr2	3600000	3610000	1	0	0	0	1	0	1
chr2	4740000	4750000	1	0	0	0	0	0	0
chr2	6940000	6950000	2	0	0	0	0	0	2
chr2	7220000	7230000	3	0	0	0	0	2	1
chr2	7560000	7570000	4	2	0	0	0	0	0
chr2	8370000	8380000	1	0	0	0	0	0	0
chr2	8830000	8840000	2	2	3	0	2	0	0
chr2	8910000	8920000	3	2	0	0	3	0	0
chr2	9270000	9280000	2	0	3	0	0	2	3
chr2	9550000	9560000	3	0	2	0	0	0	0
chr2	9690000	9700000	2	3	0	2	0	0	0
chr2	9920000	9930000	2	2	0	0	2	0	0
chr2	10200000	10210000	3	0	2	3	3	0	0
chr2	10260000	10270000	1	1	1	1	0	2	0
chr2	10590000	10600000	2	0	0	0	0	0	0
chr2	10680000	10690000	1	0	0	0	0	0	1
chr2	10820000	10830000	6	4	3	0	4	4	0
chr2	10950000	10960000	3	2	3	3	0	0	3
chr2	11270000	11280000	2	2	1	0	2	0	2
chr2	11360000	11370000	1	0	1	1	1	1	0
chr2	11600000	11610000	2	2	3	3	2	0	3
chr2	11740000	11750000	3	0	0	0	0	0	0
chr2	11810000	11820000	3	0	3	0	0	0	0
chr2	11960000	11970000	5	3	0	3	0	3	3
chr2	13160000	13170000	4	2	0	2	0	0	0
chr2	13320000	13330000	2	0	0	0	0	0	0
chr2	15310000	15320000	1	0	0	0	0	0	1
chr2	15760000	15770000	2	0	0	0	0	0	3
chr2	16720000	16730000	2	0	0	0	0	0	0
chr2	16780000	16790000	1	0	1	2	1	0	0
chr2	16950000	16960000	3	0	2	2	0	0	2
chr2	17520000	17530000	1	0	0	0	0	0	0
chr2	17850000	17860000	1	2	0	0	0	0	0
chr2	18030000	18040000	1	3	0	0	0	0	0
chr2	18360000	18370000	1	2	0	0	0	1	0
chr2	18670000	18680000	1	0	0	0	0	0	0
chr2	19220000	19230000	1	0	0	0	1	0	0
chr2	20060000	20070000	3	0	0	0	0	0	0
chr2	20300000	20310000	1	1	1	1	1	1	1
chr2	20430000	20440000	2	0	2	0	0	1	1
chr2	20540000	20550000	2	0	2	2	2	0	2
chr2	20630000	20640000	1	0	0	0	0	0	0
chr2	20850000	20860000	3	2	0	3	3	4	2
chr2	21190000	21200000	1	0	0	0	0	1	0
chr2	21250000	21260000	2	0	0	0	0	3	0
chr2	21550000	21560000	1	0	0	0	0	0	0
chr2	21630000	21640000	2	0	0	0	0	0	0
chr2	23020000	23030000	2	0	0	0	0	0	0
chr2	24040000	24050000	2	0	0	0	0	0	0
chr2	24300000	24310000	1	3	2	2	3	0	0
chr2	24430000	24440000	3	0	0	1	0	0	0
chr2	24620000	24630000	4	0	0	3	0	3	0
chr2	24700000	24710000	1	0	0	1	0	0	0
chr2	25050000	25060000	2	1	1	0	2	0	0
chr2	25190000	25200000	2	2	2	2	1	0	0
chr2	25350000	25360000	1	1	1	1	0	1	0
chr2	25420000	25430000	4	0	0	0	3	0	0
chr2	25500000	25510000	1	0	0	0	0	0	0
chr2	25560000	25570000	1	0	0	0	0	1	0
chr2	25820000	25830000	3	0	0	0	0	0	2
chr2	25900000	25910000	2	0	0	0	0	0	0
chr2	26090000	26100000	4	0	3	0	0	0	0
chr2	26190000	26200000	1	0	0	0	0	0	0
chr2	26400000	26410000	2	0	2	2	2	0	0
chr2	26560000	26570000	2	0	0	3	1	2	1
chr2	26690000	26700000	2	0	0	0	3	3	0
chr2	26800000	26810000	1	0	1	0	3	1	1
chr2	26970000	26980000	3	3	2	0	0	0	0
chr2	27040000	27050000	2	0	0	0	0	0	0
chr2	27170000	27180000	2	2	1	0	3	1	1
chr2	27250000	27260000	2	0	4	0	1	0	3
chr2	27310000	27320000	1	0	2	3	2	0	2
chr2	27530000	27540000	5	0	0	2	5	0	0
chr2	27650000	27660000	3	0	0	0	0	0	0
chr2	27710000	27720000	1	1	0	0	0	0	0
chr2	27800000	27810000	2	0	0	0	0	0	2
chr2	27910000	27920000	4	0	0	4	0	4	0
chr2	28010000	28020000	2	0	0	0	0	0	0
chr2	28090000	28100000	1	0	0	0	0	0	0
chr2	28780000	28790000	2	3	3	3	3	0	4
chr2	28970000	28980000	1	1	1	1	2	0	2
chr2	29040000	29050000	4	2	2	2	0	0	2
chr2	29170000	29180000	1	4	4	3	3	0	0
chr2	29420000	29430000	2	0	0	0	3	0	0
chr2	30100000	30110000	1	0	0	0	0	0	0
chr2	30300000	30310000	3	0	0	0	0	2	0
chr2	30370000	30380000	2	0	3	2	2	3	3
chr2	30430000	30440000	2	0	0	0	0	2	1
chr2	30930000	30940000	2	6	2	3	2	5	2
chr2	31590000	31600000	1	0	0	0	0	0	0
chr2	32040000	32050000	4	0	0	0	0	0	0
chr2	32290000	32300000	1	0	0	1	0	0	0
chr2	32500000	32510000	1	0	1	2	0	0	2
chr2	32580000	32590000	2	2	2	2	2	3	0
chr2	32770000	32780000	2	2	0	0	0	4	4
chr2	32850000	32860000	2	3	2	2	2	2	0
chr2	32990000	33000000	2	0	0	0	3	3	2
chr2	33620000	33630000	1	0	0	0	0	0	0
chr2	33690000	33700000	1	0	0	0	0	0	0
chr2	34310000	34320000	1	0	0	0	0	0	0
chr2	34690000	34700000	1	0	0	0	0	0	0
chr2	34830000	34840000	1	0	0	0	0	0	0
chr2	35410000	35420000	1	0	0	0	0	0	0
chr2	36000000	36010000	1	0	0	0	0	0	0
chr2	36090000	36100000	4	0	0	0	0	0	0
chr2	36890000	36900000	1	0	2	2	0	0	2
chr2	36990000	37000000	2	0	0	3	0	0	0
chr2	37190000	37200000	2	1	0	1	0	0	1
chr2	37320000	37330000	1	0	0	0	2	1	0
chr2	37380000	37390000	3	0	3	0	3	0	6
chr2	37450000	37460000	1	1	0	1	0	0	0
chr2	37620000	37630000	3	2	2	0	0	2	2
chr2	37900000	37910000	1	0	0	0	0	0	1
chr2	38050000	38060000	2	0	0	0	0	0	1
chr2	38110000	38120000	2	3	3	0	3	3	3
chr2	38510000	38520000	3	4	2	2	3	0	2
chr2	38750000	38760000	2	0	0	0	0	3	2
chr2	38820000	38830000	1	0	0	1	1	1	1
chr2	38970000	38980000	2	3	2	4	3	0	4
chr2	39170000	39180000	3	2	2	0	0	1	5
chr2	39270000	39280000	1	0	0	0	0	0	0
chr2	39460000	39470000	3	3	2	4	2	0	0
chr2	39590000	39600000	2	1	0	2	2	0	2
chr2	39940000	39950000	2	0	0	0	0	0	3
chr2	40010000	40020000	4	3	4	0	0	0	3
chr2	40260000	40270000	2	0	0	0	0	0	0
chr2	41090000	41100000	1	0	0	0	1	0	0
chr2	42060000	42070000	3	0	0	3	0	2	3
chr2	42310000	42320000	2	1	1	0	1	2	2
chr2	42590000	42600000	2	0	2	0	2	0	0
chr2	42710000	42720000	2	1	2	1	0	1	2
chr2	43040000	43050000	3	3	0	4	3	2	0
chr2	43160000	43170000	2	0	0	0	0	0	0
chr2	43350000	43360000	1	0	0	0	0	0	0
chr2	43450000	43460000	1	0	2	1	2	1	2
chr2	43710000	43720000	2	0	3	0	3	0	0
chr2	43830000	43840000	3	0	3	0	0	0	2
chr2	44100000	44110000	2	3	0	1	2	2	0
chr2	44230000	44240000	4	0	0	0	0	0	0
chr2	44390000	44400000	1	1	1	0	0	0	0
chr2	44590000	44600000	2	3	0	3	2	0	4
chr2	44700000	44710000	1	2	1	1	1	2	1
chr2	44790000	44800000	1	0	0	0	0	0	0
chr2	45190000	45200000	3	0	4	0	3	0	1
chr2	45600000	45610000	1	0	0	0	0	1	0
chr2	45720000	45730000	3	1	0	2	0	1	0
chr2	45830000	45840000	3	0	0	4	0	0	0
chr2	46200000	46210000	4	0	0	0	0	0	0
chr2	46590000	46600000	1	0	0	3	1	0	2
chr2	46680000	46690000	2	2	3	3	3	2	2
chr2	47130000	47140000	4	3	0	0	0	0	4
chr2	47210000	47220000	1	1	1	2	1	1	1
chr2	47560000	47570000	2	0	0	0	0	0	0
chr2	47620000	47630000	3	0	0	0	3	0	0
chr2	47740000	47750000	1	0	0	0	0	0	0
chr2	48000000	48010000	2	0	2	4	3	3	0
chr2	48130000	48140000	1	1	2	2	0	1	0
chr2	48330000	48340000	1	2	1	0	1	2	2
chr2	48670000	48680000	3	0	0	0	0	0	0
chr2	48810000	48820000	3	2	0	0	3	2	3
chr2	49160000	49170000	1	0	0	0	1	0	0
chr2	52560000	52570000	1	0	0	0	0	0	0
chr2	53890000	53900000	1	0	0	0	0	0	0
chr2	54010000	54020000	1	0	0	3	3	0	0
chr2	54190000	54200000	5	1	0	3	3	0	0
chr2	54340000	54350000	1	2	0	2	0	0	4
chr2	54740000	54750000	1	3	2	0	1	0	0
chr2	54940000	54950000	3	0	0	2	0	0	2
chr2	55100000	55110000	1	0	0	0	0	0	0
chr2	55450000	55460000	3	3	0	0	0	3	0
chr2	55650000	55660000	2	0	1	1	1	0	0
chr2	55740000	55750000	2	0	2	0	0	3	1
chr2	55840000	55850000	1	2	5	3	2	0	3
chr2	55920000	55930000	3	0	0	3	0	3	0
chr2	56380000	56390000	2	0	0	3	0	3	0
chr2	57750000	57760000	2	2	0	0	1	0	0
chr2	57940000	57950000	2	0	0	0	0	0	0
chr2	58130000	58140000	2	0	1	0	1	0	0
chr2	60530000	60540000	1	0	0	0	0	0	0
chr2	60780000	60790000	1	1	0	1	0	3	0
chr2	60900000	60910000	3	0	0	0	0	0	0
chr2	60980000	60990000	2	0	0	1	0	0	0
chr2	61240000	61250000	1	2	3	0	0	2	0
chr2	61400000	61410000	4	0	0	4	5	0	5
chr2	61560000	61570000	1	0	0	1	0	2	0
chr2	62130000	62140000	2	4	2	0	4	3	0
chr2	62220000	62230000	3	2	0	0	0	0	0
chr2	62640000	62650000	3	0	0	0	0	2	0
chr2	63010000	63020000	1	0	0	2	0	2	0
chr2	63820000	63830000	2	0	0	0	0	3	0
chr2	63910000	63920000	1	0	1	1	0	1	1
chr2	64100000	64110000	3	0	0	0	0	0	0
chr2	64260000	64270000	3	0	0	0	2	0	0
chr2	64550000	64560000	1	2	1	0	2	2	2
chr2	64740000	64750000	3	0	2	0	3	1	0
chr2	64810000	64820000	2	3	3	3	2	0	0
chr2	64870000	64880000	1	2	1	2	1	1	1
chr2	65090000	65100000	3	0	0	0	3	0	0
chr2	65280000	65290000	4	2	0	4	5	2	0
chr2	65450000	65460000	1	0	0	0	0	0	0
chr2	65520000	65530000	1	0	0	0	0	0	0
chr2	66410000	66420000	1	0	0	0	0	0	0
chr2	66580000	66590000	2	0	0	0	0	0	0
chr2	68250000	68260000	3	0	0	0	0	0	0
chr2	68340000	68350000	3	0	0	0	3	0	0
chr2	68580000	68590000	1	0	0	0	2	1	2
chr2	68670000	68680000	3	0	2	0	0	0	0
chr2	69160000	69170000	2	3	0	0	2	0	3
chr2	69530000	69540000	1	3	1	3	3	2	0
chr2	69770000	69780000	2	2	1	0	0	0	5
chr2	69940000	69950000	2	1	2	2	3	1	0
chr2	70050000	70060000	2	3	2	2	1	3	2
chr2	70130000	70140000	2	3	0	3	3	3	3
chr2	70300000	70310000	1	0	1	1	1	1	1
chr2	70370000	70380000	2	2	3	2	2	2	2
chr2	70530000	70540000	6	0	0	0	0	2	0
chr2	71170000	71180000	2	2	0	0	0	0	0
chr2	71230000	71240000	2	0	0	0	0	0	0
chr2	71380000	71390000	1	0	0	0	0	2	0
chr2	71440000	71450000	1	1	0	0	0	0	0
chr2	71510000	71520000	1	2	0	0	1	0	0
chr2	71750000	71760000	5	3	4	3	3	0	0
chr2	72820000	72830000	1	0	0	0	0	0	0
chr2	72960000	72970000	2	0	0	0	0	0	0
chr2	73110000	73120000	2	3	0	3	3	3	0
chr2	73200000	73210000	1	0	0	0	1	2	1
chr2	73440000	73450000	3	0	0	0	0	0	2
chr2	73520000	73530000	2	0	3	2	0	0	0
chr2	73600000	73610000	1	0	2	2	1	1	2
chr2	73850000	73860000	3	3	0	0	3	2	0
chr2	74030000	74040000	3	0	0	0	0	0	0
chr2	74370000	74380000	1	2	1	2	2	2	2
chr2	74430000	74440000	2	0	3	2	0	0	0
chr2	74610000	74620000	1	0	3	1	0	0	0
chr2	74680000	74690000	4	0	1	3	1	0	0
chr2	74820000	74830000	1	4	0	2	3	2	0
chr2	74890000	74900000	3	0	2	0	0	0	0
chr2	75120000	75130000	2	0	2	0	0	0	0
chr2	75280000	75290000	2	0	0	1	1	2	0
chr2	75690000	75700000	1	0	0	0	0	0	0
chr2	75850000	75860000	4	0	0	0	3	0	0
chr2	75940000	75950000	2	0	0	3	1	0	3
chr2	76010000	76020000	2	0	0	0	0	0	0
chr2	76120000	76130000	2	0	0	0	0	0	0
chr2	76920000	76930000	1	0	0	0	0	0	0
chr2	77190000	77200000	1	0	0	0	0	0	0
chr2	77790000	77800000	1	0	0	0	0	0	0
chr2	80150000	80160000	1	0	0	0	0	0	0
chr2	84640000	84650000	2	1	0	0	0	0	0
chr2	85110000	85120000	1	0	3	0	0	3	3
chr2	85250000	85260000	1	0	0	0	0	0	0
chr2	85550000	85560000	3	0	0	0	0	0	0
chr2	85640000	85650000	2	2	2	2	2	0	2
chr2	85760000	85770000	1	0	0	0	0	0	1
chr2	85840000	85850000	3	5	4	4	5	4	4
chr2	85940000	85950000	3	0	2	0	0	0	0
chr2	86040000	86050000	1	3	2	0	2	0	2
chr2	86310000	86320000	2	0	0	3	0	0	0
chr2	86420000	86430000	3	0	2	3	0	4	4
chr2	86660000	86670000	3	0	0	1	0	0	2
chr2	88360000	88370000	4	0	0	0	0	0	0
chr2	88490000	88500000	1	0	0	0	0	0	0
chr2	88850000	88860000	2	0	0	1	1	0	0
chr2	88980000	88990000	2	0	1	0	0	0	0
chr2	89160000	89170000	2	0	0	0	1	0	0
chr2	91760000	91770000	1	0	0	1	1	0	0
chr2	95520000	95530000	2	2	0	1	0	2	0
chr2	95630000	95640000	3	0	0	2	0	0	0
chr2	95780000	95790000	1	5	2	1	0	4	2
chr2	95880000	95890000	3	0	0	2	1	0	0
chr2	96150000	96160000	1	1	1	1	1	1	0
chr2	96320000	96330000	1	1	1	1	2	1	0
chr2	96430000	96440000	2	0	1	2	0	0	0
chr2	96580000	96590000	2	0	0	0	0	0	0
chr2	96640000	96650000	2	0	0	1	0	0	0
chr2	96780000	96790000	2	0	0	0	0	0	0
chr2	96930000	96940000	3	4	2	4	2	5	4
chr2	97000000	97010000	1	2	0	0	0	1	2
chr2	97220000	97230000	2	0	0	0	0	0	0
chr2	97480000	97490000	1	0	0	0	0	0	0
chr2	98160000	98170000	4	0	0	0	0	0	0
chr2	98350000	98360000	3	0	0	0	0	0	0
chr2	98430000	98440000	3	0	0	0	1	0	0
chr2	99000000	99010000	2	0	2	0	0	0	0
chr2	99220000	99230000	3	2	3	1	4	0	3
chr2	99680000	99690000	2	1	0	0	0	0	2
chr2	99790000	99800000	2	3	0	0	0	0	2
chr2	99940000	99950000	1	2	2	0	2	0	2
chr2	100120000	100130000	4	3	0	0	0	0	0
chr2	100720000	100730000	1	0	0	1	1	0	0
chr2	100870000	100880000	2	0	0	3	4	2	0
chr2	101200000	101210000	2	0	0	0	0	4	0
chr2	101610000	101620000	2	2	0	0	0	0	2
chr2	101860000	101870000	1	1	0	3	2	2	0
chr2	101920000	101930000	3	4	0	1	0	2	3
chr2	102440000	102450000	1	0	2	0	0	2	2
chr2	102500000	102510000	2	0	0	0	0	2	0
chr2	102620000	102630000	2	4	3	3	0	3	0
chr2	102860000	102870000	1	0	1	0	1	0	0
chr2	102970000	102980000	1	2	2	3	0	0	0
chr2	103330000	103340000	1	0	0	0	0	0	0
chr2	103440000	103450000	1	0	0	0	2	0	1
chr2	105650000	105660000	3	0	0	0	0	0	2
chr2	105720000	105730000	1	0	1	2	1	1	2
chr2	105850000	105860000	2	1	2	1	0	0	0
chr2	105950000	105960000	3	2	0	0	2	0	0
chr2	106180000	106190000	2	0	0	0	0	0	0
chr2	106340000	106350000	1	0	0	1	0	0	0
chr2	106700000	106710000	2	0	0	2	0	0	0
chr2	106880000	106890000	1	0	0	1	0	0	0
chr2	107110000	107120000	1	0	1	0	0	2	0
chr2	107190000	107200000	1	0	0	0	0	0	0
chr2	108530000	108540000	1	0	0	0	1	1	0
chr2	108810000	108820000	4	0	0	0	0	0	0
chr2	108950000	108960000	4	0	0	3	0	1	0
chr2	109340000	109350000	1	0	0	2	3	0	0
chr2	109510000	109520000	3	0	0	0	3	0	0
chr2	109720000	109730000	1	0	0	0	0	0	0
chr2	110290000	110300000	1	1	0	1	0	0	0
chr2	110850000	110860000	1	1	1	1	1	1	1
chr2	111390000	111400000	3	3	3	1	2	0	0
chr2	111790000	111800000	1	0	0	0	0	0	0
chr2	111870000	111880000	2	2	1	1	1	0	0
chr2	112370000	112380000	1	1	1	1	1	1	1
chr2	112580000	112590000	4	2	4	2	4	3	1
chr2	112810000	112820000	3	4	1	2	2	0	4
chr2	113010000	113020000	1	2	0	1	1	1	2
chr2	113230000	113240000	1	0	0	0	0	0	1
chr2	113340000	113350000	3	3	3	0	3	0	0
chr2	113490000	113500000	2	0	0	1	2	1	1
chr2	113720000	113730000	3	2	2	0	0	2	0
chr2	113820000	113830000	1	0	0	0	0	0	0
chr2	114390000	114400000	1	0	0	0	1	0	0
chr2	114760000	114770000	1	0	0	0	0	0	0
chr2	115750000	115760000	1	0	0	0	0	0	0
chr2	115970000	115980000	1	0	0	0	0	0	0
chr2	116090000	116100000	1	0	0	0	0	0	0
chr2	116210000	116220000	1	0	0	0	0	0	0
chr2	116540000	116550000	1	0	0	0	0	0	0
chr2	118200000	118210000	1	0	0	0	0	0	0
chr2	118560000	118570000	1	0	0	0	0	0	0
chr2	118760000	118770000	2	0	0	0	0	0	4
chr2	118950000	118960000	3	0	0	0	0	0	0
chr2	120060000	120070000	2	0	0	0	0	2	3
chr2	120140000	120150000	2	0	0	0	0	0	4
chr2	120240000	120250000	1	1	1	0	3	1	0
chr2	120440000	120450000	2	0	0	0	3	0	0
chr2	120510000	120520000	3	2	2	3	3	0	0
chr2	120580000	120590000	1	0	2	1	1	0	0
chr2	120760000	120770000	1	0	0	1	0	0	2
chr2	120930000	120940000	2	0	0	0	0	2	0
chr2	121080000	121090000	2	0	0	0	0	0	0
chr2	122090000	122100000	1	0	0	0	0	0	0
chr2	122280000	122290000	2	1	1	1	1	1	0
chr2	122890000	122900000	1	0	0	0	0	0	0
chr2	124760000	124770000	1	0	0	0	0	0	0
chr2	127250000	127260000	1	0	0	1	0	0	0
chr2	127540000	127550000	1	0	0	1	0	1	0
chr2	127730000	127740000	1	0	1	0	0	0	0
chr2	127810000	127820000	2	3	0	3	2	4	0
chr2	127930000	127940000	4	0	0	0	0	0	0
chr2	128020000	128030000	2	0	0	0	0	0	0
chr2	128240000	128250000	1	0	0	0	2	0	0
chr2	128450000	128460000	3	2	0	0	0	0	0
chr2	128640000	128650000	2	0	0	4	0	0	0
chr2	128780000	128790000	2	1	1	2	0	1	2
chr2	129060000	129070000	3	0	0	3	0	0	0
chr2	130890000	130900000	1	1	1	1	1	0	1
chr2	131470000	131480000	2	1	2	1	2	2	0
chr2	132060000	132070000	1	0	2	1	2	1	0
chr2	132160000	132170000	2	0	0	0	0	0	0
chr2	132240000	132250000	2	2	0	0	0	0	0
chr2	132430000	132440000	1	2	0	1	2	0	0
chr2	132640000	132650000	1	0	0	0	0	1	0
chr2	133000000	133010000	2	3	0	0	0	0	0
chr2	133290000	133300000	2	2	0	2	0	0	0
chr2	134020000	134030000	1	0	0	0	0	0	0
chr2	134100000	134110000	1	0	0	0	0	0	0
chr2	134610000	134620000	2	3	0	4	4	3	0
chr2	134780000	134790000	1	0	0	1	0	0	0
chr2	134870000	134880000	2	3	2	2	0	1	3
chr2	135190000	135200000	3	2	0	0	0	0	0
chr2	135310000	135320000	1	0	0	0	0	0	0
chr2	135670000	135680000	3	3	3	2	2	0	2
chr2	135740000	135750000	1	0	0	0	3	0	4
chr2	135800000	135810000	2	0	0	3	0	0	0
chr2	136500000	136510000	3	3	0	2	0	0	0
chr2	136620000	136630000	2	0	0	2	0	0	0
chr2	136740000	136750000	2	1	1	0	1	0	1
chr2	138610000	138620000	2	0	0	0	0	1	0
chr2	138840000	138850000	1	2	1	0	0	1	0
chr2	139250000	139260000	1	0	0	0	0	0	1
chr2	139590000	139600000	1	0	1	0	3	2	0
chr2	142890000	142900000	1	0	0	0	0	0	2
chr2	143420000	143430000	1	0	0	0	0	0	0
chr2	143780000	143790000	2	0	0	0	1	0	0
chr2	143860000	143870000	1	0	0	0	0	0	3
chr2	144910000	144920000	1	0	0	0	1	0	0
chr2	146800000	146810000	1	0	0	0	0	0	0
chr2	147810000	147820000	3	0	0	1	0	0	0
chr2	148690000	148700000	2	0	0	0	2	0	0
chr2	149270000	149280000	2	0	0	0	0	0	2
chr2	149850000	149860000	1	0	1	0	0	0	0
chr2	150440000	150450000	2	0	0	0	2	4	5
chr2	151340000	151350000	1	0	3	0	0	0	1
chr2	152100000	152110000	3	2	2	2	0	3	0
chr2	152260000	152270000	1	1	1	0	1	0	1
chr2	152360000	152370000	3	0	0	0	0	0	0
chr2	152430000	152440000	1	1	1	1	1	1	1
chr2	152880000	152890000	3	3	0	2	3	3	2
chr2	153030000	153040000	1	2	2	0	2	1	0
chr2	153490000	153500000	2	2	0	2	2	2	1
chr2	155240000	155250000	2	0	0	0	0	2	3
chr2	155470000	155480000	1	0	0	0	0	0	0
chr2	156100000	156110000	2	0	0	0	0	0	0
chr2	156200000	156210000	3	0	0	0	3	3	2
chr2	157180000	157190000	1	0	0	0	1	0	2
chr2	157660000	157670000	1	0	0	0	0	0	0
chr2	158050000	158060000	1	0	0	0	1	0	1
chr2	158150000	158160000	2	0	0	0	0	0	0
chr2	158340000	158350000	2	0	0	0	2	0	3
chr2	158870000	158880000	1	2	0	2	2	3	2
chr2	159740000	159750000	3	3	0	0	4	0	3
chr2	159970000	159980000	4	2	0	0	1	1	0
chr2	160830000	160840000	2	3	3	0	0	2	0
chr2	160940000	160950000	2	0	0	0	2	0	0
chr2	161130000	161140000	1	0	0	0	0	2	0
chr2	161910000	161920000	3	0	0	0	0	0	0
chr2	162070000	162080000	1	0	0	0	0	0	0
chr2	162160000	162170000	2	0	0	3	0	0	2
chr2	162270000	162280000	3	2	0	0	3	3	0
chr2	162430000	162440000	2	0	2	0	0	0	0
chr2	162820000	162830000	1	0	0	0	0	0	0
chr2	163010000	163020000	3	4	0	0	0	0	0
chr2	163210000	163220000	1	0	0	0	0	0	0
chr2	163720000	163730000	2	0	0	0	0	0	0
chr2	164000000	164010000	2	2	0	0	0	0	0
chr2	165320000	165330000	1	0	0	0	0	0	0
chr2	165550000	165560000	3	0	0	0	0	0	1
chr2	165810000	165820000	2	0	0	0	0	0	0
chr2	166160000	166170000	2	1	0	0	0	2	0
chr2	166240000	166250000	2	0	0	0	0	0	1
chr2	166720000	166730000	1	0	0	0	1	0	0
chr2	166810000	166820000	4	3	0	0	1	0	3
chr2	167170000	167180000	1	0	0	0	0	0	0
chr2	167550000	167560000	1	0	0	0	0	0	0
chr2	169000000	169010000	2	0	0	0	0	0	0
chr2	169190000	169200000	3	4	3	2	0	3	0
chr2	169310000	169320000	1	0	0	0	0	0	1
chr2	169560000	169570000	2	0	1	0	0	0	0
chr2	169620000	169630000	2	1	2	1	0	0	0
chr2	169800000	169810000	3	0	4	0	0	0	3
chr2	169950000	169960000	1	0	0	0	0	0	0
chr2	170300000	170310000	3	0	3	3	0	3	2
chr2	170680000	170690000	1	2	0	2	0	2	0
chr2	170790000	170800000	2	0	0	0	0	2	2
chr2	170990000	171000000	1	0	0	0	0	0	1
chr2	171080000	171090000	3	0	3	0	0	0	0
chr2	171250000	171260000	1	0	0	0	0	0	2
chr2	171670000	171680000	2	2	0	2	2	2	2
chr2	171780000	171790000	4	4	3	4	4	0	0
chr2	172010000	172020000	1	0	0	0	0	0	0
chr2	172170000	172180000	1	0	0	0	0	0	0
chr2	172290000	172300000	3	0	2	2	1	0	3
chr2	172400000	172410000	2	0	0	0	0	0	0
chr2	172540000	172550000	2	0	3	0	0	0	0
chr2	172670000	172680000	1	0	0	0	0	0	0
chr2	172980000	172990000	2	0	2	0	0	0	3
chr2	173650000	173660000	2	0	0	4	0	0	0
chr2	173820000	173830000	3	0	0	0	0	0	0
chr2	173880000	173890000	2	0	0	2	0	2	0
chr2	174080000	174090000	1	2	2	2	1	2	2
chr2	174250000	174260000	3	0	0	0	3	4	2
chr2	174740000	174750000	2	0	0	0	1	0	0
chr2	175200000	175210000	1	1	0	0	0	0	0
chr2	175260000	175270000	4	0	0	0	0	0	0
chr2	175430000	175440000	1	0	0	0	0	0	0
chr2	175550000	175560000	2	2	4	5	2	3	0
chr2	175890000	175900000	1	0	0	0	0	0	0
chr2	176070000	176080000	2	0	0	0	0	0	0
chr2	176150000	176160000	1	0	0	0	0	0	0
chr2	176930000	176940000	2	0	0	2	0	0	0
chr2	177520000	177530000	2	1	0	1	0	0	2
chr2	177670000	177680000	1	0	1	0	0	1	0
chr2	178010000	178020000	5	3	0	4	3	3	5
chr2	178190000	178200000	1	2	1	2	0	2	2
chr2	178630000	178640000	1	2	1	0	2	5	0
chr2	178940000	178950000	2	0	0	0	0	0	0
chr2	179150000	179160000	1	0	0	0	0	0	0
chr2	179280000	179290000	3	1	0	1	1	2	2
chr2	179340000	179350000	1	2	0	0	0	0	0
chr2	179510000	179520000	3	0	2	0	0	0	0
chr2	179650000	179660000	3	0	0	0	0	0	0
chr2	180330000	180340000	2	0	0	0	0	0	0
chr2	180770000	180780000	2	0	0	0	0	0	0
chr2	180870000	180880000	2	0	0	0	1	0	3
chr2	180960000	180970000	2	0	0	0	0	0	0
chr2	181840000	181850000	1	1	1	1	0	1	1
chr2	181930000	181940000	3	4	1	0	0	4	0
chr2	182340000	182350000	1	0	0	0	0	0	0
chr2	182410000	182420000	2	0	0	0	0	0	0
chr2	182590000	182600000	2	3	0	3	2	0	0
chr2	182960000	182970000	3	0	0	0	0	0	0
chr2	183510000	183520000	1	0	0	0	0	1	0
chr2	183640000	183650000	1	0	2	0	0	0	0
chr2	183840000	183850000	3	0	1	0	0	0	0
chr2	183980000	183990000	2	0	0	0	0	0	0
chr2	184100000	184110000	4	2	0	0	2	2	2
chr2	185200000	185210000	1	0	0	0	0	0	0
chr2	185460000	185470000	1	0	0	0	0	0	0
chr2	185790000	185800000	2	0	0	0	0	0	0
chr2	185890000	185900000	2	0	0	0	0	0	0
chr2	185960000	185970000	2	0	0	0	0	0	0
chr2	186050000	186060000	2	2	0	0	0	0	0
chr2	187350000	187360000	1	2	2	0	0	3	0
chr2	187550000	187560000	2	2	1	1	0	0	0
chr2	187710000	187720000	1	0	2	0	0	0	0
chr2	188350000	188360000	3	4	2	2	0	0	1
chr2	188450000	188460000	1	0	0	3	1	0	0
chr2	188710000	188720000	2	0	0	0	0	3	1
chr2	189370000	189380000	2	0	0	0	0	0	0
chr2	189930000	189940000	1	0	0	0	0	0	0
chr2	190300000	190310000	2	0	0	3	2	2	2
chr2	190510000	190520000	3	3	3	0	4	0	0
chr2	190620000	190630000	2	1	0	0	1	0	0
chr2	190940000	190950000	2	2	0	1	2	1	0
chr2	191180000	191190000	2	3	0	1	4	0	0
chr2	191400000	191410000	1	0	3	3	0	0	0
chr2	191740000	191750000	4	0	4	0	0	0	0
chr2	191890000	191900000	2	0	0	0	0	0	0
chr2	192020000	192030000	1	3	1	2	0	2	0
chr2	192410000	192420000	4	0	4	0	0	3	0
chr2	192560000	192570000	1	1	1	2	1	1	0
chr2	192620000	192630000	2	0	2	0	0	0	0
chr2	193030000	193040000	2	0	0	0	0	3	2
chr2	194550000	194560000	1	0	0	0	0	0	0
chr2	195750000	195760000	1	0	0	0	0	0	0
chr2	196180000	196190000	2	1	0	1	2	1	0
chr2	196260000	196270000	1	0	0	0	0	0	0
chr2	196360000	196370000	1	0	0	0	0	0	0
chr2	196520000	196530000	2	0	0	0	2	2	2
chr2	196600000	196610000	2	0	0	0	1	0	0
chr2	196930000	196940000	4	3	2	2	3	3	6
chr2	197020000	197030000	1	0	0	0	0	0	0
chr2	197150000	197160000	2	2	0	0	0	1	0
chr2	197330000	197340000	2	0	0	0	0	0	0
chr2	197500000	197510000	2	0	0	0	0	0	0
chr2	197620000	197630000	3	2	0	0	0	0	0
chr2	197900000	197910000	2	0	0	0	0	0	0
chr2	197960000	197970000	2	0	0	0	0	0	0
chr2	198050000	198060000	1	0	0	0	0	0	0
chr2	198170000	198180000	1	1	0	2	2	0	0
chr2	198240000	198250000	3	4	3	5	4	0	5
chr2	198360000	198370000	1	1	2	0	0	0	0
chr2	198570000	198580000	3	0	2	0	0	0	0
chr2	198660000	198670000	2	0	0	3	2	2	4
chr2	198990000	199000000	2	0	0	0	1	0	0
chr2	199160000	199170000	2	3	0	0	0	0	0
chr2	200770000	200780000	3	0	0	0	0	0	0
chr2	200840000	200850000	2	3	0	0	0	4	0
chr2	201160000	201170000	1	1	0	1	0	0	2
chr2	201340000	201350000	2	0	2	2	2	3	0
chr2	201430000	201440000	3	2	1	1	0	1	1
chr2	201570000	201580000	1	1	3	0	2	0	3
chr2	201670000	201680000	3	0	0	0	1	0	1
chr2	201760000	201770000	2	0	0	0	0	0	0
chr2	202090000	202100000	3	3	4	3	5	0	0
chr2	202320000	202330000	2	0	0	1	0	0	0
chr2	202520000	202530000	1	0	0	0	0	0	0
chr2	202650000	202660000	2	0	0	0	2	3	0
chr2	202710000	202720000	1	0	0	0	1	0	0
chr2	203040000	203050000	3	0	0	3	0	0	2
chr2	203130000	203140000	4	0	2	3	0	0	0
chr2	203230000	203240000	2	0	0	0	0	0	0
chr2	203430000	203440000	3	0	0	0	4	0	0
chr2	204080000	204090000	1	0	0	0	0	0	0
chr2	204330000	204340000	4	0	0	0	0	0	0
chr2	204780000	204790000	2	3	0	0	0	3	3
chr2	204900000	204910000	3	0	0	0	0	0	0
chr2	205190000	205200000	1	2	0	0	0	0	0
chr2	206540000	206550000	2	3	3	2	0	5	0
chr2	206620000	206630000	2	1	2	1	0	1	0
chr2	206820000	206830000	2	0	0	0	0	0	0
chr2	207020000	207030000	5	2	3	1	0	2	3
chr2	207130000	207140000	1	0	0	0	1	1	1
chr2	207250000	207260000	1	0	0	0	0	0	0
chr2	207540000	207550000	2	0	4	2	2	0	4
chr2	207650000	207660000	1	0	0	3	1	4	3
chr2	207840000	207850000	1	2	0	0	0	1	0
chr2	208390000	208400000	4	0	4	0	4	0	0
chr2	208480000	208490000	2	1	2	0	2	0	2
chr2	208600000	208610000	2	2	0	4	0	0	2
chr2	208960000	208970000	3	2	0	1	0	2	0
chr2	209110000	209120000	1	0	3	0	0	0	0
chr2	209230000	209240000	2	2	0	1	2	4	3
chr2	210110000	210120000	1	0	0	0	0	0	0
chr2	210170000	210180000	2	0	2	1	0	0	0
chr2	210830000	210840000	1	0	2	1	0	2	0
chr2	211070000	211080000	1	0	1	1	0	0	2
chr2	211280000	211290000	2	0	0	0	0	0	0
chr2	211500000	211510000	1	0	1	0	0	0	1
chr2	211920000	211930000	2	1	0	0	0	0	0
chr2	212090000	212100000	2	0	0	0	0	1	0
chr2	212200000	212210000	2	0	0	0	0	0	0
chr2	212260000	212270000	1	0	0	0	0	0	0
chr2	213440000	213450000	1	0	1	0	0	3	0
chr2	213540000	213550000	2	3	0	2	0	0	0
chr2	213880000	213890000	1	0	0	0	0	0	0
chr2	214010000	214020000	2	2	0	2	0	2	1
chr2	214100000	214110000	2	3	0	0	0	3	0
chr2	215540000	215550000	1	0	0	0	0	0	0
chr2	216170000	216180000	2	3	3	3	0	2	0
chr2	216300000	216310000	2	2	0	0	2	2	0
chr2	216790000	216800000	3	2	0	2	2	2	0
chr2	216890000	216900000	1	1	0	1	2	0	0
chr2	216980000	216990000	2	0	0	0	3	0	0
chr2	217060000	217070000	2	0	0	0	0	0	0
chr2	217270000	217280000	2	0	0	1	1	0	1
chr2	217370000	217380000	4	0	3	0	3	0	0
chr2	217540000	217550000	2	5	0	2	4	0	2
chr2	218630000	218640000	2	0	3	0	0	0	0
chr2	218860000	218870000	1	0	0	0	1	1	0
chr2	218940000	218950000	3	0	0	0	0	2	0
chr2	219030000	219040000	4	3	3	0	0	1	2
chr2	219130000	219140000	3	3	2	4	3	4	2
chr2	219260000	219270000	3	0	3	3	2	3	0
chr2	219440000	219450000	1	0	0	0	0	0	0
chr2	219510000	219520000	2	3	0	0	0	0	0
chr2	219570000	219580000	1	0	0	0	0	0	0
chr2	219710000	219720000	4	3	4	0	3	2	5
chr2	219850000	219860000	3	0	3	0	0	0	0
chr2	220020000	220030000	1	2	1	2	2	2	1
chr2	220250000	220260000	2	5	4	5	5	5	3
chr2	220320000	220330000	1	0	0	0	0	0	0
chr2	221560000	221570000	1	0	0	0	0	0	0
chr2	221860000	221870000	1	0	0	0	0	0	0
chr2	221990000	222000000	1	0	0	0	0	0	0
chr2	222440000	222450000	2	3	1	0	0	3	0
chr2	222840000	222850000	1	0	0	0	0	0	0
chr2	223020000	223030000	1	0	1	0	0	1	0
chr2	223170000	223180000	2	0	0	0	0	0	0
chr2	223430000	223440000	1	0	3	0	3	0	1
chr2	223520000	223530000	4	3	0	2	0	0	2
chr2	223820000	223830000	1	4	3	3	0	0	0
chr2	224570000	224580000	1	0	0	0	0	0	0
chr2	224830000	224840000	1	0	0	0	2	2	0
chr2	225170000	225180000	1	0	0	0	0	0	0
chr2	225320000	225330000	3	0	0	0	0	0	0
chr2	225450000	225460000	1	1	2	1	2	1	1
chr2	225510000	225520000	2	2	0	3	0	2	3
chr2	225640000	225650000	3	0	0	2	0	2	3
chr2	225740000	225750000	1	0	0	0	0	0	0
chr2	225910000	225920000	2	0	0	0	0	0	0
chr2	225990000	226000000	1	0	0	0	0	0	0
chr2	226540000	226550000	3	0	0	0	0	0	0
chr2	227660000	227670000	1	2	0	3	0	3	0
chr2	227860000	227870000	2	2	0	0	0	0	2
chr2	227970000	227980000	2	0	0	0	3	2	2
chr2	228180000	228190000	3	0	0	3	0	0	2
chr2	228260000	228270000	1	0	0	2	0	2	0
chr2	228630000	228640000	1	2	2	0	0	3	2
chr2	228740000	228750000	3	0	0	0	2	0	4
chr2	228890000	228900000	1	0	2	0	0	0	0
chr2	230590000	230600000	3	0	0	0	0	0	0
chr2	230790000	230800000	2	0	3	3	0	0	0
chr2	230860000	230870000	2	0	0	2	3	2	0
chr2	231050000	231060000	3	0	0	0	0	0	2
chr2	231280000	231290000	1	0	0	0	0	0	0
chr2	231680000	231690000	4	3	3	4	4	0	4
chr2	231780000	231790000	1	0	0	0	0	0	0
chr2	231850000	231860000	2	0	0	0	0	0	0
chr2	231910000	231920000	2	0	2	0	0	2	0
chr2	232090000	232100000	1	0	0	0	0	0	0
chr2	232260000	232270000	2	0	0	0	0	0	0
chr2	232320000	232330000	4	4	0	4	2	0	3
chr2	232380000	232390000	2	0	0	0	0	0	0
chr2	232470000	232480000	1	1	0	0	0	2	0
chr2	232680000	232690000	4	3	3	3	0	4	0
chr2	233200000	233210000	1	0	1	0	0	0	2
chr2	233390000	233400000	1	0	0	0	0	0	0
chr2	233470000	233480000	2	2	0	0	2	0	0
chr2	233560000	233570000	3	0	2	4	0	0	0
chr2	233720000	233730000	1	2	0	0	0	0	2
chr2	233910000	233920000	1	1	1	0	0	0	1
chr2	234260000	234270000	2	0	0	2	0	3	0
chr2	234360000	234370000	1	0	0	0	6	3	3
chr2	235030000	235040000	1	0	2	2	0	0	0
chr2	235170000	235180000	1	0	0	0	0	0	0
chr2	236500000	236510000	1	2	0	1	1	0	0
chr2	236660000	236670000	1	3	0	3	0	3	0
chr2	237090000	237100000	1	2	1	0	0	0	0
chr2	237250000	237260000	1	0	0	0	0	2	0
chr2	237410000	237420000	1	2	0	0	0	0	0
chr2	237990000	238000000	3	0	3	5	3	0	0
chr2	238050000	238060000	2	0	0	0	0	0	0
chr2	238410000	238420000	2	0	0	2	0	1	1
chr2	238480000	238490000	3	0	0	2	0	4	0
chr2	238570000	238580000	1	1	0	0	0	1	0
chr2	238660000	238670000	2	0	0	0	0	0	0
chr2	239200000	239210000	2	0	3	4	0	0	0
chr2	239270000	239280000	1	0	0	2	0	0	2
chr2	239380000	239390000	3	0	4	2	2	0	0
chr2	239830000	239840000	3	0	0	0	0	0	0
chr2	239940000	239950000	1	0	3	4	4	0	0
chr2	240040000	240050000	1	0	0	0	0	0	0
chr2	240170000	240180000	1	0	0	0	0	0	0
chr2	240860000	240870000	1	2	2	0	0	2	0
chr2	240970000	240980000	3	0	0	0	0	0	2
chr2	241090000	241100000	3	0	4	3	3	2	0
chr2	241380000	241390000	2	0	0	2	2	0	0
chr2	241780000	241790000	2	0	0	0	0	4	0
chr2	241960000	241970000	3	0	0	0	0	0	0
chr2	242160000	242170000	3	0	0	3	3	2	0
chr2	242290000	242300000	1	2	2	1	2	0	0
chr2	242540000	242550000	2	0	0	0	0	0	0
chr2	242630000	242640000	3	0	0	0	0	0	0
chr2	1850000	1860000	1	0	2	0	0	0	0
chr2	660000	670000	1	0	0	0	0	0	0
chr2	300000	310000	1	0	1	1	0	0	0
chr2	3310000	3320000	1	0	0	0	1	0	0
chr2	3710000	3720000	1	0	1	3	1	1	0
chr2	4820000	4830000	1	0	0	0	0	1	0
chr2	8680000	8690000	1	0	0	1	0	0	0
chr2	8610000	8620000	1	0	0	0	0	0	0
chr2	8540000	8550000	1	0	0	0	0	0	0
chr2	8440000	8450000	1	0	0	0	0	0	0
chr2	9760000	9770000	1	1	1	1	0	0	0
chr2	13030000	13040000	1	0	0	0	0	0	0
chr2	12860000	12870000	1	0	0	0	0	0	0
chr2	12720000	12730000	1	0	0	0	0	0	0
chr2	12220000	12230000	1	0	0	0	0	0	0
chr2	15050000	15060000	1	0	0	0	0	0	0
chr2	14990000	15000000	1	0	0	0	0	0	0
chr2	14660000	14670000	2	0	0	0	0	0	0
chr2	14580000	14590000	1	0	0	0	0	0	0
chr2	19290000	19300000	1	0	0	0	0	0	0
chr2	21730000	21740000	1	0	0	0	0	0	0
chr2	28610000	28620000	3	3	4	0	3	0	2
chr2	30850000	30860000	1	0	0	0	0	0	0
chr2	32380000	32390000	2	0	0	0	0	0	0
chr2	33820000	33830000	5	3	0	5	2	2	0
chr2	35880000	35890000	1	0	0	0	0	0	0
chr2	34760000	34770000	1	0	0	0	0	0	0
chr2	34970000	34980000	1	0	0	0	0	0	0
chr2	35540000	35550000	1	0	0	0	0	0	0
chr2	36820000	36830000	1	0	0	0	0	0	0
chr2	36720000	36730000	1	0	0	1	0	0	0
chr2	39750000	39760000	1	0	0	0	0	0	0
chr2	41920000	41930000	2	1	0	0	0	3	0
chr2	40800000	40810000	1	0	0	0	0	0	1
chr2	41160000	41170000	1	0	0	0	0	0	0
chr2	42480000	42490000	1	0	0	0	0	0	0
chr2	42890000	42900000	1	0	0	0	1	0	0
chr2	43990000	44000000	1	0	0	0	0	0	0
chr2	44460000	44470000	1	2	0	1	1	0	1
chr2	44870000	44880000	1	0	0	0	0	0	0
chr2	47010000	47020000	2	0	0	0	0	0	0
chr2	46870000	46880000	1	0	0	0	2	1	0
chr2	50740000	50750000	2	0	0	0	0	0	0
chr2	52680000	52690000	1	0	0	0	0	0	0
chr2	57580000	57590000	1	0	0	0	0	0	0
chr2	59110000	59120000	1	0	0	0	0	0	0
chr2	58470000	58480000	2	1	0	0	0	0	0
chr2	58370000	58380000	1	0	0	0	0	0	0
chr2	61920000	61930000	1	0	0	0	3	0	0
chr2	61760000	61770000	2	2	2	2	1	0	0
chr2	62570000	62580000	1	0	0	0	0	0	0
chr2	62510000	62520000	1	0	0	0	0	0	0
chr2	65720000	65730000	3	0	0	0	0	0	0
chr2	67990000	68000000	1	0	0	0	0	0	0
chr2	68480000	68490000	1	0	0	0	0	0	0
chr2	69060000	69070000	1	0	0	0	0	0	0
chr2	71080000	71090000	1	2	0	0	1	1	2
chr2	71000000	71010000	1	0	2	0	0	0	1
chr2	70880000	70890000	1	0	1	1	1	0	2
chr2	76820000	76830000	3	0	0	0	0	0	0
chr2	76410000	76420000	1	0	0	0	0	0	0
chr2	77320000	77330000	1	0	0	0	0	0	0
chr2	77890000	77900000	1	0	0	0	0	0	0
chr2	86850000	86860000	1	0	0	0	0	0	2
chr2	89300000	89310000	1	0	0	0	0	0	0
chr2	91840000	91850000	1	0	0	1	1	0	0
chr2	96510000	96520000	4	2	0	0	2	0	0
chr2	96020000	96030000	1	0	0	0	0	0	0
chr2	96250000	96260000	1	0	1	1	1	1	1
chr2	97870000	97880000	2	0	1	0	0	1	0
chr2	97650000	97660000	5	0	0	0	0	0	0
chr2	98760000	98770000	1	0	0	0	0	0	0
chr2	98680000	98690000	1	0	0	0	0	0	0
chr2	99460000	99470000	1	1	2	0	0	0	0
chr2	103060000	103070000	5	0	4	0	0	0	4
chr2	106980000	106990000	3	2	4	3	0	2	0
chr2	106540000	106550000	1	0	0	0	0	0	0
chr2	108440000	108450000	1	0	1	1	4	2	0
chr2	110490000	110500000	2	2	3	2	1	2	0
chr2	110100000	110110000	3	2	1	1	4	2	3
chr2	109270000	109280000	1	0	0	0	0	0	0
chr2	109200000	109210000	1	0	3	0	2	3	1
chr2	110980000	110990000	1	1	1	1	1	1	1
chr2	112000000	112010000	2	2	2	1	3	2	1
chr2	112470000	112480000	1	1	2	2	2	1	0
chr2	114160000	114170000	3	4	0	2	3	0	0
chr2	113110000	113120000	2	2	2	1	1	1	1
chr2	113640000	113650000	1	1	1	0	0	0	0
chr2	115370000	115380000	1	0	0	0	0	0	0
chr2	115840000	115850000	1	0	0	0	0	0	0
chr2	116290000	116300000	1	0	0	0	0	0	0
chr2	116690000	116700000	1	0	0	0	0	0	0
chr2	119960000	119970000	1	0	0	1	0	0	0
chr2	119630000	119640000	1	4	3	3	0	0	2
chr2	120860000	120870000	3	3	0	3	0	2	0
chr2	121830000	121840000	1	2	2	4	2	0	2
chr2	122490000	122500000	2	0	0	0	0	0	0
chr2	122410000	122420000	1	0	0	0	0	0	0
chr2	130790000	130800000	1	0	3	0	3	2	1
chr2	131150000	131160000	1	1	1	1	1	1	1
chr2	131900000	131910000	1	1	0	1	0	0	0
chr2	131710000	131720000	1	0	0	0	0	1	0
chr2	132540000	132550000	3	0	0	2	0	1	0
chr2	132750000	132760000	1	0	0	0	0	0	0
chr2	134320000	134330000	3	0	0	1	0	0	0
chr2	135000000	135010000	1	1	0	1	1	1	0
chr2	136360000	136370000	1	0	0	1	1	0	0
chr2	137140000	137150000	2	0	0	0	0	3	0
chr2	136890000	136900000	1	0	0	0	0	0	0
chr2	139360000	139370000	3	0	0	0	0	0	0
chr2	144040000	144050000	2	0	0	0	0	0	0
chr2	145130000	145140000	1	0	0	0	0	0	0
chr2	146920000	146930000	1	0	0	0	0	0	0
chr2	149680000	149690000	3	0	2	0	0	3	3
chr2	148100000	148110000	1	0	0	0	0	0	0
chr2	149610000	149620000	1	0	0	0	0	0	0
chr2	151880000	151890000	1	0	0	0	0	0	0
chr2	151460000	151470000	1	0	0	0	0	0	4
chr2	153600000	153610000	4	0	0	0	2	0	0
chr2	157910000	157920000	1	0	0	1	0	0	0
chr2	157440000	157450000	1	0	0	0	0	0	0
chr2	157730000	157740000	1	0	0	0	0	0	0
chr2	160730000	160740000	1	0	0	0	0	0	0
chr2	160650000	160660000	1	2	2	3	0	0	0
chr2	160560000	160570000	1	3	2	2	1	1	0
chr2	162360000	162370000	1	0	0	0	0	0	0
chr2	167260000	167270000	2	0	0	0	0	0	0
chr2	166970000	166980000	1	0	0	0	0	0	0
chr2	167720000	167730000	1	0	0	0	0	0	0
chr2	170140000	170150000	1	0	1	0	0	0	0
chr2	170010000	170020000	2	0	0	0	0	0	0
chr2	173340000	173350000	2	0	2	0	0	0	0
chr2	172860000	172870000	2	0	1	0	0	0	1
chr2	175110000	175120000	1	0	0	0	0	0	0
chr2	174910000	174920000	1	0	0	0	0	0	1
chr2	177050000	177060000	1	0	2	0	0	3	0
chr2	178470000	178480000	1	0	0	0	0	0	2
chr2	178410000	178420000	1	1	1	0	0	0	0
chr2	178290000	178300000	2	0	0	2	0	0	0
chr2	180130000	180140000	1	0	0	0	0	0	0
chr2	179990000	180000000	1	0	0	0	0	0	0
chr2	182860000	182870000	1	0	0	0	0	0	0
chr2	186130000	186140000	1	0	0	0	0	0	1
chr2	191630000	191640000	1	0	0	0	0	0	0
chr2	191500000	191510000	1	0	0	0	0	0	0
chr2	193160000	193170000	2	2	2	2	0	1	0
chr2	194660000	194670000	1	1	0	0	0	0	0
chr2	195810000	195820000	1	0	0	0	0	0	0
chr2	196420000	196430000	1	0	0	0	0	0	0
chr2	198920000	198930000	1	0	0	0	0	0	0
chr2	200340000	200350000	1	0	0	0	0	0	2
chr2	201970000	201980000	1	0	0	0	0	0	0
chr2	202240000	202250000	1	1	1	2	0	0	0
chr2	203730000	203740000	1	0	0	0	0	0	0
chr2	204680000	204690000	1	3	0	2	0	0	0
chr2	207420000	207430000	1	0	0	1	0	1	0
chr2	208890000	208900000	1	0	0	0	0	0	1
chr2	210450000	210460000	1	0	0	0	0	0	0
chr2	216090000	216100000	1	0	0	0	0	0	0
chr2	215670000	215680000	1	3	0	0	0	0	0
chr2	216700000	216710000	1	0	0	0	0	0	0
chr2	218370000	218380000	1	3	0	3	0	0	0
chr2	220560000	220570000	3	0	0	0	0	0	0
chr2	220160000	220170000	2	1	2	1	1	1	2
chr2	222050000	222060000	1	0	0	0	0	0	0
chr2	222770000	222780000	1	0	0	0	0	0	0
chr2	228510000	228520000	2	1	1	0	0	1	0
chr2	230140000	230150000	2	2	0	0	0	0	0
chr2	231580000	231590000	1	0	0	0	1	1	0
chr2	231470000	231480000	2	4	0	3	2	4	2
chr2	232580000	232590000	3	2	1	1	0	1	1
chr2	233310000	233320000	2	3	3	0	2	2	0
chr2	234160000	234170000	1	4	4	0	3	3	4
chr2	234000000	234010000	1	0	0	0	0	0	0
chr2	234710000	234720000	1	0	2	0	0	0	0
chr2	234630000	234640000	2	0	0	0	0	0	0
chr2	235440000	235450000	2	0	0	0	0	0	0
chr2	237500000	237510000	1	0	0	0	0	0	0
chr2	238320000	238330000	1	0	1	3	1	1	0
chr2	239040000	239050000	1	0	0	0	0	0	0
chr2	240340000	240350000	2	0	0	0	0	0	0
chr2	242830000	242840000	4	0	4	0	0	0	0
chr3	70000	80000	2	1	0	2	2	1	0
chr3	190000	200000	1	0	0	0	0	0	0
chr3	420000	430000	2	0	0	0	0	0	0
chr3	500000	510000	1	0	0	0	0	0	0
chr3	660000	670000	2	1	0	0	0	1	0
chr3	860000	870000	1	0	1	1	0	0	0
chr3	1730000	1740000	1	0	0	0	0	0	0
chr3	2960000	2970000	1	0	0	0	0	0	0
chr3	3060000	3070000	1	0	0	0	0	0	2
chr3	3220000	3230000	2	0	1	1	0	1	2
chr3	4340000	4350000	3	0	0	0	1	0	0
chr3	4680000	4690000	2	0	0	4	3	3	0
chr3	4740000	4750000	3	0	0	0	0	0	0
chr3	4870000	4880000	1	0	0	0	0	0	0
chr3	5010000	5020000	1	1	1	1	1	1	1
chr3	5090000	5100000	2	3	0	0	0	2	2
chr3	5150000	5160000	4	0	0	2	0	0	0
chr3	5830000	5840000	1	0	0	0	0	0	0
chr3	8350000	8360000	3	2	0	0	0	2	1
chr3	8450000	8460000	1	1	0	0	0	0	0
chr3	8700000	8710000	2	0	0	0	0	0	0
chr3	8800000	8810000	2	0	0	1	0	1	0
chr3	9000000	9010000	1	3	1	2	1	3	3
chr3	9380000	9390000	2	0	2	2	4	0	3
chr3	9520000	9530000	2	0	0	0	0	0	0
chr3	9770000	9780000	2	0	0	2	0	0	0
chr3	9840000	9850000	1	0	0	0	0	0	0
chr3	9970000	9980000	3	0	0	0	0	0	0
chr3	10060000	10070000	1	0	2	2	1	0	2
chr3	10180000	10190000	1	0	0	1	0	0	0
chr3	10360000	10370000	5	0	0	3	3	0	4
chr3	11090000	11100000	1	0	0	0	0	0	0
chr3	11260000	11270000	3	0	1	0	2	1	0
chr3	11400000	11410000	1	0	0	0	0	0	0
chr3	11600000	11610000	1	1	1	1	0	1	0
chr3	11690000	11700000	3	2	2	2	1	2	0
chr3	11890000	11900000	3	0	3	3	0	2	3
chr3	12080000	12090000	2	2	2	1	1	1	0
chr3	12160000	12170000	1	2	1	3	2	2	3
chr3	12520000	12530000	3	3	3	1	3	1	2
chr3	12590000	12600000	3	2	0	2	0	0	0
chr3	12850000	12860000	1	0	0	0	0	0	0
chr3	12930000	12940000	3	0	0	0	0	0	2
chr3	13030000	13040000	1	4	0	3	3	0	3
chr3	13120000	13130000	2	1	0	0	3	2	1
chr3	13530000	13540000	1	0	0	0	0	0	2
chr3	13700000	13710000	3	0	3	3	0	0	0
chr3	13920000	13930000	1	0	2	0	0	0	0
chr3	14160000	14170000	1	2	2	0	2	3	2
chr3	14220000	14230000	2	0	3	0	2	0	2
chr3	14540000	14550000	2	0	0	0	0	0	0
chr3	14650000	14660000	1	0	0	0	0	0	0
chr3	14970000	14980000	3	0	2	0	0	0	0
chr3	15150000	15160000	1	0	0	0	0	0	0
chr3	15220000	15230000	3	0	0	0	0	0	0
chr3	15300000	15310000	1	1	1	0	1	0	1
chr3	15640000	15650000	3	0	0	0	0	2	0
chr3	15850000	15860000	2	2	2	2	0	2	3
chr3	16300000	16310000	3	3	4	3	4	2	4
chr3	16400000	16410000	1	0	0	0	0	0	0
chr3	16630000	16640000	3	0	0	0	0	0	0
chr3	16850000	16860000	2	0	0	0	0	0	0
chr3	17280000	17290000	2	0	2	0	0	0	0
chr3	17460000	17470000	2	2	0	2	1	2	0
chr3	17890000	17900000	4	0	0	0	0	2	1
chr3	18570000	18580000	1	0	0	0	0	0	0
chr3	18830000	18840000	2	0	0	0	0	0	0
chr3	19120000	19130000	2	0	0	0	0	0	0
chr3	19380000	19390000	1	0	0	0	0	0	0
chr3	19980000	19990000	1	0	0	1	0	0	0
chr3	20070000	20080000	1	0	0	0	0	0	1
chr3	21400000	21410000	1	0	0	0	0	0	0
chr3	22100000	22110000	1	0	0	1	0	0	0
chr3	22580000	22590000	1	0	0	0	0	0	0
chr3	22850000	22860000	2	0	0	0	0	0	0
chr3	23000000	23010000	2	2	0	0	0	2	0
chr3	23240000	23250000	1	1	0	1	0	2	0
chr3	23840000	23850000	2	2	2	2	0	0	0
chr3	24030000	24040000	3	0	3	2	1	2	0
chr3	24300000	24310000	1	0	0	0	0	0	0
chr3	25630000	25640000	1	0	0	0	0	0	0
chr3	25960000	25970000	1	0	0	0	0	0	0
chr3	26290000	26300000	1	0	0	0	0	0	0
chr3	26830000	26840000	1	0	0	0	0	0	0
chr3	27160000	27170000	2	0	0	2	1	2	0
chr3	27350000	27360000	3	0	0	0	0	0	0
chr3	27750000	27760000	2	0	2	0	0	0	2
chr3	28920000	28930000	1	0	0	0	0	0	0
chr3	30040000	30050000	2	0	3	0	0	0	1
chr3	30250000	30260000	1	3	0	0	0	0	0
chr3	30780000	30790000	3	0	0	0	0	0	0
chr3	31170000	31180000	2	0	0	0	0	2	1
chr3	31570000	31580000	1	2	0	2	0	0	0
chr3	31810000	31820000	1	0	2	0	0	0	0
chr3	32310000	32320000	1	0	0	0	0	0	0
chr3	32410000	32420000	2	1	0	0	3	1	1
chr3	32540000	32550000	1	0	0	1	2	0	0
chr3	32720000	32730000	5	3	3	3	1	0	2
chr3	32820000	32830000	1	0	1	1	1	0	0
chr3	32980000	32990000	2	2	0	0	3	2	0
chr3	33150000	33160000	2	3	0	0	1	0	0
chr3	33410000	33420000	2	2	1	0	0	2	0
chr3	33480000	33490000	2	3	2	2	0	1	2
chr3	33830000	33840000	2	0	0	0	0	0	0
chr3	34300000	34310000	2	0	0	0	0	0	0
chr3	34970000	34980000	1	0	0	0	0	0	0
chr3	35150000	35160000	1	0	0	0	0	0	0
chr3	35990000	36000000	1	2	0	0	0	0	0
chr3	36740000	36750000	2	0	2	0	0	0	2
chr3	36910000	36920000	2	1	1	1	3	0	0
chr3	37030000	37040000	1	2	3	2	0	2	2
chr3	37290000	37300000	3	0	0	0	2	0	0
chr3	37470000	37480000	2	0	0	0	0	0	0
chr3	37870000	37880000	2	1	0	0	0	0	2
chr3	38030000	38040000	2	0	0	0	0	0	0
chr3	38150000	38160000	2	0	0	0	0	2	0
chr3	38380000	38390000	1	0	0	0	2	0	1
chr3	38530000	38540000	3	2	0	3	3	3	3
chr3	38710000	38720000	1	0	0	0	0	0	0
chr3	39020000	39030000	2	0	0	0	0	0	0
chr3	39080000	39090000	4	3	0	0	0	0	3
chr3	39220000	39230000	1	1	0	1	0	1	0
chr3	39330000	39340000	2	0	0	0	1	2	0
chr3	39450000	39460000	2	0	0	2	3	3	0
chr3	39610000	39620000	2	0	0	0	0	0	0
[truncated: 48,379 more rows]

## Sheet: 2.Gene_classification
seqnames	start	end	strand	gene	CS	type	gene_length	transcript_count	gene_age	classification
chr1	860260	879955	+	SAMD11	-0.278	3	19695	9	1	NA
chr1	879584	894689	-	NOC2L	-2.307	0	15105	6	1	Housekeeping gene
chr1	895967	901095	+	KLHL17	-0.236	3	5128	4	1	NA
chr1	901877	911245	+	PLEKHN1	-0.78	1	9368	5	3	NA
chr1	934342	935552	-	HES4	0.013	6	1210	4	1	NA
chr1	948803	949920	+	ISG15	-0.443	2	1117	1	3	NA
chr1	955503	991496	+	AGRN	-0.216	3	35993	9	1	NA
chr1	1007126	1009687	-	RNF223	-0.33	2	2561	1	NA	NA
chr1	1017198	1051741	-	C1orf159	-0.271	3	34543	22	1	NA
chr1	1109264	1133315	+	TTLL10	-0.162	4	24051	7	1	NA
chr1	1138888	1142071	-	TNFRSF18	0.517	9	3183	4	6	NA
chr1	1146706	1149518	-	TNFRSF4	0.017	6	2812	3	6	NA
chr1	1152288	1167411	-	SDF4	-0.338	2	15123	8	1	Housekeeping gene
chr1	1167629	1170421	+	B3GALT6	0.111	7	2792	1	1	NA
chr1	1177826	1182102	-	FAM132A	-0.193	3	4276	5	1	NA
chr1	1189289	1209265	-	UBE2J2	-0.802	1	19976	22	1	NA
chr1	1215816	1227409	+	SCNN1D	-0.083	4	11593	8	3	NA
chr1	1227756	1244989	-	ACAP3	-0.152	4	17233	13	1	NA
chr1	1243947	1247057	+	PUSL1	-0.053	5	3110	5	6	NA
chr1	1246965	1260071	-	CPSF3L	-1.958	0	13106	48	1	NA
chr1	1260136	1264277	+	GLTPD1	0.257	8	4141	3	NA	NA
chr1	1266694	1270686	+	TAS1R3	-0.601	1	3992	1	1	NA
chr1	1270656	1284730	-	DVL1	0.035	6	14074	3	1	Housekeeping gene
chr1	1288069	1297157	-	MXRA8	0.088	7	9088	10	1	NA
chr1	1309110	1310875	-	AURKAIP1	-1.572	0	1765	6	1	Housekeeping gene
chr1	1321091	1334708	-	CCNL2	-0.413	2	13617	20	2	Housekeeping gene
chr1	1337288	1342693	-	MRPL20	-1.975	0	5405	6	NA	Housekeeping gene
chr1	1353800	1357149	-	ANKRD65	-0.062	5	3349	6	NA	NA
chr1	1361508	1363167	+	TMEM88B	-0.119	4	1659	1	6	NA
chr1	1370241	1378262	+	VWA1	0.013	6	8021	5	1	NA
chr1	1385069	1405538	+	ATAD3C	0.19	8	20469	3	11	NA
chr1	1407143	1433228	+	ATAD3B	0.325	9	26085	6	11	NA
chr1	1447531	1470067	+	ATAD3A	-0.236	3	22536	7	1	NA
chr1	1470554	1475833	-	TMEM240	-0.134	4	5279	2	6	NA
chr1	1477053	1510249	-	SSU72	-2.747	0	33196	4	1	Housekeeping gene
chr1	1533392	1535476	-	C1orf233	0.006	5	2084	1	NA	NA
chr1	1550795	1565990	+	MIB2	-0.053	5	15195	35	1	NA
chr1	1567474	1570639	+	MMP23B	-0.189	3	3165	10	1	NA
chr1	1592939	1624167	-	SLC35E2B	0.308	9	31228	4	1	NA
chr1	1634169	1655766	-	CDK11A	-0.791	1	21597	24	11	NA
chr1	1656277	1677431	-	SLC35E2	0.092	7	21154	4	11	NA
chr1	1682671	1711896	-	NADK	-1.171	0	29225	19	1	NA
chr1	1716729	1822495	-	GNB1	-0.332	2	105766	7	1	Housekeeping gene
chr1	1846266	1848735	+	CALML6	-0.09	4	2469	4	6	NA
chr1	1849029	1850712	-	TMEM52	-0.172	3	1683	6	6	NA
chr1	1950780	1962192	+	GABRD	0.123	7	11412	1	1	NA
chr1	1981909	2116834	+	PRKCZ	-0.008	5	134925	27	1	NA
chr1	2115903	2144159	-	C1orf86	-0.478	2	28256	15	NA	NA
chr1	2160134	2241558	+	SKI	-0.702	1	81424	4	1	NA
chr1	2252692	2323146	-	MORN1	-0.375	2	70454	8	4	NA
chr1	2323267	2335190	+	RER1	-0.225	3	11923	8	1	Housekeeping gene
chr1	2336236	2345236	-	PEX10	-1.012	1	9000	9	1	NA
chr1	2439972	2458039	-	PANK4	0.923	9	18067	12	1	NA
chr1	2460184	2461684	-	HES5	0.026	6	1500	1	1	NA
chr1	2487078	2496821	+	TNFRSF14	-0.258	3	9743	16	7	NA
chr1	2517930	2522908	+	FAM213B	-0.13	4	4978	15	5	NA
chr1	2522078	2564481	-	MMEL1	0.049	6	42403	10	1	NA
chr1	2567415	2718286	-	TTC34	-0.627	1	150871	4	1	NA
chr1	2938046	2939465	+	ACTRT2	0.195	8	1419	1	3	NA
chr1	2985732	3355185	+	PRDM16	-0.07	5	369453	11	1	NA
chr1	3370990	3397677	+	ARHGEF16	-0.416	2	26687	8	1	NA
chr1	3406484	3528059	-	MEGF6	0.043	6	121575	7	1	NA
chr1	3541566	3546691	+	TPRG1L	-0.225	3	5125	2	1	Housekeeping gene
chr1	3547331	3569325	-	WRAP73	-0.04	5	21994	10	1	NA
chr1	3569084	3652765	+	TP73	0.004	5	83681	14	1	NA
chr1	3668962	3688209	+	CCDC27	-1.734	0	19247	2	4	NA
chr1	3689352	3692546	+	SMIM1	-0.143	4	3194	3	NA	NA
chr1	3696784	3713068	-	LRRC47	-0.682	1	16284	3	1	Housekeeping gene
chr1	3728645	3773778	-	CEP104	0.059	6	45133	11	1	NA
chr1	3773845	3801993	+	DFFB	-0.158	4	28148	12	1	NA
chr1	3805689	3816857	-	C1orf174	0.165	7	11168	3	1	Housekeeping gene
chr1	4714792	4843850	+	AJAP1	-0.054	5	129058	3	1	NA
chr1	5922871	6052533	-	NPHP4	-0.348	2	129662	10	1	NA
chr1	6051526	6161253	+	KCNAB2	0.298	9	109727	20	1	NA
chr1	6161853	6240183	-	CHD5	-0.619	1	78330	7	1	NA
chr1	6241329	6269449	-	RPL22	-1.232	0	28120	8	1	Housekeeping gene
chr1	6265535	6281359	+	RNF207	0.174	8	15824	10	1	NA
chr1	6281253	6296032	-	ICMT	-0.454	2	14779	5	1	Housekeeping gene
chr1	6304252	6305638	+	HES3	0.14	7	1386	1	4	NA
chr1	6307406	6321035	-	GPR153	-0.056	5	13629	1	1	NA
chr1	6324333	6454451	-	ACOT7	-0.076	4	130118	10	1	NA
chr1	6472478	6484730	-	HES2	0.359	9	12252	6	4	NA
chr1	6484848	6521430	+	ESPN	-0.527	1	36582	10	1	NA
chr1	6521211	6526255	-	TNFRSF25	0.214	8	5044	20	NA	NA
chr1	6526152	6580121	-	PLEKHG5	-0.205	3	53969	14	1	NA
chr1	6581407	6614595	-	NOL9	-2.041	0	33188	5	1	NA
chr1	6615241	6639817	+	TAS1R1	-0.035	5	24576	5	1	NA
chr1	6640061	6649340	+	ZBTB48	-0.349	2	9279	8	1	NA
chr1	6650784	6674667	-	KLHL21	0.027	6	23883	5	1	Housekeeping gene
chr1	6673745	6684093	+	PHF13	0.189	8	10348	2	1	Housekeeping gene
chr1	6684926	6695646	+	THAP3	0.098	7	10720	8	4	NA
chr1	6694228	6761984	-	DNAJC11	-1.102	0	67756	14	1	Housekeeping gene
chr1	6845384	7829766	+	CAMTA1	-0.226	3	984382	17	1	Housekeeping gene
chr1	7831329	7841492	+	VAMP3	0.262	8	10163	3	1	Housekeeping gene
chr1	7844380	7905237	+	PER3	-0.096	4	60857	7	1	NA
chr1	7903143	7913572	-	UTS2	0.177	8	10429	3	2	NA
chr1	7979907	8000926	-	TNFRSF9	-0.336	2	21019	3	4	NA
chr1	8014351	8045565	+	PARK7	-0.078	4	31214	10	1	Housekeeping gene
chr1	8064464	8086368	-	ERRFI1	0.272	8	21904	5	1	NA
chr1	8377886	8404227	+	SLC45A1	0.003	5	26341	5	1	NA
chr1	8412457	8877702	-	RERE	-0.561	1	465245	18	1	Housekeeping gene
chr1	8921061	8939308	-	ENO1	-2.532	0	18247	6	1	Housekeeping gene
chr1	9005922	9035151	+	CA6	0.029	6	29229	7	1	NA
chr1	9063359	9086404	-	SLC2A7	-0.193	3	23045	1	3	NA
chr1	9095166	9148537	-	SLC2A5	0.185	8	53371	12	1	NA
chr1	9160364	9189229	-	GPR157	-0.239	3	28865	4	1	NA
chr1	9294834	9331396	+	H6PD	-0.487	2	36562	3	1	NA
chr1	9352939	9429591	+	SPSB1	0.371	9	76652	4	1	NA
chr1	9599541	9642831	+	SLC25A33	0.2	8	43290	1	1	NA
chr1	9648932	9674935	+	TMEM201	-0.239	3	26003	6	1	NA
chr1	9711790	9789172	+	PIK3CD	-0.322	2	77382	7	1	NA
chr1	9789084	9884584	-	CLSTN1	-0.157	4	95500	6	1	NA
chr1	9908334	9970394	-	CTNNBIP1	0.028	6	62060	5	1	NA
chr1	9982173	10003465	-	LZIC	0.052	6	21292	6	1	NA
chr1	10003486	10045559	+	NMNAT1	-1.219	0	42073	5	1	NA
chr1	10057264	10076078	+	RBP7	0.422	9	18814	2	NA	NA
chr1	10092890	10241297	+	UBE4B	-1.115	0	148407	11	1	NA
chr1	10270863	10441661	+	KIF1B	0.011	6	170798	10	1	NA
chr1	10458649	10480201	+	PGD	-2.297	0	21552	12	1	NA
chr1	10490159	10512210	+	APITD1-CORT	-0.341	2	22051	4	NA	NA
chr1	10490159	10512210	+	APITD1	-0.382	2	22051	7	1	NA
chr1	10509776	10511959	+	CORT	-0.002	5	2183	2	NA	NA
chr1	10516579	10532583	-	DFFA	-0.074	4	16004	3	3	NA
chr1	10532345	10690815	+	PEX14	-0.748	1	158470	5	1	NA
chr1	10696661	10856707	-	CASZ1	-0.421	2	160046	9	1	NA
chr1	11006528	11042094	-	C1orf127	0.055	6	35566	6	4	NA
chr1	11072414	11085796	+	TARDBP	-0.879	1	13382	10	1	Housekeeping gene
chr1	11086580	11107290	-	MASP2	0.16	7	20710	4	1	NA
chr1	11114641	11120081	-	SRM	-2.344	0	5440	6	1	Housekeeping gene
chr1	11126675	11159938	-	EXOSC10	-1.81	0	33263	12	1	Housekeeping gene
chr1	11166592	11322564	-	MTOR	-1.661	0	155972	7	1	Housekeeping gene
chr1	11249398	11256038	+	ANGPTL7	-0.129	4	6640	2	1	NA
chr1	11333263	11356106	+	UBIAD1	-0.109	4	22843	4	1	NA
chr1	11539223	11597641	+	PTCHD2	-0.437	2	58418	4	1	NA
chr1	11708424	11715842	-	FBXO2	-0.481	2	7418	5	NA	NA
chr1	11714432	11723384	+	FBXO44	0.149	7	8952	9	NA	NA
chr1	11724181	11734411	+	FBXO6	0.388	9	10230	3	NA	NA
chr1	11734537	11751707	-	MAD2L2	-1.497	0	17170	9	1	Housekeeping gene
chr1	11751786	11785914	+	DRAXIN	-0.224	3	34128	1	1	NA
chr1	11796141	11814859	+	AGTRAP	-0.011	5	18718	14	4	NA
chr1	11845780	11866977	-	MTHFR	0.11	7	21197	9	1	NA
chr1	11866207	11903201	+	CLCN6	-0.542	1	36994	9	NA	NA
chr1	11905766	11908402	-	NPPA	-0.197	3	2636	2	4	NA
chr1	11917521	11918988	-	NPPB	-0.089	4	1467	1	4	NA
chr1	11979648	11986485	-	KIAA2013	-0.228	3	6837	2	1	Housekeeping gene
chr1	11994262	12035595	+	PLOD1	-0.293	3	41333	10	1	Housekeeping gene
chr1	12040238	12073571	+	MFN2	-1.274	0	33333	6	1	Housekeeping gene
chr1	12079523	12092102	+	MIIP	-0.614	1	12579	8	4	Housekeeping gene
chr1	12123434	12204264	+	TNFRSF8	-0.128	4	80830	5	4	NA
chr1	12227060	12269285	+	TNFRSF1B	0.018	6	42225	4	4	NA
chr1	12290124	12572099	+	VPS13D	-1.678	0	281975	16	1	NA
chr1	12627939	12677737	-	DHRS3	0.168	7	49798	4	1	NA
chr1	12704566	12727097	+	AADACL4	0.106	7	22531	1	6	NA
chr1	12776118	12788726	+	AADACL3	0.043	6	12608	2	NA	NA
chr1	12806163	12823847	+	C1orf158	0.075	6	17684	3	3	NA
chr1	12834984	12838049	+	PRAMEF12	-0.198	3	3065	1	7	NA
chr1	12851546	12856777	+	PRAMEF1	0.038	6	5231	2	8	NA
chr1	12884468	12891264	-	PRAMEF11	-0.392	2	6796	2	7	NA
chr1	12907261	12908578	-	HNRNPCL1	-0.539	1	1317	1	10	NA
chr1	12916941	12921764	+	PRAMEF2	0.186	8	4823	1	11	NA
chr1	12939045	12946025	-	PRAMEF4	-0.05	5	6980	1	NA	NA
chr1	12952727	12958101	-	PRAMEF10	0.428	9	5374	1	11	NA
chr1	12976450	12980569	+	PRAMEF7	-0.422	2	4119	2	8	NA
chr1	12998181	13117751	-	PRAMEF6	-0.846	1	119570	6	NA	NA
chr1	13035543	13038381	+	PRAMEF22	-0.006	5	2838	1	11	NA
chr1	13359819	13369057	+	PRAMEF5	-0.761	1	9238	1	12	NA
chr1	13386646	13390765	-	PRAMEF8	-0.469	2	4119	1	12	NA
chr1	13421176	13428191	+	PRAMEF9	-0.446	2	7015	1	12	NA
chr1	13447414	13452656	-	PRAMEF13	-0.706	1	5242	1	13	NA
chr1	13474689	13477522	-	PRAMEF18	-0.261	3	2833	1	11	NA
chr1	13495254	13498260	+	PRAMEF16	-0.67	1	3006	1	8	NA
chr1	13516066	13526943	+	PRAMEF21	-0.457	2	10877	2	12	NA
chr1	13641973	13648988	+	PRAMEF15	-0.446	2	7015	1	13	NA
chr1	13716092	13719089	+	PRAMEF17	-0.222	3	2997	1	NA	NA
chr1	13736907	13747803	+	PRAMEF20	-0.42	2	10896	2	7	NA
chr1	13801445	13840543	-	LRRC38	0.255	8	39098	1	1	NA
chr1	13909960	13944452	+	PDPN	0.322	9	34492	10	4	NA
chr1	14026693	14151574	+	PRDM2	0.293	9	124881	14	1	NA
chr1	14925200	15444539	+	KAZN	-0.132	4	519339	8	1	NA
chr1	15479028	15546976	+	TMEM51	0.201	8	67948	6	1	NA
chr1	15736391	15756839	+	EFHD2	0.087	7	20448	2	1	NA
chr1	15764935	15775737	+	CTRC	-0.186	3	10802	4	1	NA
chr1	15783223	15798586	+	CELA2A	0.158	7	15363	3	5	NA
chr1	15792404	15817895	+	CELA2B	0.226	8	25491	4	1	NA
chr1	15817327	15853029	-	CASP9	-0.029	5	35702	11	1	NA
chr1	15853308	15918874	+	DNAJC16	-0.733	1	65566	9	1	NA
chr1	15898848	15911605	-	AGMAT	-0.259	3	12757	1	1	NA
chr1	15943995	15995539	+	DDI2	-1.205	0	51544	6	1	NA
chr1	15986364	15988217	+	RSC1A1	0.085	6	1853	1	1	NA
chr1	16010827	16061264	+	PLEKHM2	-0.44	2	50437	4	1	NA
chr1	16062900	16067891	+	SLC25A34	-0.235	3	4991	3	1	NA
chr1	16068917	16074477	+	TMEM82	-0.513	1	5560	2	1	NA
chr1	16083102	16113089	+	FBLIM1	-0.02	5	29987	16	1	NA
chr1	16174359	16266955	+	SPEN	-1.16	0	92596	5	1	Housekeeping gene
chr1	16268364	16302627	-	ZBTB17	-1.541	0	34263	17	1	Housekeeping gene
chr1	16330731	16335302	+	C1orf64	-0.002	5	4571	1	4	NA
chr1	16340523	16346089	-	HSPB7	0.042	6	5566	8	1	NA
chr1	16345370	16360545	+	CLCNKA	-0.345	2	15175	8	8	NA
chr1	16370272	16383803	+	CLCNKB	-0.248	3	13531	3	1	NA
chr1	16384264	16400127	-	FAM131C	0.33	9	15863	2	4	NA
chr1	16450832	16482582	-	EPHA2	-0.343	2	31750	4	1	NA
chr1	16524349	16539140	-	ARHGEF19	-0.055	5	14791	7	1	NA
chr1	16558195	16563657	-	RSG1	0.253	8	5462	2	1	NA
chr1	16573334	16678949	-	FBXO42	-0.522	1	105615	4	1	Housekeeping gene
chr1	16679070	16724640	+	SZRD1	-0.6	1	45570	11	1	NA
chr1	16713612	16763919	-	SPATA21	-0.228	3	50307	5	3	NA
chr1	16767167	16786573	+	NECAP2	0.365	9	19406	13	1	NA
chr1	17066768	17299474	+	CROCC	-0.453	2	232706	13	1	NA
chr1	17300997	17307330	-	MFAP2	-0.007	5	6333	7	1	NA
chr1	17312453	17338423	-	ATP13A2	-0.189	3	25970	14	1	NA
chr1	17345217	17380665	-	SDHB	-1.835	0	35448	8	1	Housekeeping gene
chr1	17393256	17445948	-	PADI2	-0.274	3	52692	5	1	NA
chr1	17531621	17572500	+	PADI1	-0.06	5	40879	6	3	NA
chr1	17575593	17610728	+	PADI3	0.068	6	35135	1	2	NA
chr1	17634690	17690499	+	PADI4	-0.001	5	55809	5	4	NA
chr1	17733256	17766220	-	RCC2	-0.031	5	32964	3	1	Housekeeping gene
chr1	17866330	18024369	+	ARHGEF10L	-0.045	5	158039	13	1	NA
chr1	18081808	18153558	+	ACTL8	0.217	8	71750	1	4	NA
chr1	18434240	18704977	+	IGSF21	-0.017	5	270737	4	1	NA
chr1	18807424	18812478	+	KLHDC7A	-0.266	3	5054	1	1	NA
chr1	18957500	19075360	+	PAX7	-0.341	2	117860	3	1	NA
chr1	19166093	19186176	-	TAS1R2	0.007	5	20083	1	3	NA
chr1	19197926	19229275	-	ALDH4A1	0.303	9	31349	6	1	NA
chr1	19230775	19283180	-	IFFO2	0.05	6	52405	3	1	NA
chr1	19401000	19536770	-	UBR4	-1.246	0	135770	22	1	Housekeeping gene
chr1	19542158	19578046	-	EMC1	-1.204	0	35888	14	1	NA
chr1	19578033	19586622	+	MRTO4	-0.753	1	8589	3	1	Housekeeping gene
chr1	19609052	19615744	-	AKR7A3	-0.112	4	6692	1	8	NA
chr1	19630459	19638640	-	AKR7A2	0.484	9	8181	5	5	Housekeeping gene
chr1	19638820	19655794	+	PQLC2	-0.191	3	16974	6	1	NA
chr1	19665267	19812066	-	CAPZB	-1.725	0	146799	11	1	NA
chr1	19923477	19956314	+	MINOS1	-2.683	0	32837	9	3	NA
chr1	19967048	19984945	+	NBL1	-0.085	4	17897	13	6	NA
chr1	19991780	20006055	+	HTR6	0.13	7	14275	1	1	NA
chr1	20008706	20126438	-	TMCO4	-0.033	5	117732	9	1	NA
chr1	20140523	20141771	-	RNF186	-0.126	4	1248	1	3	NA
chr1	20209006	20239438	+	OTUD3	-0.033	5	30432	3	1	NA
chr1	20246502	20250110	-	PLA2G2E	0.288	9	3608	1	4	NA
chr1	20301925	20306932	-	PLA2G2A	0.004	5	5007	7	5	NA
chr1	20354672	20417683	+	PLA2G5	0.197	8	63011	8	4	NA
chr1	20438432	20446050	-	PLA2G2D	0.202	8	7618	1	4	NA
chr1	20465819	20476879	+	PLA2G2F	0.184	8	11060	2	4	NA
chr1	20512578	20522541	+	UBXN10	-0.029	5	9963	1	1	NA
chr1	20808884	20812713	-	CAMK2N1	0.051	6	3829	2	1	NA
chr1	20825943	20834654	-	MUL1	-0.278	3	8711	1	1	Housekeeping gene
chr1	20878932	20881512	+	FAM43B	-0.05	5	2580	1	1	NA
chr1	20915441	20945401	+	CDA	-0.024	5	29960	2	1	NA
chr1	20959948	20978004	+	PINK1	-0.489	2	18056	3	1	NA
chr1	20978270	20988000	-	DDOST	-2.897	0	9730	6	NA	NA
chr1	20990507	21044510	-	KIF17	-0.181	3	54003	9	1	NA
chr1	21046225	21059330	-	SH2D5	-0.217	3	13105	7	1	NA
chr1	21069154	21113816	-	HP1BP3	0.05	6	44662	14	1	Housekeeping gene
chr1	21132963	21503377	-	EIF4G3	-0.078	4	370414	18	1	NA
chr1	21543740	21671997	-	ECE1	-0.02	5	128257	13	1	NA
chr1	21766621	21811498	+	NBPF3	0.173	8	44877	12	12	NA
chr1	21835858	21904905	+	ALPL	-0.198	3	69047	8	1	NA
chr1	21922708	21995801	-	RAP1GAP	0.045	6	73093	14	1	NA
chr1	22004791	22110099	-	USP48	-0.308	2	105308	15	1	Housekeeping gene
chr1	22138758	22151714	+	LDLRAD2	-0.175	3	12956	3	1	NA
chr1	22148738	22263790	-	HSPG2	-0.382	2	115052	16	1	NA
chr1	22303514	22325135	+	CELA3B	0.062	6	21621	4	1	NA
chr1	22328149	22339032	+	CELA3A	0.13	7	10883	3	11	NA
chr1	22379120	22419437	+	CDC42	-0.039	5	40317	6	1	Housekeeping gene
chr1	22446461	22470462	-	WNT4	-0.122	4	24001	4	1	NA
chr1	22778344	22857650	+	ZBTB40	-0.15	4	79306	4	1	NA
chr1	22890057	22930087	+	EPHA8	0.06	6	40030	3	NA	NA
chr1	22962999	22966101	+	C1QA	-0.193	3	3102	3	1	NA
chr1	22970123	22974603	+	C1QC	0.445	9	4480	3	1	NA
chr1	22979255	22988031	+	C1QB	0.363	9	8776	4	2	NA
chr1	23037332	23241818	+	EPHB2	0.206	8	204486	7	1	NA
chr1	23345941	23410182	+	KDM1A	-1.507	0	64241	7	1	Housekeeping gene
chr1	23410516	23504301	-	LUZP1	-0.194	3	93785	6	1	NA
chr1	23516993	23521222	-	HTR1D	0.155	7	4229	2	1	NA
chr1	23630264	23670829	-	HNRNPR	-0.143	4	40565	12	1	NA
chr1	23685941	23695935	-	ZNF436	-0.173	3	9994	3	4	NA
chr1	23707554	23751233	-	TCEA3	-0.081	4	43679	6	3	NA
chr1	23755056	23810685	-	ASAP3	0.245	8	55629	11	1	NA
chr1	23832922	23857712	-	E2F2	-0.292	3	24790	2	1	NA
chr1	23884409	23886285	-	ID3	0.053	6	1876	3	1	NA
chr1	24018269	24022915	+	RPL11	-2.703	0	4646	5	1	Housekeeping gene
chr1	24069645	24088549	+	TCEB3	0.159	7	18904	2	1	NA
chr1	24104895	24114722	+	PITHD1	-0.111	4	9827	3	1	Housekeeping gene
chr1	24117460	24122029	+	LYPLA2	-0.049	5	4569	11	1	NA
chr1	24122089	24127271	-	GALE	-1.645	0	5182	15	1	NA
chr1	24128375	24165110	-	HMGCL	-0.263	3	36735	10	1	NA
chr1	24171567	24194784	-	FUCA1	0.27	8	23217	1	1	NA
chr1	24197016	24285549	-	CNR2	0.237	8	88533	2	2	NA
chr1	24285599	24289952	+	PNRC2	-0.08	4	4353	4	1	Housekeeping gene
chr1	24291294	24307417	-	SRSF10	-0.742	1	16123	16	1	Housekeeping gene
chr1	24382525	24438665	-	MYOM3	-0.356	2	56140	5	1	NA
chr1	24446261	24469611	-	IL22RA1	-0.148	4	23350	1	4	NA
chr1	24480647	24514449	-	IFNLR1	-0.309	2	33802	5	4	NA
chr1	24645812	24690972	+	GRHL3	0.05	6	45160	10	2	NA
chr1	24683489	24743424	-	STPG1	0.114	7	59935	13	3	NA
chr1	24742284	24799466	+	NIPAL3	0.313	9	57182	8	1	NA
chr1	24829387	24863506	+	RCAN3	0.036	6	34119	7	1	NA
chr1	24882602	24935819	+	NCMAP	-0.009	5	53217	2	3	NA
chr1	24958207	24999758	+	SRRM1	-1.616	0	41551	24	1	Housekeeping gene
chr1	25071848	25170815	+	CLIC4	0.077	6	98967	4	NA	NA
chr1	25226002	25291612	-	RUNX3	-0.577	1	65610	6	1	NA
chr1	25549170	25558993	-	SYF2	-1.251	0	9823	4	1	Housekeeping gene
chr1	25568728	25664704	-	C1orf63	-0.149	4	95976	23	3	NA
chr1	25598884	25656936	+	RHD	0.102	7	58052	9	12	NA
chr1	25664408	25688852	+	TMEM50A	-0.062	5	24444	6	1	Housekeeping gene
chr1	25688740	25756683	-	RHCE	0.426	9	67943	14	2	NA
chr1	25757388	25826700	+	TMEM57	-0.337	2	69312	4	1	NA
chr1	25870071	25895377	+	LDLRAP1	-0.28	3	25306	7	1	NA
chr1	25943959	26112698	+	MAN1C1	-0.743	1	168739	7	1	NA
chr1	26126667	26144713	+	SEPN1	-0.517	1	18046	4	1	NA
chr1	26145131	26159432	+	MTFR1L	-0.112	4	14301	23	1	Housekeeping gene
chr1	26158414	26185903	-	AUNIP	0.125	7	27489	3	5	NA
chr1	26187701	26197744	-	PAQR7	-0.249	3	10043	1	1	NA
chr1	26210672	26233482	-	STMN1	-0.221	3	22810	9	1	NA
chr1	26286258	26324648	-	PAFAH2	0.247	8	38390	7	3	NA
chr1	26346375	26362955	+	EXTL1	-1.132	0	16580	4	3	NA
chr1	26363743	26372624	-	SLC30A2	-0.306	2	8881	3	1	NA
chr1	26377795	26394927	-	TRIM63	-0.204	3	17132	2	2	NA
chr1	26437664	26452034	+	PDIK1L	0.002	5	14370	3	1	NA
chr1	26485511	26489119	+	FAM110D	-0.003	5	3608	1	3	NA
chr1	26496362	26498551	+	ZNF593	-0.147	4	2189	2	3	Housekeeping gene
chr1	26503894	26516377	+	CNKSR1	-0.072	4	12483	14	1	NA
chr1	26517052	26529459	+	CATSPER4	-0.03	5	12407	3	3	NA
chr1	26560691	26605299	+	CEP85	-1.068	0	44608	8	1	NA
chr1	26605667	26608007	+	SH3BGRL3	-0.002	5	2340	2	1	NA
chr1	26607819	26644854	-	UBXN11	0.309	9	37035	18	NA	NA
chr1	26644448	26647014	+	CD52	-0.04	5	2566	3	6	NA
chr1	26688125	26701013	-	ZNF683	0.258	8	12888	10	5	NA
chr1	26737269	26756213	+	LIN28A	-0.348	2	18944	2	1	NA
chr1	26758773	26797785	+	DHDDS	-2.538	0	39012	25	1	NA
chr1	26798941	26802463	+	HMGN2	0.169	7	3522	9	1	Housekeeping gene
chr1	26856252	26901521	+	RPS6KA1	-0.48	2	45269	21	1	NA
chr1	27022524	27108595	+	ARID1A	-1.475	0	86071	9	1	Housekeeping gene
chr1	27113963	27124889	+	PIGV	-0.07	4	10926	7	1	NA
chr1	27153201	27184093	+	ZDHHC18	-0.08	4	30892	5	1	NA
chr1	27189633	27190947	+	SFN	-0.236	3	1314	1	3	NA
chr1	27205773	27216788	-	GPN2	-3.646	0	11015	5	1	Housekeeping gene
chr1	27216979	27226957	-	GPATCH3	-0.376	2	9978	3	1	NA
chr1	27226729	27273353	+	NUDC	-2.13	0	46624	4	1	Housekeeping gene
chr1	27237980	27240457	-	NR0B2	-0.174	3	2477	1	1	NA
chr1	27276053	27286897	-	C1orf172	0.124	7	10844	1	1	NA
chr1	27320198	27327389	+	TRNP1	-0.155	4	7191	2	NA	NA
chr1	27331511	27339327	-	FAM46B	0.07	6	7816	1	2	NA
chr1	27425306	27493472	-	SLC9A1	-0.727	1	68166	7	1	NA
chr1	27561007	27635110	+	WDTC1	-0.369	2	74103	5	1	NA
chr1	27648651	27662891	+	TMEM222	0.207	8	14240	9	NA	NA
chr1	27668513	27680421	+	SYTL1	-0.539	1	11908	8	1	NA
chr1	27681675	27693383	-	MAP3K6	-0.603	1	11708	8	NA	NA
chr1	27695603	27701315	-	FCN3	-0.032	5	5712	4	3	NA
chr1	27705666	27709870	-	CD164L2	-0.263	3	4204	3	3	NA
chr1	27719148	27722318	+	GPR3	0.125	7	3170	1	1	NA
chr1	27730730	27816669	-	WASF2	0.254	8	85939	2	1	NA
chr1	27860546	27930942	-	AHDC1	0.107	7	70396	6	1	NA
chr1	27938575	27961788	-	FGR	-0.19	3	23213	8	1	NA
chr1	27992572	27998729	-	IFI6	-0.113	4	6157	3	6	NA
chr1	28052490	28089633	+	FAM76A	-0.002	5	37143	7	3	NA
chr1	28099694	28150963	+	STX12	0.062	6	51269	5	1	Housekeeping gene
chr1	28157289	28178187	+	PPP1R8	-0.802	1	20898	5	1	Housekeeping gene
chr1	28199055	28213196	+	THEMIS2	0.209	8	14141	11	1	NA
chr1	28218035	28241257	-	RPA2	-1.306	0	23222	5	1	Housekeeping gene
chr1	28261504	28285668	+	SMPDL3B	0.041	6	24164	6	1	NA
chr1	28285973	28294607	+	XKR8	0.244	8	8634	2	1	NA
chr1	28296855	28415207	-	EYA3	0.29	9	118352	9	1	NA
chr1	28473677	28520447	-	PTAFR	0.064	6	46770	3	1	NA
chr1	28525967	28559536	-	DNAJC8	-1.258	0	33569	6	1	Housekeeping gene
chr1	28562620	28573417	+	ATPIF1	-0.396	2	10797	4	1	NA
chr1	28586038	28609002	+	SESN2	0.603	9	22964	1	2	NA
chr1	28655513	28662476	+	MED18	-1.22	0	6963	5	1	NA
chr1	28696114	28826881	+	PHACTR4	-0.237	3	130767	4	1	NA
chr1	28832455	28865812	+	RCC1	-3.004	0	33357	12	1	NA
chr1	28879597	28905051	+	TRNAU1AP	-1.794	0	25454	10	1	NA
chr1	28915835	28969597	-	TAF12	-0.875	1	53762	4	1	NA
chr1	28918712	28921955	+	RAB42	0.102	7	3243	2	1	NA
chr1	28995244	29045865	+	GMEB1	-0.852	1	50621	4	1	NA
chr1	29063133	29096287	+	YTHDF2	-0.183	3	33154	9	1	NA
chr1	29138654	29190208	+	OPRD1	0.606	9	51554	1	1	NA
chr1	29213603	29446553	+	EPB41	0.358	9	232950	13	1	NA
chr1	29445940	29450447	-	TMEM200B	-0.449	2	4507	2	NA	NA
chr1	29474255	29508499	-	SRSF4	-0.072	4	34244	8	1	Housekeeping gene
chr1	29519385	29557454	-	MECR	-1.27	0	38069	18	1	NA
chr1	29563028	29653325	+	PTPRU	0.172	8	90297	13	1	NA
chr1	31184124	31196434	-	MATN1	0.134	7	12310	3	1	NA
chr1	31205316	31230667	-	LAPTM5	0.254	8	25351	3	4	NA
chr1	31342314	31381608	-	SDC3	0.258	8	39294	4	1	NA
chr1	31404353	31538838	-	PUM1	-0.285	3	134485	24	1	NA
chr1	31652592	31712401	-	NKAIN1	-0.063	5	59809	7	1	NA
chr1	31732417	31769662	-	SNRNP40	-0.91	1	37245	8	1	NA
chr1	31769842	31837783	+	ZCCHC17	0.235	8	67941	6	NA	Housekeeping gene
chr1	31838472	31849697	-	FABP3	0.392	9	11225	4	1	NA
chr1	31882412	31907525	+	SERINC2	-0.092	4	25113	6	1	NA
chr1	32042116	32053288	+	TINAGL1	-0.28	3	11172	13	1	NA
chr1	32083287	32098119	+	HCRTR1	-0.392	2	14832	5	4	NA
chr1	32095463	32110497	-	PEF1	0.021	6	15034	9	1	Housekeeping gene
chr1	32117848	32169920	-	COL16A1	0.075	6	52072	19	NA	NA
chr1	32192718	32230494	-	BAI2	-0.302	2	37776	21	1	NA
chr1	32256023	32281652	-	SPOCD1	-0.395	2	25629	15	4	NA
chr1	32372022	32410457	-	PTP4A2	-0.431	2	38435	20	1	Housekeeping gene
chr1	32479430	32526451	+	KHDRBS1	0.543	9	47021	4	1	Housekeeping gene
chr1	32537632	32568467	+	TMEM39B	-0.199	3	30835	12	1	NA
chr1	32573639	32642169	+	KPNA6	-0.147	4	68530	6	1	Housekeeping gene
chr1	32645287	32663886	+	TXLNA	-0.174	3	18599	2	1	NA
chr1	32665987	32670988	+	CCDC28B	-0.395	2	5001	5	1	NA
chr1	32671236	32674288	+	IQCC	-0.323	2	3052	2	1	NA
chr1	32674695	32681797	+	DCDC2B	-0.2	3	7102	2	NA	NA
chr1	32680073	32687972	-	TMEM234	0.05	6	7899	13	2	NA
chr1	32687529	32697205	+	EIF3I	-1.921	0	9676	6	1	Housekeeping gene
chr1	32712834	32714457	+	FAM167B	-0.509	1	1623	1	1	NA
chr1	32716840	32751766	+	LCK	-0.143	4	34926	13	1	NA
chr1	32757687	32799236	+	HDAC1	-0.629	1	41549	11	1	NA
chr1	32799433	32801980	-	MARCKSL1	-0.053	5	2547	1	1	NA
chr1	32817122	32829913	+	TSSK3	0.128	7	12791	4	3	NA
chr1	32826871	32829879	-	FAM229A	0.128	7	3008	4	NA	NA
chr1	32830704	32860332	-	BSDC1	-0.3	2	29628	18	1	Housekeeping gene
chr1	32930670	32953461	+	ZBTB8B	-0.091	4	22791	1	1	NA
chr1	33005028	33066591	+	ZBTB8A	-0.027	5	61563	2	1	NA
chr1	33065773	33116504	-	ZBTB8OS	-2.441	0	50731	16	1	NA
chr1	33116743	33146258	+	RBBP4	-1.272	0	29515	20	1	NA
chr1	33145507	33169197	-	SYNC	-0.666	1	23690	4	1	NA
chr1	33207486	33240571	+	KIAA1522	-0.249	3	33085	5	1	NA
chr1	33240840	33283754	-	YARS	-2.583	0	42914	9	1	Housekeeping gene
chr1	33282368	33324476	+	S100PBP	-0.402	2	42108	17	3	NA
chr1	33327869	33338083	-	FNDC5	-0.049	5	10214	6	1	NA
chr1	33351595	33364042	+	HPCA	0.004	5	12447	5	1	NA
chr1	33360195	33367039	-	TMEM54	-0.016	5	6844	7	NA	NA
chr1	33402046	33430286	-	RNF19B	0.083	6	28240	3	1	NA
chr1	33473585	33546597	-	AK2	-1.856	0	73012	13	1	Housekeeping gene
chr1	33546705	33586131	+	ADC	-0.36	2	39426	21	3	NA
chr1	33611003	33647660	-	TRIM62	0.322	9	36657	4	1	NA
chr1	33722146	33766320	+	ZNF362	0.092	7	44174	5	1	NA
chr1	33789224	33896653	-	PHC2	0.067	6	107429	14	1	NA
chr1	33938246	33962107	+	ZSCAN20	0.134	7	23861	3	2	NA
chr1	33979609	34631443	-	CSMD2	-0.454	2	651834	9	1	NA
chr1	34326076	34330392	+	HMGB4	0.155	7	4316	4	5	NA
chr1	34632484	34684732	+	C1orf94	0.129	7	52248	2	3	NA
chr1	35178338	35325417	-	SMIM12	0.288	9	147079	6	1	Housekeeping gene
chr1	35220648	35224113	+	GJB5	-0.042	5	3465	1	2	NA
chr1	35225342	35229325	+	GJB4	0.217	8	3983	1	1	NA
chr1	35246790	35251970	+	GJB3	-0.049	5	5180	2	1	NA
chr1	35258599	35261348	+	GJA4	0.068	6	2749	2	2	NA
chr1	35331037	35395186	-	DLGAP3	-0.224	3	64149	3	1	NA
chr1	35447134	35497569	-	ZMYM6	-0.481	2	50435	11	2	NA
chr1	35447136	35450954	-	ZMYM6NB	0.215	8	3818	1	NA	NA
chr1	35525387	35581460	+	ZMYM1	0.08	6	56073	9	6	NA
chr1	35641979	35658749	-	SFPQ	-1.882	0	16770	10	1	Housekeeping gene
chr1	35734568	35887659	+	ZMYM4	0.091	7	153091	7	1	NA
chr1	35899091	36023551	-	KIAA0319L	-0.507	2	124460	21	1	Housekeeping gene
chr1	36023074	36032875	+	NCDN	-0.168	3	9801	6	1	NA
chr1	36038971	36060929	+	TFAP2E	-0.199	3	21958	1	1	NA
chr1	36067185	36107445	-	PSMB2	-2.048	0	40260	1	1	Housekeeping gene
chr1	36179476	36185073	-	C1orf216	-0.014	5	5597	3	1	NA
chr1	36185819	36235568	-	CLSPN	-1.689	0	49749	6	1	NA
chr1	36273773	36323491	+	AGO4	-0.092	4	49718	3	1	NA
chr1	36335409	36395211	+	AGO1	0.017	6	59802	2	1	NA
chr1	36396319	36522063	+	AGO3	0.269	8	125744	6	1	NA
chr1	36549676	36553876	+	TEKT2	-0.288	3	4200	3	1	NA
chr1	36554476	36559533	+	ADPRHL2	-0.136	4	5057	1	1	NA
chr1	36560837	36590821	-	COL8A2	-0.414	2	29984	3	1	NA
chr1	36602173	36615098	-	TRAPPC3	-1.129	0	12925	7	1	Housekeeping gene
chr1	36621180	36646450	+	MAP7D1	-0.785	1	25270	13	1	NA
chr1	36690017	36770958	+	THRAP3	-0.56	1	80941	4	1	Housekeeping gene
chr1	36771988	36790484	+	SH3D21	-0.251	3	18496	9	NA	NA
chr1	36787632	36789755	-	EVA1B	0.133	7	2123	2	1	NA
chr1	36805225	36851497	-	STK40	-0.061	5	46272	8	1	NA
chr1	36856839	36863493	-	LSM10	-0.899	1	6654	3	1	Housekeeping gene
chr1	36881428	36916086	-	OSCP1	-0.002	5	34658	13	1	NA
chr1	36921319	36930038	-	MRPS15	-1.396	0	8719	4	1	NA
chr1	36931644	36948879	-	CSF3R	-0.007	5	17235	18	3	NA
chr1	37261128	37499730	-	GRIK3	-0.108	4	238602	4	1	NA
chr1	37940153	37949980	+	ZC3H12A	0.02	6	9827	3	1	NA
chr1	37958176	37980375	-	MEAF6	-1.604	0	22199	9	1	NA
chr1	38002142	38019903	-	SNIP1	-1.691	0	17761	3	1	NA
chr1	38022520	38032458	+	DNALI1	-0.266	3	9938	6	1	NA
chr1	38032417	38061536	-	GNL2	-1.145	0	29119	10	1	Housekeeping gene
chr1	38076951	38100595	-	RSPO1	0.012	6	23644	6	2	NA
chr1	38147242	38157914	-	C1orf109	-3.146	0	10672	12	3	NA
chr1	38158090	38175391	+	CDCA8	-1.813	0	17301	2	3	NA
chr1	38179552	38230805	-	EPHA10	0.261	8	51253	12	NA	NA
chr1	38259474	38266809	+	MANEAL	0.163	7	7335	5	1	NA
chr1	38268616	38273857	-	YRDC	-2.198	0	5241	1	1	NA
chr1	38272651	38275126	+	C1orf122	-0.082	4	2475	6	1	NA
chr1	38275239	38325292	-	MTF1	-0.763	1	50053	2	1	NA
chr1	38326369	38412729	-	INPP5B	-0.049	5	86360	11	1	NA
chr1	38422647	38456593	-	SF3A3	-1.853	0	33946	9	1	Housekeeping gene
chr1	38462442	38471278	-	FHL3	0.087	6	8836	5	1	NA
chr1	38474930	38490496	+	UTP11L	-1.035	1	15566	5	NA	NA
chr1	38509523	38512450	-	POU3F1	-0.047	5	2927	1	1	NA
chr1	39303870	39325495	-	RRAGC	0.291	9	21625	4	1	Housekeeping gene
chr1	39328636	39347289	-	MYCBP	-0.109	4	18653	7	3	NA
chr1	39330175	39347289	-	GJA9	0.127	7	17114	3	1	NA
chr1	39351479	39407471	-	RHBDL2	-0.374	2	55992	5	1	NA
chr1	39456895	39471731	+	AKIRIN1	-0.384	2	14836	4	1	Housekeeping gene
chr1	39491990	39500308	+	NDUFS5	-0.714	1	8318	2	1	NA
chr1	39546988	39952849	+	MACF1	0.109	7	405861	37	1	Housekeeping gene
chr1	39957318	39991607	+	BMP8A	-0.097	4	34289	1	1	NA
chr1	40026488	40042462	-	PABPC4	-0.267	3	15974	25	1	Housekeeping gene
chr1	40089825	40105617	-	HEYL	0.265	8	15792	2	3	NA
chr1	40124793	40137710	-	NT5C1A	-0.335	2	12917	1	1	NA
chr1	40144320	40157361	-	HPCAL4	0.113	7	13041	1	1	NA
chr1	40157854	40229586	+	PPIE	-1.095	0	71732	15	6	NA
chr1	40222854	40254533	-	BMP8B	-0.163	4	31679	2	6	NA
chr1	40235195	40237020	-	OXCT2	-0.291	3	1825	1	6	NA
chr1	40306723	40349183	-	TRIT1	-1.021	1	42460	18	1	NA
chr1	40420802	40435638	+	MFSD2A	-0.036	5	14836	10	1	NA
chr1	40505905	40538321	+	CAP1	-0.359	2	32416	19	1	Housekeeping gene
chr1	40538379	40563375	-	PPT1	0.073	6	24996	11	1	Housekeeping gene
chr1	40627045	40706593	+	RLF	-0.66	1	79548	1	1	NA
chr1	40711619	40717363	+	TMCO2	0.175	8	5744	2	5	NA
chr1	40723779	40759856	+	ZMPSTE24	0.27	8	36077	4	1	Housekeeping gene
chr1	40766159	40783488	-	COL9A2	-0.455	2	17329	11	1	NA
chr1	40810522	40888998	+	SMAP2	-0.469	2	78476	5	1	NA
chr1	40915774	40929390	+	ZFP69B	0.124	7	13616	4	6	NA
chr1	40942887	40962015	+	ZFP69	0.038	6	19128	3	6	NA
chr1	40974413	40982228	+	EXO5	-0.076	4	7815	10	5	NA
chr1	40997233	41013841	+	ZNF684	-0.297	2	16608	6	6	NA
chr1	41086351	41131329	-	RIMS3	0.015	6	44978	2	1	NA
chr1	41157320	41237275	+	NFYC	-0.932	1	79955	24	1	Housekeeping gene
chr1	41249684	41306124	+	KCNQ4	-0.246	3	56440	4	1	NA
chr1	41326729	41328018	-	CITED4	0.2	8	1289	1	3	NA
chr1	41445007	41478235	+	CTPS1	-2.595	0	33228	14	1	NA
chr1	41481269	41488909	-	SLFNL1	-0.648	1	7640	6	3	NA
chr1	41492872	41707826	-	SCMH1	-0.209	3	214954	17	1	NA
chr1	41944446	41950344	-	EDN2	-0.244	3	5898	5	3	NA
chr1	41972036	42501596	-	HIVEP3	-0.973	1	529560	8	1	NA
chr1	42619092	42621495	+	GUCA2B	0.218	8	2403	1	4	NA
chr1	42628362	42630389	-	GUCA2A	-0.21	3	2027	1	4	NA
chr1	42642210	42801548	-	FOXJ3	-0.393	2	159338	9	1	NA
chr1	42846466	42880850	+	RIMKLA	0.421	9	34384	2	NA	NA
chr1	42896000	42921938	-	ZMYND12	0.46	9	25938	4	2	NA
chr1	42921788	42939056	+	PPCS	-1.974	0	17268	9	1	NA
chr1	42929001	43120335	+	CCDC30	-0.214	3	191334	15	4	NA
chr1	43124096	43142429	+	PPIH	-0.772	1	18333	7	4	Housekeeping gene
chr1	43148098	43168020	+	YBX1	-0.539	1	19922	4	1	Housekeeping gene
chr1	43198764	43205925	-	CLDN19	0.012	6	7161	3	1	NA
chr1	43212006	43232755	-	LEPRE1	-0.021	5	20749	14	1	NA
chr1	43232940	43263968	+	C1orf50	-0.024	5	31028	9	1	NA
chr1	43272723	43282954	-	CCDC23	0.006	5	10231	4	NA	NA
chr1	43282795	43310660	+	ERMAP	-0.31	2	27865	5	5	NA
chr1	43312280	43318148	+	ZNF691	0.231	8	5868	8	4	NA
chr1	43391052	43424530	-	SLC2A1	-0.439	2	33478	6	1	NA
chr1	43610824	43622067	+	FAM183A	0.071	6	11243	6	3	NA
chr1	43629846	43736607	-	EBNA1BP2	-1.556	0	106761	9	1	Housekeeping gene
chr1	43637820	43720029	+	WDR65	-0.113	4	82209	7	NA	NA
chr1	43735665	43739673	+	TMEM125	-0.014	5	4008	4	1	NA
chr1	43747554	43751288	-	C1orf210	0.2	8	3734	2	NA	NA
chr1	43766664	43788779	+	TIE1	0.006	5	22115	12	1	NA
chr1	43803478	43818443	+	MPL	-0.047	5	14965	2	3	NA
chr1	43824626	43828874	+	CDC20	-2.608	0	4248	4	1	NA
chr1	43829068	43833696	-	ELOVL1	-0.437	2	4628	15	1	Housekeeping gene
chr1	43849588	43855479	-	MED8	-1.131	0	5891	5	1	NA
chr1	43855553	43918321	+	SZT2	0.522	9	62768	11	1	NA
chr1	43916824	43919660	-	HYI	0.211	8	2836	14	1	NA
chr1	43990858	44089343	+	PTPRF	-0.21	3	98485	18	1	NA
chr1	44115829	44171186	+	KDM4A	-0.749	1	55357	5	1	NA
chr1	44171495	44396831	+	ST3GAL3	0.223	8	225336	41	1	NA
chr1	44398992	44402913	+	ARTN	0.33	9	3921	11	1	NA
chr1	44412611	44433694	+	IPO13	-2.308	0	21083	7	1	Housekeeping gene
chr1	44435672	44439041	+	DPH2	-0.886	1	3369	18	1	NA
chr1	44440159	44443967	+	ATP6V0B	-2.538	0	3808	13	1	Housekeeping gene
chr1	44444615	44456840	+	B4GALT2	-0.294	2	12225	8	1	NA
chr1	44457031	44462200	+	CCDC24	-0.301	2	5169	11	5	NA
chr1	44457172	44497139	-	SLC6A9	-0.485	2	39967	12	1	NA
chr1	44584522	44600812	+	KLF17	-0.043	5	16290	2	6	NA
chr1	44679127	44686353	+	DMAP1	-0.973	1	7226	15	1	NA
chr1	44686742	44820932	-	ERI3	-0.317	2	134190	10	2	Housekeeping gene
chr1	44870866	45117396	+	RNF220	-0.046	5	246530	19	1	NA
chr1	45100910	45140227	-	TMEM53	-0.081	4	39317	9	NA	NA
chr1	45140364	45191263	+	C1orf228	0.02	6	50899	20	1	NA
chr1	45205490	45233439	+	KIF2C	-0.428	2	27949	10	1	NA
chr1	45240923	45244451	+	RPS8	-3.468	0	3528	8	1	Housekeeping gene
chr1	45249257	45253377	-	BEST4	-0.43	2	4120	1	1	NA
chr1	45265897	45271662	+	PLK3	-0.043	5	5765	7	1	NA
chr1	45271585	45272957	-	TCTEX1D4	-0.381	2	1372	2	NA	NA
chr1	45285516	45308735	-	PTCH2	-0.093	4	23219	3	1	NA
chr1	45316450	45452282	-	EIF2B3	-2.259	0	135832	9	1	Housekeeping gene
chr1	45468212	45477001	-	HECTD3	-0.278	3	8789	7	1	NA
chr1	45477819	45481247	+	UROD	-2.068	0	3428	20	1	Housekeeping gene
chr1	45482071	45771881	-	ZSWIM5	0.131	7	289810	2	1	NA
chr1	45792545	45794347	+	HPDL	0.233	8	1802	1	1	NA
chr1	45794835	45806142	-	MUTYH	-0.237	3	11307	41	1	NA
chr1	45805342	45809647	+	TOE1	-0.916	1	4305	6	1	NA
chr1	45809555	45956872	-	TESK2	-0.387	2	147317	7	1	NA
chr1	45965725	45976739	+	MMACHC	-0.331	2	11014	2	1	NA
chr1	45976708	45988719	-	PRDX1	-0.053	5	12011	6	1	Housekeeping gene
chr1	46016215	46035721	+	AKR1A1	-0.851	1	19506	13	1	Housekeeping gene
chr1	46049518	46084566	+	NASP	-0.42	2	35048	25	1	NA
chr1	46085716	46089729	-	CCDC17	-0.056	5	4013	10	1	NA
chr1	46092976	46153785	-	GPBP1L1	-0.121	4	60809	14	1	NA
chr1	46152886	46160115	+	TMEM69	-0.037	5	7229	2	1	NA
chr1	46159996	46216322	-	IPP	-0.38	2	56326	4	1	NA
chr1	46252659	46501796	+	MAST2	-0.142	4	249137	10	1	NA
chr1	46505812	46642160	-	PIK3R3	0.123	7	136348	10	1	NA
chr1	46640745	46651630	+	TSPAN1	0.103	7	10885	9	1	NA
chr1	46654354	46685977	-	POMGNT1	-0.22	3	31623	12	1	Housekeeping gene
chr1	46669006	46686933	+	LURAP1	-0.561	1	17927	1	1	NA
chr1	46713360	46744145	+	RAD54L	-0.491	2	30785	12	1	NA
chr1	46726868	46769280	-	LRRC41	-0.663	1	42412	5	2	Housekeeping gene
chr1	46769303	46782448	+	UQCRH	-1.167	0	13145	5	1	Housekeeping gene
chr1	46805849	46830824	+	NSUN4	-1.623	0	24975	12	1	NA
chr1	46859937	46879520	+	FAAH	-0.293	3	19583	6	1	NA
chr1	46972668	46979898	+	DMBX1	0.029	6	7230	2	1	NA
chr1	47011316	47017199	-	KNCN	-0.004	5	5883	4	4	NA
chr1	47023090	47082515	-	MKNK1	0.228	8	59425	30	1	NA
chr1	47073387	47082563	-	MOB3C	0.013	6	9176	4	1	NA
chr1	47098409	47139539	-	ATPAF1	0.232	8	41130	14	1	Housekeeping gene
chr1	47124366	47184824	-	EFCAB14	0.006	5	60458	7	1	Housekeeping gene
chr1	47134527	47139266	+	TEX38	0.074	6	4739	5	3	NA
chr1	47223510	47285085	+	CYP4B1	-0.11	4	61575	13	1	NA
chr1	47394849	47407156	-	CYP4A11	0.336	9	12307	10	2	NA
chr1	47427036	47516423	+	CYP4X1	0.135	7	89387	3	1	NA
chr1	47533160	47583991	+	CYP4Z1	0.24	8	50831	2	9	NA
chr1	47603107	47615413	+	CYP4A22	0.313	9	12306	5	NA	NA
chr1	47649265	47656716	-	PDZK1IP1	-0.199	3	7451	4	4	NA
chr1	47681962	47697892	-	TAL1	-0.638	1	15930	7	1	NA
chr1	47715811	47779819	-	STIL	-0.89	1	64008	10	1	NA
chr1	47799469	47844511	+	CMPK1	-1.488	0	45042	5	1	Housekeeping gene
chr1	47881744	47883723	+	FOXE3	-0.601	1	1979	1	1	NA
chr1	47901689	47906363	+	FOXD2	-0.074	4	4674	1	1	NA
chr1	48231308	48462567	-	TRABD2B	-0.11	4	231259	2	1	NA
chr1	48688357	48714316	+	SLC5A9	-0.108	4	25959	11	1	NA
chr1	48761044	48937845	-	SPATA6	0.308	9	176801	11	1	NA
chr1	48998527	50489585	-	AGBL4	-0.241	3	1491058	6	1	NA
chr1	49193195	49242641	-	BEND5	0.271	8	49446	6	1	NA
chr1	50513686	50669458	+	ELAVL4	0.064	6	155772	11	1	NA
chr1	50883222	50889172	-	DMRTA2	0.035	6	5950	2	1	NA
chr1	50905150	51425935	-	FAF1	-0.062	5	520785	6	1	NA
chr1	51426417	51440305	+	CDKN2C	-0.039	5	13888	3	2	NA
chr1	51567906	51613752	+	C1orf185	0.282	8	45846	3	3	NA
chr1	51701943	51739127	+	RNF11	-0.006	5	37184	3	1	Housekeeping gene
chr1	51752930	51810788	-	TTC39A	-0.59	1	57858	19	1	NA
chr1	51819935	51985000	-	EPS15	-0.013	5	165065	10	1	NA
chr1	52042851	52254889	+	OSBPL9	0.048	6	212038	30	1	NA
chr1	52254863	52344477	-	NRD1	-0.598	1	89614	14	1	NA
chr1	52373628	52456436	-	RAB3B	0.147	7	82808	1	1	NA
chr1	52485803	52521843	-	TXNDC12	0.217	8	36040	4	NA	Housekeeping gene
chr1	52497775	52499488	-	KTI12	-2.421	0	1713	1	3	NA
chr1	52521797	52556388	+	BTF3L4	-0.802	1	34591	8	1	Housekeeping gene
chr1	52608046	52812358	+	ZFYVE9	-0.774	1	204312	5	1	NA
chr1	52811395	52831865	-	CC2D1B	-0.62	1	20470	12	NA	NA
chr1	52838501	52870131	-	ORC1	-1.892	0	31630	3	1	NA
chr1	52870236	52883992	+	PRPF38A	-1.976	0	13756	3	1	Housekeeping gene
chr1	52873954	53019159	-	ZCCHC11	0.108	7	145205	21	1	NA
chr1	53068044	53074723	+	GPX7	0.191	8	6679	2	1	NA
chr1	53099016	53135355	+	FAM159A	-0.165	4	36339	4	1	NA
chr1	53152508	53164038	-	SELRC1	-1.471	0	11530	2	1	NA
chr1	53192126	53293014	+	ZYG11B	0.236	8	100888	3	1	Housekeeping gene
chr1	53308183	53360670	+	ZYG11A	0.241	8	52487	2	3	NA
chr1	53361656	53392884	-	ECHDC2	-0.293	3	31228	27	1	NA
chr1	53392901	53517375	+	SCP2	-0.009	5	124474	16	1	NA
chr1	53527854	53551174	+	PODN	-0.283	3	23320	6	1	NA
chr1	53552855	53608289	-	SLC1A7	-0.199	3	55434	3	1	NA
chr1	53662101	53679869	+	CPT2	0.251	8	17768	2	1	NA
chr1	53679771	53686289	-	C1orf123	0.098	7	6518	7	3	Housekeeping gene
chr1	53692564	53704282	-	MAGOH	-1.486	0	11718	4	1	Housekeeping gene
chr1	53711217	53793742	-	LRP8	-0.121	4	82525	12	1	NA
chr1	53925072	53933161	+	DMRTB1	-0.194	3	8089	2	3	NA
chr1	53971910	54199877	-	GLIS1	-0.487	2	227967	1	1	NA
chr1	54317392	54356407	-	YIPF1	0.172	8	39015	9	1	NA
chr1	54356912	54376759	+	DIO1	0.334	9	19847	14	1	NA
chr1	54387234	54411975	-	HSPB11	0.152	7	24741	6	4	NA
chr1	54411750	54433841	+	LRRC42	-0.347	2	22091	5	1	Housekeeping gene
chr1	54474412	54483856	-	LDLRAD1	-0.167	3	9444	4	3	NA
chr1	54497347	54519177	-	TMEM59	-0.179	3	21830	9	1	Housekeeping gene
chr1	54519260	54578192	+	TCEANC2	0.027	6	58932	3	1	NA
chr1	54598747	54619443	-	CDCP2	0.18	8	20696	2	1	NA
chr1	54638009	54665709	-	CYB5RL	-0.027	5	27700	15	3	NA
chr1	54649714	54691137	+	MRPL37	-1.205	0	41423	6	NA	Housekeeping gene
chr1	54691105	54879152	-	SSBP3	-0.742	1	188047	15	1	NA
chr1	55007930	55104865	+	ACOT11	-0.212	3	96935	5	1	NA
chr1	55074855	55089229	-	FAM151A	-0.094	4	14374	2	1	NA
chr1	55107459	55207981	+	MROH7	-0.572	1	100522	18	3	NA
chr1	55181495	55208330	+	TTC4	-0.597	1	26835	4	NA	NA
chr1	55222571	55230187	-	PARS2	-1.542	0	7616	1	1	NA
chr1	55245385	55266940	-	TTC22	-0.007	5	21555	5	1	NA
chr1	55271736	55307925	+	C1orf177	-0.82	1	36189	2	3	NA
chr1	55315306	55352891	-	DHCR24	0.113	7	37585	4	1	NA
chr1	55446465	55457966	+	TMEM61	0.063	6	11501	1	3	NA
chr1	55464606	55476556	+	BSND	0.033	6	11950	1	NA	NA
chr1	55505221	55530525	+	PCSK9	-0.157	4	25304	4	1	NA
chr1	55532032	55680786	-	USP24	-0.323	2	148754	7	1	NA
chr1	56960419	57110974	-	PPAP2B	-0.003	5	150555	5	1	NA
chr1	57110995	57181008	+	PRKAA2	-0.043	5	70013	1	1	NA
chr1	57184477	57285369	-	C1orf168	0.078	6	100892	5	3	NA
chr1	57320479	57383894	+	C8A	-0.046	5	63415	1	1	NA
chr1	57394883	57431813	-	C8B	0.036	6	36930	6	1	NA
chr1	57460451	59012406	-	DAB1	0.188	8	1551955	13	1	NA
chr1	58881056	59012474	-	OMA1	0.159	7	131418	12	1	NA
chr1	59041099	59043166	-	TACSTD2	0.133	7	2067	1	NA	NA
chr1	59120411	59165764	-	MYSM1	-0.01	5	45353	7	1	NA
chr1	59246465	59249785	-	JUN	-0.06	5	3320	1	1	NA
chr1	59762310	60233347	+	FGGY	0.146	7	471037	19	1	NA
chr1	60280458	60342050	+	HOOK1	-0.04	5	61592	7	1	NA
chr1	60358980	60392462	-	CYP2J2	0.078	6	33482	5	1	NA
chr1	60452941	60539442	-	C1orf87	-0.031	5	86501	6	3	NA
chr1	61330931	61928465	+	NFIA	-0.335	2	597534	14	1	NA
chr1	62208149	62629592	+	INADL	-0.02	5	421443	14	1	NA
chr1	62660503	62678000	+	L1TD1	0.128	7	17497	1	NA	NA
chr1	62702651	62785085	-	KANK4	-0.675	1	82434	4	2	NA
chr1	62901968	62917475	+	USP1	-0.02	5	15507	4	1	NA
chr1	62920399	63153969	-	DOCK7	-0.164	4	233570	8	1	NA
chr1	63063158	63071830	+	ANGPTL3	0.303	9	8672	3	1	NA
chr1	63249806	63331184	+	ATG4C	0.011	6	81378	5	1	NA
chr1	63788730	63790797	+	FOXD3	0.105	7	2067	1	1	NA
chr1	63833261	63904233	+	ALG6	-0.254	3	70972	7	1	NA
chr1	63906441	64059392	-	ITGB3BP	-0.432	2	152951	15	2	NA
chr1	63989043	64038364	+	EFCAB7	0.201	8	49321	6	1	NA
chr1	64058947	64125916	+	PGM1	0.104	7	66969	5	1	NA
chr1	64239693	64647181	+	ROR1	0.246	8	407488	4	1	NA
chr1	64669310	64733053	+	UBE2U	0.164	7	63743	3	4	NA
chr1	64936428	65158741	+	CACHD1	0.032	6	222313	5	1	NA
chr1	65210778	65298915	+	RAVER2	0.152	7	88137	4	1	NA
chr1	65298912	65432187	-	JAK1	-0.162	4	133275	6	1	Housekeeping gene
chr1	65613232	65697828	+	AK4	-0.409	2	84596	8	1	NA
chr1	65713902	65881552	+	DNAJC6	0.005	5	167650	8	1	NA
chr1	65886248	66107242	+	LEPR	0.099	7	220994	8	2	NA
chr1	65886270	65901690	+	LEPROT	0.348	9	15420	5	1	Housekeeping gene
chr1	66258197	66840259	+	PDE4B	-0.023	5	582062	19	1	NA
chr1	66999066	67213982	+	SGIP1	-0.484	2	214916	16	1	NA
chr1	67218142	67244470	+	TCTEX1D1	0.196	8	26328	5	1	NA
chr1	67263424	67266939	-	INSL5	-0.007	5	3515	1	5	NA
chr1	67278568	67390570	-	WDR78	-0.004	5	112002	13	1	NA
chr1	67390578	67454302	+	MIER1	0.221	8	63724	11	1	NA
chr1	67465015	67519782	-	SLC35D1	-0.641	1	54767	2	1	NA
chr1	67557848	67697536	-	C1orf141	0.223	8	139688	7	6	NA
chr1	67632083	67725662	+	IL23R	0.199	8	93579	5	3	NA
chr1	67773047	67862583	+	IL12RB2	0.386	9	89536	6	3	NA
chr1	67873493	67896098	-	SERBP1	0.036	6	22605	8	1	Housekeeping gene
chr1	68150744	68154021	+	GADD45A	0.227	8	3277	4	1	NA
chr1	68167149	68299150	-	GNG12	0.267	8	132001	2	1	NA
chr1	68511645	68517314	-	DIRAS3	0.231	8	5669	2	2	NA
chr1	68564142	68698803	-	WLS	-0.42	2	134661	15	1	NA
chr1	68894505	68915642	-	RPE65	-0.007	5	21137	1	1	NA
chr1	68939835	68962904	-	DEPDC1	0.403	9	23069	5	1	NA
chr1	70034081	70617628	+	LRRC7	-0.015	5	583547	7	NA	NA
chr1	70610488	70671303	-	LRRC40	0.217	8	60815	1	1	NA
chr1	70671365	70718735	+	SRSF11	-0.479	2	47370	19	1	Housekeeping gene
chr1	70726271	70820417	-	ANKRD13C	-0.643	1	94146	5	1	NA
chr1	70820488	70851022	+	HHLA3	-0.231	3	30534	8	5	NA
chr1	70876901	70905534	+	CTH	-0.308	2	28633	5	1	NA
chr1	71318036	71513491	-	PTGER3	-0.009	5	195455	12	1	NA
chr1	71528974	71546980	-	ZRANB2	-0.132	4	18006	6	1	Housekeeping gene
chr1	71868625	72748417	-	NEGR1	-0.024	5	879792	6	1	NA
chr1	74491699	74663871	-	LRRIQ3	0.1	7	172172	10	1	NA
chr1	74663922	74699770	+	FPGT	0.141	7	35848	8	NA	NA
chr1	74663926	75009666	+	FPGT-TNNI3K	0.008	5	345740	4	NA	NA
chr1	74663937	75010112	+	TNNI3K	-0.001	5	346175	11	1	NA
chr1	75033795	75139422	-	C1orf173	0.095	7	105627	4	1	NA
chr1	75171170	75199092	-	CRYZ	0.242	8	27922	7	1	NA
chr1	75198836	75232362	+	TYW3	0.214	8	33526	9	NA	NA
chr1	75594119	75627218	+	LHX8	0.293	9	33099	3	1	NA
chr1	75667816	76076801	-	SLC44A5	-0.019	5	408985	4	1	NA
chr1	76190036	76253260	+	ACADM	-0.13	4	63224	19	1	NA
chr1	76251879	76260764	+	RABGGTB	-2.19	0	8885	15	1	Housekeeping gene
chr1	76262567	76378923	+	MSH4	-0.043	5	116356	1	1	NA
chr1	76384558	76398116	-	ASB17	0.209	8	13558	1	4	NA
chr1	76540404	77100286	+	ST6GALNAC3	-0.017	5	559882	2	1	NA
chr1	77333126	77531396	+	ST6GALNAC5	0.228	8	198270	5	1	NA
chr1	77554675	77685115	-	PIGK	0.033	6	130440	6	1	NA
chr1	77747736	78025651	+	AK5	0.217	8	277915	13	1	NA
chr1	78028101	78149104	-	ZZZ3	-1.275	0	121003	11	1	NA
chr1	78161672	78225537	-	USP33	-0.187	3	63865	18	1	NA
chr1	78245309	78344106	+	FAM73A	0.049	6	98797	4	1	NA
chr1	78354198	78409580	+	NEXN	-0.071	4	55382	10	1	NA
chr1	78409740	78444794	-	FUBP1	-0.932	1	35054	14	1	Housekeeping gene
chr1	78444859	78483648	+	DNAJB4	-0.151	4	38789	6	1	NA
chr1	78445226	78604133	+	GIPC2	-0.315	2	158907	2	1	NA
chr1	78769568	79005434	+	PTGFR	-0.067	5	235866	4	1	NA
chr1	79085607	79108484	+	IFI44L	-0.041	5	22877	11	NA	NA
chr1	79115481	79129763	+	IFI44	-0.038	5	14282	10	6	NA
chr1	79355449	79472403	-	ELTD1	0.136	7	116954	2	1	NA
chr1	81771845	82458120	+	LPHN2	-0.093	4	686275	24	1	NA
chr1	84330711	84464833	-	TTLL7	0.069	6	134122	13	1	NA
chr1	84543745	84704181	+	PRKACB	0.049	6	160436	16	1	NA
chr1	84764049	84855640	+	SAMD13	0.267	8	91591	10	1	NA
chr1	84864215	84880701	+	DNASE2B	0.275	8	16486	2	1	NA
chr1	84944942	84963473	+	RPF1	-0.981	1	18531	2	1	Housekeeping gene
chr1	84964008	84972248	-	GNG5	-0.497	2	8240	3	1	NA
chr1	85018804	85040163	-	CTBS	-0.002	5	21359	4	1	NA
chr1	85109390	85156486	-	SSX2IP	0.288	9	47096	11	1	NA
chr1	85277285	85358896	-	LPAR3	0.133	7	81611	3	1	NA
chr1	85391268	85462796	-	MCOLN2	-0.083	4	71528	6	1	NA
chr1	85464830	85598821	+	WDR63	0.05	6	133991	6	1	NA
chr1	85483765	85514182	-	MCOLN3	0.255	8	30417	6	1	NA
chr1	85622556	85666729	-	SYDE2	-0.036	5	44173	2	1	NA
chr1	85715639	85725355	-	C1orf52	0.013	6	9716	4	1	NA
chr1	85731931	85742773	-	BCL10	-0.045	5	10842	1	1	NA
chr1	85784164	86043933	-	DDAH1	0.124	7	259769	11	1	NA
chr1	86046444	86049645	+	CYR61	0.01	5	3201	2	1	NA
chr1	86115106	86174116	-	ZNHIT6	-1.321	0	59010	2	1	NA
chr1	86194916	86622626	-	COL24A1	0.229	8	427710	6	1	NA
chr1	86814344	86862023	-	ODF2L	0.166	7	47679	24	3	NA
chr1	86889769	86922241	+	CLCA2	0.129	7	32472	3	2	NA
chr1	86934051	86965972	+	CLCA1	-0.41	2	31921	2	2	NA
chr1	87012761	87046437	+	CLCA4	-0.119	4	33676	3	1	NA
chr1	87170259	87213867	+	SH3GLB1	0.047	6	43608	4	1	Housekeeping gene
chr1	87458692	87634884	+	HS2ST1	0.125	7	176192	5	NA	NA
chr1	87794151	87812788	+	LMO4	0.362	9	18637	4	1	Housekeeping gene
chr1	89149905	89301938	+	PKN2	0.167	7	152033	8	1	NA
chr1	89318615	89357627	-	GTF2B	-2.624	0	39012	7	1	Housekeeping gene
chr1	89401456	89458636	-	CCBL2	0.277	8	57180	5	1	NA
chr1	89445139	89458643	-	RBMXL1	0.058	6	13504	3	10	NA
chr1	89472349	89488577	-	GBP3	0.003	5	16228	11	5	NA
chr1	89518002	89531043	-	GBP1	0.314	9	13041	8	1	NA
chr1	89571815	89616139	-	GBP2	0.136	7	44324	4	5	NA
chr1	89597434	89641723	-	GBP7	0.12	7	44289	1	2	NA
chr1	89646831	89664615	-	GBP4	0.24	8	17784	3	3	NA
chr1	89724633	89738544	-	GBP5	0.053	6	13911	6	NA	NA
chr1	89829617	89852020	+	GBP6	-0.008	5	22403	2	1	NA
chr1	89990395	90063423	+	LRRC8B	0.083	6	73028	4	2	NA
chr1	90098631	90398809	+	LRRC8C	-0.315	2	300178	5	1	NA
chr1	90286573	90402170	+	LRRC8D	-0.025	5	115597	7	1	NA
chr1	90460671	90494097	+	ZNF326	0.132	7	33426	5	1	NA
chr1	91177096	91182794	-	BARHL2	0.047	6	5698	1	1	NA
chr1	91380859	91487829	-	ZNF644	0.097	7	106970	11	1	NA
chr1	91726323	91870426	-	HFM1	0.244	8	144103	11	1	NA
chr1	91966408	91991321	+	CDC7	-1.592	0	24913	6	1	NA
chr1	92145902	92371892	-	TGFBR3	-0.167	4	225990	11	1	NA
chr1	92414928	92479983	+	BRDT	0.303	9	65055	21	1	NA
chr1	92495539	92529093	+	EPHX4	-0.245	3	33554	2	1	NA
chr1	92545862	92613393	+	BTBD8	0.133	7	67531	3	NA	NA
chr1	92632542	92650280	+	KIAA1107	-0.027	5	17738	2	1	NA
chr1	92683497	92711370	+	C1orf146	0.252	8	27873	2	2	NA
chr1	92711959	92764544	-	GLMN	-0.621	1	52585	7	1	NA
chr1	92764522	92853730	+	RPAP2	-1.355	0	89208	3	1	NA
chr1	92940319	92952433	-	GFI1	-1.215	0	12114	4	1	NA
chr1	92974253	93257961	-	EVI5	-0.198	3	283708	9	1	NA
chr1	93297582	93307481	+	RPL5	-3.677	0	9899	5	1	Housekeeping gene
chr1	93307724	93427057	-	FAM69A	-0.016	5	119333	1	1	NA
chr1	93544792	93604638	+	MTF2	0.122	7	59846	14	1	NA
chr1	93615299	93646285	-	TMED5	0.304	9	30986	5	2	NA
chr1	93811445	93828149	+	DR1	-1.292	0	16704	3	1	NA
chr1	93913688	94020218	+	FNBP1L	0.284	8	106530	7	1	NA
chr1	94027347	94312706	-	BCAR3	-0.282	3	285359	10	1	NA
chr1	94333373	94345474	-	DNTTIP2	-1.713	0	12101	7	1	NA
chr1	94350761	94374966	-	GCLM	-0.476	2	24205	3	1	NA
chr1	94458393	94586688	-	ABCA4	-0.237	3	128295	9	1	NA
chr1	94614544	94740624	-	ARHGAP29	0.032	6	126080	5	1	NA
chr1	94883933	94984222	+	ABCD3	-0.055	5	100289	9	1	NA
chr1	94994781	95007356	-	F3	0.144	7	12575	4	4	NA
chr1	95285898	95360802	+	SLC44A3	-0.161	4	74904	10	2	NA
chr1	95362507	95392834	-	CNN3	0.14	7	30327	8	1	NA
chr1	95448297	95538501	-	ALG14	-1.612	0	90204	2	1	NA
chr1	95583479	95712781	+	TMEM56	0.122	7	129302	6	NA	NA
chr1	95699711	95712781	+	RWDD3	0.226	8	13070	8	1	NA
chr1	97187221	97280349	+	PTBP2	0.128	7	93128	13	1	NA
chr1	97543299	98386605	-	DPYD	0.111	7	843306	5	1	NA
chr1	99127236	99226056	+	SNX7	0.027	6	98820	6	1	NA
chr1	99355806	99470588	-	LPPR5	0.295	9	114782	3	1	NA
chr1	99729509	99775146	+	LPPR4	0.073	6	45637	3	1	NA
chr1	100111499	100160097	+	PALMD	-0.19	3	48598	4	1	NA
chr1	100174259	100232187	-	FRRS1	-0.182	3	57928	5	1	NA
chr1	100315640	100389579	+	AGL	-0.069	5	73939	8	1	NA
chr1	100435345	100492535	+	SLC35A3	-0.152	4	57190	8	1	NA
chr1	100503653	100548933	+	HIAT1	-0.171	3	45280	2	1	NA
chr1	100549119	100598511	-	SASS6	-0.791	1	49392	3	1	NA
chr1	100598706	100616053	+	TRMT13	0.081	6	17347	5	1	NA
chr1	100614409	100643771	-	LRRC39	-0.179	3	29362	3	1	NA
chr1	100659736	100715390	-	DBT	-0.356	2	55654	2	1	NA
chr1	100731763	100758325	+	RTCA	-0.073	4	26562	5	1	NA
chr1	100810584	100985833	+	CDC14A	-0.316	2	175249	8	1	NA
chr1	101003693	101007574	+	GPR88	-0.566	1	3881	1	1	NA
chr1	101185298	101204601	+	VCAM1	-0.252	3	19303	5	3	NA
chr1	101337943	101361554	-	EXTL2	-0.002	5	23611	7	1	NA
chr1	101361632	101447309	+	SLC30A7	-0.149	4	85677	3	1	NA
chr1	101455179	101491644	-	DPH5	-1.335	0	36465	15	1	NA
chr1	101702444	101707074	+	S1PR1	0.074	6	4630	3	1	NA
chr1	102268130	102462586	-	OLFM3	0.004	5	194456	7	1	NA
chr1	103342023	103574052	-	COL11A1	-0.096	4	232029	10	1	NA
chr1	104068313	104097861	+	RNPC3	-2.027	0	29548	9	3	NA
chr1	104096437	104122156	+	AMY2B	-0.046	5	25719	7	NA	NA
chr1	104159999	104168402	+	AMY2A	-0.129	4	8403	3	NA	NA
chr1	104197912	104207173	+	AMY1A	0.03	6	9261	5	NA	NA
chr1	104230037	104239302	-	AMY1B	0.03	6	9265	5	13	NA
chr1	104293028	104301312	+	AMY1C	0.03	6	8284	1	8	NA
chr1	107599267	107601916	+	PRMT6	-0.169	3	2649	2	1	NA
chr1	107682629	108026080	+	NTNG1	0.061	6	343451	15	1	NA
chr1	108113782	108507766	-	VAV3	-0.134	4	393984	17	1	NA
chr1	108676658	108743471	-	SLC25A24	0.086	6	66813	4	1	NA
chr1	108765087	108786689	-	NBPF4	-0.774	1	21602	2	9	NA
chr1	108918421	109013624	+	NBPF6	-0.704	1	95203	5	8	NA
chr1	109102711	109187522	+	FAM102B	-0.37	2	84811	3	1	NA
chr1	109190912	109204148	-	HENMT1	-0.402	2	13236	6	1	NA
chr1	109234945	109244425	+	PRPF38B	-3.173	0	9480	5	1	Housekeeping gene
chr1	109255279	109285365	+	FNDC7	-0.043	5	30086	3	1	NA
chr1	109289296	109352148	+	STXBP3	-0.576	1	62852	7	1	Housekeeping gene
chr1	109358520	109506106	-	AKNAD1	-0.658	1	147586	10	1	NA
chr1	109417972	109473044	+	GPSM2	-0.144	4	55072	6	1	NA
chr1	109472130	109506111	-	CLCC1	-0.193	3	33981	11	1	NA
chr1	109512836	109584850	-	WDR47	-0.408	2	72014	9	1	NA
chr1	109605108	109618624	-	TAF13	-1.241	0	13516	2	3	NA
chr1	109633357	109639556	+	TMEM167B	0.138	7	6199	3	NA	Housekeeping gene
chr1	109648573	109656479	-	C1orf194	0.006	5	7906	6	4	NA
chr1	109656301	109749401	+	KIAA1324	-0.264	3	93100	14	1	NA
chr1	109756540	109780791	+	SARS	-2.84	0	24251	6	1	Housekeeping gene
chr1	109792641	109818372	+	CELSR2	-0.204	3	25731	4	NA	NA
chr1	109822178	109825808	-	PSRC1	-0.301	2	3630	13	4	NA
chr1	109834987	109849663	-	MYBPHL	-0.001	5	14676	3	5	NA
chr1	109852192	109940573	-	SORT1	0.004	5	88381	9	1	NA
chr1	109941653	109969062	-	PSMA5	-1.314	0	27409	6	1	Housekeeping gene
chr1	110009180	110024759	+	SYPL2	-0.281	3	15579	3	1	NA
chr1	110026101	110035426	+	ATXN7L2	-0.419	2	9325	6	1	NA
chr1	110036674	110045554	+	CYB561D1	0.059	6	8880	9	1	NA
chr1	110046797	110052360	-	AMIGO1	-0.046	5	5563	2	1	NA
chr1	110082494	110091028	+	GPR61	-0.397	2	8534	5	1	NA
chr1	110091233	110136975	+	GNAI3	-0.253	3	45742	1	1	NA
chr1	110145889	110155679	-	GNAT2	-0.233	3	9790	1	1	NA
chr1	110158726	110174673	+	AMPD2	-0.081	4	15947	26	1	NA
chr1	110198703	110208118	+	GSTM4	-0.298	2	9415	12	1	NA
chr1	110210644	110252173	+	GSTM2	0.281	8	41529	15	7	NA
chr1	110230436	110251661	+	GSTM1	0.428	9	21225	8	NA	NA
chr1	110254864	110318050	+	GSTM5	-0.119	4	63186	6	3	NA
chr1	110276554	110284384	-	GSTM3	-0.015	5	7830	6	5	NA
chr1	110292702	110306649	-	EPS8L3	-0.705	1	13947	10	3	NA
chr1	110452864	110473614	+	CSF1	-0.337	2	20750	10	3	NA
chr1	110527308	110566357	+	AHCYL1	-0.789	1	39049	6	1	Housekeeping gene
chr1	110574199	110597263	+	STRIP1	-1.493	0	23064	9	1	NA
chr1	110602616	110613322	-	ALX3	-0.227	3	10706	1	NA	NA
chr1	110655062	110656569	+	UBL4B	-0.238	3	1507	1	3	NA
chr1	110693108	110744824	+	SLC6A17	-0.741	1	51716	2	1	NA
chr1	110753965	110825722	+	KCNC4	-0.276	3	71757	7	1	NA
chr1	110881128	110889299	+	RBM15	-0.238	3	8171	3	1	NA
chr1	110905470	110933704	-	SLC16A4	0.236	8	28234	10	1	NA
chr1	110943871	110950564	-	LAMTOR5	-0.227	3	6693	7	NA	Housekeeping gene
chr1	110993822	110999976	+	PROK1	0.291	9	6154	1	1	NA
chr1	111059839	111061797	-	KCNA10	-0.169	3	1958	1	1	NA
chr1	111136202	111174096	-	KCNA2	-0.224	3	37894	5	1	NA
chr1	111214310	111217655	-	KCNA3	-0.159	4	3345	1	1	NA
chr1	111415775	111442550	+	CD53	0.134	7	26775	6	4	NA
chr1	111489807	111506701	-	LRIF1	0.039	6	16894	3	1	NA
chr1	111659955	111682838	-	DRAM2	0.14	7	22883	11	NA	NA
chr1	111682249	111727724	+	CEPT1	-0.048	5	45475	10	1	NA
chr1	111729796	111747157	-	DENND2D	-0.159	4	17361	8	NA	NA
chr1	111743393	111786062	+	CHI3L2	-0.55	1	42669	17	3	NA
chr1	111833484	111863188	+	CHIA	0.193	8	29704	10	1	NA
chr1	111888910	111895635	+	PIFO	0.137	7	6725	4	4	NA
chr1	111956936	111970399	-	OVGP1	-0.266	3	13463	4	5	NA
chr1	111982512	111991998	-	WDR77	-2.748	0	9486	5	1	NA
chr1	111991486	112005395	+	ATP5F1	-0.925	1	13909	6	1	NA
chr1	112016414	112021134	+	C1orf162	-0.142	4	4720	3	5	NA
chr1	112025970	112106584	-	ADORA3	-0.052	5	80614	10	1	NA
chr1	112084840	112259313	+	RAP1A	0.105	7	174473	6	1	Housekeeping gene
chr1	112223252	112298446	-	FAM212B	-0.303	2	75194	8	1	NA
chr1	112297867	112310638	+	DDX20	-1.503	0	12771	6	1	NA
chr1	112313284	112531777	-	KCND3	0.031	6	218493	3	1	NA
chr1	112938803	113003786	+	CTTNBP2NL	-0.018	5	64983	2	1	NA
chr1	113009163	113065288	+	WNT2B	-0.091	4	56125	4	1	NA
chr1	113066140	113163447	-	ST7L	-0.083	4	97307	32	1	NA
chr1	113161795	113214241	+	CAPZA1	-0.21	3	52446	6	1	Housekeeping gene
chr1	113215763	113243368	+	MOV10	0.028	6	27605	18	1	NA
chr1	113243728	113250056	-	RHOC	-0.148	4	6328	19	1	Housekeeping gene
chr1	113245236	113258099	-	PPM1J	-0.251	3	12863	7	1	NA
chr1	113263041	113269857	+	FAM19A3	0.306	9	6816	2	NA	NA
chr1	113454469	113499635	-	SLC16A1	-0.137	4	45166	8	1	NA
chr1	113615831	113669822	+	LRIG2	-0.016	5	53991	5	1	NA
chr1	113933371	114228545	+	MAGI3	-0.231	3	295174	6	1	NA
chr1	114239453	114302111	-	PHTF1	-0.126	4	62658	14	2	NA
chr1	114304454	114355098	-	RSBN1	-0.243	3	50644	3	1	NA
chr1	114356433	114414381	-	PTPN22	0.106	7	57948	11	NA	NA
chr1	114420790	114430169	-	BCL2L15	-0.038	5	9379	6	3	NA
chr1	114437370	114447823	-	AP4B1	-0.121	4	10453	15	1	NA
chr1	114447763	114456708	+	DCLRE1B	-0.016	5	8945	2	1	NA
chr1	114471814	114520426	+	HIPK1	-0.184	3	48612	13	2	Housekeeping gene
chr1	114522063	114524876	+	OLFML3	-0.647	1	2813	4	1	NA
chr1	114631914	114696541	-	SYT6	0.026	6	64627	7	1	NA
chr1	114935399	115053781	-	TRIM33	-0.614	1	118382	7	1	NA
chr1	115110178	115124260	-	BCAS2	-0.846	1	14082	2	1	Housekeeping gene
chr1	115125469	115213043	-	DENND2C	0.101	7	87574	6	1	NA
chr1	115215719	115238239	-	AMPD1	-0.357	2	22520	4	1	NA
chr1	115247090	115259515	-	NRAS	-0.144	4	12425	1	1	NA
chr1	115259534	115301297	-	CSDE1	-0.74	1	41763	17	1	Housekeeping gene
chr1	115312100	115323306	-	SIKE1	0.27	8	11206	10	NA	NA
chr1	115397424	115537991	+	SYCP1	-0.032	5	140567	8	1	NA
chr1	115572415	115576941	+	TSHB	-0.159	4	4526	2	2	NA
chr1	115590632	115632121	-	TSPAN2	-0.052	5	41489	5	NA	NA
chr1	115828539	115880857	-	NGF	0.123	7	52318	1	1	NA
chr1	116184574	116240845	+	VANGL1	-0.18	3	56271	6	1	NA
chr1	116242628	116311402	-	CASQ2	0.026	6	68774	3	1	NA
chr1	116378998	116386538	-	NHLH2	-0.166	4	7540	3	NA	NA
chr1	116519119	116612675	+	SLC22A15	-0.098	4	93556	3	1	NA
chr1	116654376	116677861	+	MAB21L3	-0.156	4	23485	2	1	NA
chr1	116915290	116952883	+	ATP1A1	-2.981	0	37593	11	1	NA
chr1	117057157	117113661	-	CD58	0.036	6	56504	5	6	NA
chr1	117117031	117210375	-	IGSF3	-0.44	2	93344	4	1	NA
chr1	117297007	117311850	+	CD2	0.253	8	14843	2	5	NA
chr1	117452679	117532980	+	PTGFRN	-0.322	2	80301	3	1	NA
chr1	117544382	117579167	+	CD101	-0.014	5	34785	4	NA	NA
chr1	117602925	117645492	+	TTF2	-1.131	0	42567	7	1	NA
chr1	117653682	117665209	-	TRIM45	0.073	6	11527	5	1	NA
chr1	117686209	117753556	-	VTCN1	0.286	8	67347	6	3	NA
chr1	117910071	118071494	+	MAN1A2	-0.09	4	161423	5	1	Housekeeping gene
chr1	118148556	118170994	+	FAM46C	0.045	6	22438	1	1	NA
chr1	118412037	118472253	-	GDAP2	-0.312	2	60216	6	1	NA
chr1	118472343	118503049	+	WDR3	-2.493	0	30706	4	1	NA
chr1	118496484	118727846	-	SPAG17	-0.146	4	231362	13	1	NA
chr1	119425669	119532179	-	TBX15	0.064	6	106510	3	1	NA
chr1	119573839	119683294	-	WARS2	-1.32	0	109455	6	1	NA
chr1	119911402	119936753	+	HAO2	-0.061	5	25351	4	1	NA
chr1	119957554	119965658	+	HSD3B2	-0.277	3	8104	6	8	NA
chr1	120049821	120057681	+	HSD3B1	-0.269	3	7860	6	5	NA
chr1	120162045	120190396	-	ZNF697	-0.446	2	28351	1	4	NA
chr1	120202421	120286838	+	PHGDH	-0.633	1	84417	7	1	NA
chr1	120290619	120311528	-	HMGCS2	0.134	7	20909	4	3	NA
chr1	120336641	120354283	-	REG4	-0.291	3	17642	4	5	NA
chr1	120436156	120439118	-	ADAM30	0.037	6	2962	1	4	NA
chr1	120454176	120612240	-	NOTCH2	-0.625	1	158064	6	1	NA
chr1	120837756	120855681	+	FAM72B	-1.236	0	17925	6	13	NA
chr1	120926979	120935937	-	FCGR1B	-1.341	0	8958	6	13	NA
chr1	143767144	143767881	-	PPIAL4G	-0.503	2	737	1	NA	NA
chr1	143896452	143913143	-	FAM72D	-1.396	0	16691	1	NA	NA
chr1	144363462	144364246	-	PPIAL4B	-0.354	2	784	1	NA	NA
chr1	144836157	145076186	-	PDE4DIP	-1.194	0	240029	63	1	NA
chr1	145209119	145291972	+	NOTCH2NL	-1.675	0	82853	4	11	NA
chr1	145289772	145370303	+	NBPF10	-1.84	0	80531	7	11	NA
chr1	145413095	145417545	+	HFE2	-0.288	3	4450	5	1	NA
chr1	145438469	145442635	+	TXNIP	0.219	8	4166	5	1	NA
chr1	145456236	145470388	-	POLR3GL	-0.342	2	14152	4	4	Housekeeping gene
chr1	145470508	145475646	+	ANKRD34A	-0.217	3	5138	1	5	NA
chr1	145477085	145501669	+	LIX1L	-0.156	4	24584	1	1	NA
chr1	145507598	145511444	+	RBM8A	-2.394	0	3846	4	1	Housekeeping gene
chr1	145516252	145523730	+	PEX11B	-0.037	5	7478	3	1	NA
chr1	145524891	145543868	+	ITGA10	-0.551	1	18977	5	1	NA
chr1	145549230	145568526	+	ANKRD35	-0.656	1	19296	2	NA	NA
chr1	145575233	145586546	+	PIAS3	-0.031	5	11313	9	2	NA
chr1	145586115	145590461	-	NUDT17	-0.141	4	4346	6	5	NA
chr1	145592605	145611025	-	POLR3C	-2.168	0	18420	6	1	Housekeeping gene
chr1	145611036	145690661	+	RNF115	-0.467	2	79625	3	1	NA
chr1	145695798	145715614	-	CD160	0.101	7	19816	4	6	NA
chr1	145726918	145764074	+	PDZK1	-0.028	5	37156	7	9	NA
chr1	145764411	145827103	-	GPR89A	-0.202	3	62692	14	13	NA
chr1	146626685	146644129	-	PRKAB2	-0.713	1	17444	4	1	NA
chr1	146646930	146714700	-	FMO5	0.071	6	67770	8	NA	NA
chr1	146714291	146767443	+	CHD1L	0.06	6	53152	9	1	NA
chr1	147013182	147098017	+	BCL9	-0.125	4	84835	3	1	NA
chr1	147119170	147142618	-	ACP6	0.07	6	23448	5	1	NA
chr1	147228332	147245484	-	GJA5	-0.265	3	17152	3	1	NA
chr1	147374946	147381393	+	GJA8	0.071	6	6447	2	1	NA
chr1	147400506	147465753	+	GPR89B	-0.167	3	65247	8	1	NA
chr1	147574428	147624601	-	NBPF24	-1.18	0	50173	8	12	NA
chr1	147954635	147955419	-	PPIAL4A	-0.354	2	784	1	NA	NA
chr1	148201752	148202536	-	PPIAL4D	-0.846	1	784	1	NA	NA
chr1	148555979	148596267	+	NBPF15	-1.17	0	40288	6	NA	NA
chr1	148739443	148758311	+	NBPF16	-1.35	0	18868	1	12	NA
chr1	149553003	149553787	+	PPIAL4C	-0.354	2	784	1	13	NA
chr1	149754227	149764074	+	FCGR1A	-1.028	1	9847	4	7	NA
chr1	149754245	149783928	-	HIST2H2BF	-1.769	0	29683	4	6	NA
chr1	149784826	149785236	-	HIST2H3D	-2.21	0	410	1	5	NA
chr1	149804221	149811339	+	HIST2H4A	-1.059	0	7118	3	NA	NA
chr1	149811110	149812765	-	HIST2H3C	-2.36	0	1655	1	5	NA
chr1	149813505	149814478	-	HIST2H2AA3	-2.192	0	973	1	4	NA
chr1	149822643	149823191	+	HIST2H2AA4	-2.192	0	548	1	11	NA
chr1	149824181	149825836	+	HIST2H3A	-2.36	0	1655	1	13	NA
chr1	149825607	149832714	-	HIST2H4B	-1.059	0	7107	3	13	NA
chr1	149856010	149858232	-	HIST2H2BE	-1.413	0	2222	1	5	NA
chr1	149858525	149858961	+	HIST2H2AC	-1.242	0	436	1	4	NA
chr1	149859019	149859466	-	HIST2H2AB	-1.545	0	447	1	5	NA
chr1	149859440	149872351	+	BOLA1	0.127	7	12911	4	1	NA
chr1	149874870	149889434	-	SV2A	-0.308	2	14564	2	1	NA
chr1	149895209	149900236	-	SF3B4	-2.242	0	5027	2	1	Housekeeping gene
chr1	149900543	149908791	-	MTMR11	0.002	5	8248	12	2	NA
chr1	149912231	149982625	-	OTUD7B	-0.106	4	70394	3	1	NA
chr1	150039369	150117505	+	VPS45	-1.019	1	78136	12	1	NA
chr1	150121373	150132260	+	PLEKHO1	-0.132	4	10887	9	1	NA
chr1	150190717	150208504	-	ANP32E	-0.249	3	17787	10	1	NA
chr1	150230169	150237478	+	CA14	-0.127	4	7309	2	1	NA
chr1	150237804	150241980	-	APH1A	-0.28	3	4176	9	1	Housekeeping gene
chr1	150240600	150253327	+	C1orf54	-0.165	4	12727	3	1	NA
chr1	150254953	150259505	+	C1orf51	-0.199	3	4552	7	3	NA
chr1	150266289	150281414	+	MRPS21	-1.557	0	15125	2	1	NA
chr1	150293925	150325671	+	PRPF3	-1.018	1	31746	9	1	Housekeeping gene
chr1	150335567	150449042	+	RPRD2	-0.547	1	113475	5	1	Housekeeping gene
chr1	150459887	150480078	+	TARS2	-2.366	0	20191	13	1	NA
chr1	150480538	150486265	+	ECM1	-0.068	5	5727	7	5	NA
chr1	150521884	150533413	+	ADAMTSL4	-0.631	1	11529	6	1	NA
chr1	150547032	150552066	-	MCL1	-2.84	0	5034	3	1	NA
chr1	150573327	150602088	-	ENSA	-0.108	4	28761	15	1	Housekeeping gene
chr1	150618701	150669630	-	GOLPH3L	-0.181	3	50929	4	2	NA
chr1	150670536	150693364	-	HORMAD1	-0.094	4	22828	9	1	NA
chr1	150702551	150738433	-	CTSS	-0.213	3	35882	5	2	NA
chr1	150768684	150780799	-	CTSK	-0.039	5	12115	3	2	NA
chr1	150782181	150849244	-	ARNT	-0.164	4	67063	12	1	Housekeeping gene
chr1	150898739	150937213	+	SETDB1	0.502	9	38474	17	1	NA
chr1	150933059	150947479	-	CERS2	-0.395	2	14420	15	1	Housekeeping gene
chr1	150954493	150968110	+	ANXA9	-0.272	3	13617	2	4	NA
chr1	150969025	150980851	-	FAM63A	0.228	8	11826	6	1	NA
chr1	150980896	151008189	+	PRUNE	-0.281	3	27293	11	1	NA
chr1	151009046	151020076	+	BNIPL	-0.373	2	11030	6	1	NA
chr1	151020216	151024462	+	C1orf56	-0.17	3	4246	3	5	NA
chr1	151023447	151032249	-	CDC42SE1	-0.078	4	8802	6	3	Housekeeping gene
chr1	151030234	151040970	+	MLLT11	0.341	9	10736	1	1	NA
chr1	151043054	151098018	+	GABPB2	-0.118	4	54964	7	1	NA
chr1	151104161	151119104	-	SEMA6C	-0.152	4	14943	8	NA	NA
chr1	151129105	151132225	+	TNFAIP8L2	-0.085	4	3120	1	1	NA
chr1	151129140	151142773	+	SCNM1	-0.199	3	13633	7	1	NA
chr1	151132224	151138424	-	LYSMD1	-0.28	3	6200	2	1	NA
chr1	151142462	151148760	-	TMOD4	-0.366	2	6298	7	1	NA
chr1	151142463	151167797	-	VPS72	-0.79	1	25334	6	1	NA
chr1	151170425	151222012	+	PIP5K1A	-0.099	4	51587	18	1	NA
chr1	151227179	151239955	+	PSMD4	-2.135	0	12776	12	1	Housekeeping gene
chr1	151254094	151264656	+	ZNF687	-0.277	3	10562	8	1	NA
chr1	151264273	151300191	-	PI4KB	-1.646	0	35918	14	1	NA
chr1	151313116	151319833	-	RFX5	0.016	6	6717	22	1	NA
chr1	151336778	151345209	-	SELENBP1	-0.152	4	8431	20	1	NA
chr1	151372010	151374420	+	PSMB4	-2.615	0	2410	7	1	Housekeeping gene
chr1	151375200	151431941	-	POGZ	-0.383	2	56741	23	1	NA
chr1	151482986	151511168	+	CGN	-0.538	1	28182	8	1	NA
chr1	151512781	151556059	+	TUFT1	-0.56	1	43278	8	1	NA
chr1	151584541	151671567	+	SNX27	-0.235	3	87026	5	1	Housekeeping gene
chr1	151674880	151689290	-	CELF3	-0.324	2	14410	8	1	NA
chr1	151682909	151702281	+	RIIAD1	-0.002	5	19372	6	5	NA
chr1	151732119	151736040	-	MRPL9	-2.236	0	3921	11	1	Housekeeping gene
chr1	151735445	151743808	+	OAZ3	-0.314	2	8363	7	3	NA
chr1	151742583	151763892	-	TDRKH	-0.072	4	21309	15	1	NA
chr1	151772740	151778630	-	LINGO4	-0.749	1	5890	1	2	NA
chr1	151778547	151804348	-	RORC	0.127	7	25801	4	1	NA
chr1	151810295	151813033	-	C2CD4D	-0.013	5	2738	1	NA	NA
chr1	151818220	151826173	-	THEM5	-0.169	3	7953	2	4	NA
chr1	151846060	151882284	-	THEM4	-0.297	2	36224	5	6	NA
chr1	151955391	151966866	-	S100A10	0.006	5	11475	4	2	NA
chr1	152004982	152020383	-	S100A11	0.16	7	15401	2	3	NA
chr1	152056620	152061540	-	TCHHL1	-0.138	4	4920	1	5	NA
chr1	152078793	152086556	-	TCHH	-0.531	1	7763	1	1	NA
chr1	152126071	152131704	-	RPTN	0.184	8	5633	1	1	NA
chr1	152184558	152196669	-	HRNR	-0.224	3	12111	1	5	NA
chr1	152274651	152297679	-	FLG	-0.296	2	23028	1	12	NA
chr1	152321213	152332482	-	FLG2	0.039	6	11269	1	NA	NA
chr1	152381719	152386739	-	CRNN	0.142	7	5020	1	5	NA
chr1	152483320	152484653	+	LCE5A	-0.217	3	1333	1	6	NA
chr1	152486978	152488486	+	CRCT1	-0.169	3	1508	1	4	NA
chr1	152538130	152539248	-	LCE3E	-0.296	2	1118	1	5	NA
chr1	152551857	152552980	-	LCE3D	0.174	8	1123	1	5	NA
chr1	152573138	152573562	+	LCE3C	0.152	7	424	1	NA	NA
chr1	152586287	152586574	+	LCE3B	-0.222	3	287	1	5	NA
chr1	152595310	152595579	-	LCE3A	-0.641	1	269	1	6	NA
chr1	152635872	152637135	+	LCE2D	-0.152	4	1263	1	8	NA
chr1	152647771	152649050	+	LCE2C	-0.313	2	1279	1	5	NA
chr1	152647771	152659877	+	LCE2B	-0.047	5	12106	2	5	NA
chr1	152670840	152671918	+	LCE2A	-0.851	1	1078	1	4	NA
chr1	152680636	152681967	+	LCE4A	-0.033	5	1331	2	4	NA
chr1	152691082	152692946	+	C1orf68	0.156	7	1864	2	4	NA
chr1	152730506	152734529	+	KPRP	-0.12	4	4023	1	4	NA
chr1	152748848	152749445	+	LCE1F	0.131	7	597	1	NA	NA
chr1	152758690	152760902	+	LCE1E	-0.487	2	2212	2	4	NA
chr1	152769227	152770657	+	LCE1D	-0.456	2	1430	1	5	NA
chr1	152777311	152779107	-	LCE1C	-0.722	1	1796	1	7	NA
chr1	152784447	152785585	+	LCE1B	-0.306	2	1138	1	5	NA
chr1	152798523	152800665	+	LCE1A	-0.556	1	2142	2	5	NA
chr1	152815344	152816459	+	LCE6A	-0.026	5	1115	1	NA	NA
chr1	152850793	152857523	+	SMCP	0.27	8	6730	1	6	NA
chr1	152881021	152884362	+	IVL	-0.474	2	3341	2	NA	NA
chr1	152943142	152945050	+	SPRR4	0.134	7	1908	1	5	NA
chr1	152956557	152958289	+	SPRR1A	0.252	8	1732	2	5	NA
chr1	152974223	152976332	+	SPRR3	0.251	8	2109	5	5	NA
chr1	153003678	153005376	+	SPRR1B	0.344	9	1698	2	4	NA
chr1	153012201	153014407	-	SPRR2D	-0.601	1	2206	4	4	NA
chr1	153028589	153030013	-	SPRR2A	-0.717	1	1424	1	NA	NA
chr1	153042704	153113927	-	SPRR2B	-0.826	1	71223	3	NA	NA
chr1	153065611	153078660	-	SPRR2E	-0.66	1	13049	2	4	NA
chr1	153084590	153085991	-	SPRR2F	0.12	7	1401	1	NA	NA
chr1	153122058	153123345	-	SPRR2G	0.043	6	1287	1	NA	NA
chr1	153175919	153177596	+	LELP1	-0.167	3	1677	1	5	NA
chr1	153190060	153191793	+	PRR9	0.087	7	1733	1	4	NA
chr1	153232176	153234598	+	LOR	-0.484	2	2422	1	5	NA
chr1	153270338	153283194	-	PGLYRP3	0.047	6	12856	1	3	NA
chr1	153302596	153321316	-	PGLYRP4	-0.024	5	18720	3	5	NA
chr1	153330330	153333503	+	S100A9	0.071	6	3173	1	6	NA
chr1	153346184	153348125	-	S100A12	-0.032	5	1941	1	6	NA
chr1	153362508	153363664	-	S100A8	0.075	6	1156	3	6	NA
chr1	153388945	153395701	+	S100A7A	0.092	7	6756	3	6	NA
chr1	153430220	153433177	-	S100A7	0.29	9	2957	2	11	NA
chr1	153507075	153508720	-	S100A6	0.105	7	1645	5	4	Housekeeping gene
chr1	153509623	153514241	-	S100A5	0.035	6	4618	3	5	NA
chr1	153516089	153522612	-	S100A4	0.165	7	6523	6	4	NA
chr1	153519805	153521848	-	S100A3	-0.182	3	2043	2	4	NA
chr1	153533584	153540366	-	S100A2	-0.436	2	6782	6	4	NA
chr1	153579362	153585621	-	S100A16	0.181	8	6259	5	5	NA
chr1	153586731	153589462	-	S100A14	-0.089	4	2731	6	5	NA
chr1	153591263	153606873	-	S100A13	0.027	6	15610	11	1	NA
chr1	153600402	153604513	+	S100A1	0.013	6	4111	5	5	NA
chr1	153606525	153618782	+	CHTOP	-0.932	1	12257	6	1	Housekeeping gene
chr1	153631130	153634306	+	SNAPIN	-0.573	1	3176	4	5	Housekeeping gene
chr1	153634512	153643524	-	ILF2	-1.318	0	9012	4	1	Housekeeping gene
chr1	153651113	153666468	+	NPR1	-0.573	1	15355	2	1	NA
chr1	153700543	153746555	+	INTS3	-2.83	0	46012	11	1	NA
chr1	153746830	153752633	+	SLC27A3	0.141	7	5803	13	3	NA
chr1	153777201	153895451	-	GATAD2B	-0.123	4	118250	1	1	Housekeeping gene
chr1	153901977	153919172	-	DENND4B	-0.054	5	17195	13	1	Housekeeping gene
chr1	153920145	153931101	-	CRTC2	-0.365	2	10956	10	5	NA
chr1	153931575	153940188	-	SLC39A1	-0.357	2	8613	9	1	Housekeeping gene
chr1	153940010	153946839	+	CREB3L4	-0.537	1	6829	14	1	NA
chr1	153946745	153950164	-	JTB	-0.274	3	3419	6	3	Housekeeping gene
chr1	153954127	153958834	-	RAB13	-0.302	2	4707	4	1	Housekeeping gene
chr1	153965161	154127592	-	NUP210L	-0.062	5	162431	3	3	NA
chr1	154127784	154167124	-	TPM3	-0.271	3	39340	22	2	Housekeeping gene
chr1	154171848	154178809	-	C1orf189	0.32	9	6961	1	5	NA
chr1	154179182	154193104	-	C1orf43	0.007	5	13922	9	1	Housekeeping gene
chr1	154192655	154243986	+	UBAP2L	-0.548	1	51331	19	1	Housekeeping gene
chr1	154244987	154248351	+	HAX1	0.068	6	3364	11	4	Housekeeping gene
chr1	154293566	154297801	+	AQP10	0.047	6	4235	3	1	NA
chr1	154298029	154323783	+	ATP8B2	-0.163	4	25754	7	1	NA
chr1	154377669	154441926	+	IL6R	-0.093	4	64257	7	3	NA
chr1	154442248	154474589	-	SHE	-0.478	2	32341	3	1	NA
chr1	154474695	154520623	+	TDRD10	-0.405	2	45928	5	3	NA
chr1	154521053	154531504	-	UBE2Q1	0.11	7	10451	7	5	Housekeeping gene
chr1	154540257	154552502	+	CHRNB2	0.135	7	12245	1	2	NA
chr1	154554538	154600475	-	ADAR	-0.708	1	45937	11	1	NA
chr1	154679902	154842756	-	KCNN3	-0.089	4	162854	3	1	NA
chr1	154897210	154909467	-	PMVK	-2.512	0	12257	1	4	Housekeeping gene
chr1	154916552	154928599	-	PBXIP1	-0.879	1	12047	8	NA	NA
chr1	154929502	154936329	-	PYGO2	-0.411	2	6827	3	1	NA
chr1	154934774	154946871	-	SHC1	-1.141	0	12097	11	1	NA
chr1	154955814	154965587	+	FLAD1	-0.621	1	9773	13	1	NA
chr1	154966062	154966791	+	LENEP	-0.081	4	729	2	5	NA
chr1	154975127	154990998	+	ZBTB7B	-1.086	0	15871	7	1	NA
chr1	154990996	155006257	-	DCST2	-0.362	2	15261	6	3	NA
chr1	155006300	155023406	+	DCST1	0.024	6	17106	6	NA	NA
chr1	155023042	155035252	+	ADAM15	-0.639	1	12210	33	5	NA
chr1	155036207	155042029	+	EFNA4	-0.29	3	5822	3	NA	NA
chr1	155036224	155059283	+	EFNA3	-0.574	1	23059	6	NA	NA
chr1	155099936	155107333	+	EFNA1	-0.065	5	7397	5	1	NA
chr1	155107820	155111329	+	SLC50A1	0.359	9	3509	12	4	NA
chr1	155112367	155113071	-	DPM3	-0.488	2	704	3	1	Housekeeping gene
chr1	155141884	155159747	-	KRTCAP2	-0.229	3	17863	12	5	Housekeeping gene
chr1	155145873	155157447	+	TRIM46	-0.715	1	11574	10	1	NA
chr1	155158300	155162707	-	MUC1	-0.188	3	4407	22	3	NA
chr1	155165379	155178842	-	THBS3	-0.25	3	13463	12	1	NA
chr1	155178490	155183614	+	MTX1	0.102	7	5124	6	1	NA
chr1	155204239	155214653	-	GBA	0.34	9	10414	16	1	NA
chr1	155216996	155225274	-	FAM189B	-0.483	2	8278	9	1	NA
chr1	155225770	155232221	-	SCAMP3	-0.511	1	6451	9	1	Housekeeping gene
chr1	155232659	155248282	-	CLK2	0	5	15623	8	1	NA
chr1	155247374	155259639	+	HCN3	-0.268	3	12265	4	5	NA
chr1	155259630	155271225	-	PKLR	0.101	7	11595	3	5	NA
chr1	155278539	155290457	+	FDPS	-2.306	0	11918	19	1	NA
chr1	155290687	155300905	+	RUSC1	-0.563	1	10218	17	2	NA
chr1	155305059	155532598	-	ASH1L	-0.266	3	227539	7	1	Housekeeping gene
chr1	155579979	155718153	+	MSTO1	-1.752	0	138174	20	4	NA
chr1	155629237	155658791	-	YY1AP1	-0.095	4	29554	27	9	NA
chr1	155657751	155708803	+	DAP3	-2.253	0	51052	25	3	Housekeeping gene
chr1	155719508	155829191	-	GON4L	-1.239	0	109683	23	1	NA
chr1	155829300	155854990	+	SYT11	0.011	6	25690	2	1	NA
chr1	155867599	155881195	-	RIT1	0.1	7	13596	5	1	NA
chr1	155882834	155904191	-	KIAA0907	-0.379	2	21357	10	1	NA
chr1	155911480	155912625	+	RXFP4	-0.896	1	1145	1	5	NA
chr1	155916645	155966129	-	ARHGEF2	-0.496	2	49484	17	1	NA
chr1	155978839	155990750	-	SSR2	0.172	7	11911	18	1	Housekeeping gene
chr1	156005092	156023585	-	UBQLN4	-0.051	5	18493	4	1	Housekeeping gene
chr1	156024543	156028301	+	LAMTOR2	-1.908	0	3758	6	1	Housekeeping gene
chr1	156030951	156040295	+	RAB25	-0.479	2	9344	5	1	NA
chr1	156041804	156051789	-	MEX3A	-0.372	2	9985	2	NA	NA
chr1	156052364	156109880	+	LMNA	-1.017	1	57516	26	1	Housekeeping gene
chr1	156117157	156147543	+	SEMA4A	-0.562	1	30386	15	4	NA
chr1	156163880	156182587	+	SLC25A44	-0.156	4	18707	5	1	NA
chr1	156182773	156213123	+	PMF1-BGLAP	-1.466	0	30350	3	NA	NA
chr1	156182784	156212874	+	PMF1	-2.506	0	30090	8	NA	Housekeeping gene
chr1	156211753	156213112	+	BGLAP	0.105	7	1359	2	NA	NA
chr1	156213206	156217881	-	PAQR6	-0.429	2	4675	13	1	NA
chr1	156219015	156252616	-	SMG5	-1.784	0	33601	6	1	NA
chr1	156252726	156262976	+	TMEM79	-0.193	3	10250	7	1	NA
chr1	156259880	156265463	-	C1orf85	-0.058	5	5583	12	2	NA
chr1	156278759	156337664	-	CCT3	-3.078	0	58905	17	1	NA
chr1	156307105	156316786	+	TSACC	-0.317	2	9681	8	5	NA
chr1	156374044	156400493	-	C1orf61	-0.319	2	26449	25	5	NA
chr1	156433519	156470620	-	MEF2D	0.09	7	37101	10	1	NA
chr1	156495197	156542396	-	IQGAP3	-0.09	4	47199	4	5	NA
chr1	156549519	156556562	+	TTC24	-0.201	3	7043	7	1	NA
chr1	156561554	156564091	+	APOA1BP	0.014	6	2537	5	1	NA
chr1	156564279	156571288	-	GPATCH4	-0.627	1	7009	17	1	Housekeeping gene
chr1	156589086	156595517	+	HAPLN2	0.129	7	6431	6	1	NA
chr1	156611182	156629324	+	BCAN	-0.283	3	18142	8	1	NA
chr1	156638555	156647189	-	NES	-0.427	2	8634	1	1	NA
chr1	156669398	156675608	-	CRABP2	-0.101	4	6210	3	1	NA
chr1	156691683	156698591	-	ISG20L2	-2.034	0	6908	6	1	NA
chr1	156698234	156706752	+	RRNAD1	-0.069	5	8518	11	1	NA
chr1	156707095	156711382	-	MRPL24	-1.057	0	4287	6	1	Housekeeping gene
chr1	156711899	156736717	-	HDGF	-0.353	2	24818	11	1	NA
chr1	156720402	156770607	+	PRCC	-1.142	0	50205	8	1	Housekeeping gene
chr1	156776035	156786654	-	SH2D2A	-0.215	3	10619	6	3	NA
chr1	156785432	156851642	+	NTRK1	-0.254	3	66210	10	1	NA
chr1	156809855	156828810	-	INSRR	-0.452	2	18955	1	2	NA
chr1	156863490	156886226	+	PEAR1	-0.699	1	22736	7	NA	NA
chr1	156890442	156902886	+	LRRC71	-0.78	1	12444	4	3	NA
chr1	156904632	157015162	-	ARHGEF11	-0.001	5	110530	8	1	NA
chr1	157061836	157069600	-	ETV3L	0.256	8	7764	1	NA	NA
chr1	157090983	157108266	-	ETV3	-0.322	2	17283	3	1	NA
chr1	157483167	157522310	-	FCRL5	-0.209	3	39143	11	5	NA
chr1	157543539	157567870	-	FCRL4	-0.045	5	24331	3	5	NA
chr1	157646271	157670647	-	FCRL3	-0.016	5	24376	11	4	NA
chr1	157715523	157746922	-	FCRL2	0.014	6	31399	6	6	NA
chr1	157764193	157789895	-	FCRL1	0.178	8	25702	8	5	NA
chr1	157800704	157868046	-	CD5L	-0.121	4	67342	2	5	NA
chr1	157963063	158070052	+	KIRREL	-0.089	4	106989	6	1	NA
chr1	158149737	158154686	+	CD1D	0.11	7	4949	1	4	NA
chr1	158223927	158228059	+	CD1A	0.378	9	4132	1	5	NA
chr1	158259576	158263420	+	CD1C	0.359	9	3844	2	6	NA
chr1	158297741	158301321	-	CD1B	0.253	8	3580	2	6	NA
chr1	158323254	158327343	+	CD1E	0.183	8	4089	16	5	NA
chr1	158580278	158656488	-	SPTA1	-0.04	5	76210	10	5	NA
chr1	158801107	158819296	+	MNDA	0.078	6	18189	3	6	NA
chr1	158900586	158946844	+	PYHIN1	0.135	7	46258	7	5	NA
chr1	158969758	159024945	+	IFI16	0.089	7	55187	15	5	NA
chr1	159032274	159116886	-	AIM2	-0.17	3	84612	4	6	NA
chr1	159141399	159173103	+	CADM3	-0.268	3	31704	4	1	NA
chr1	159173097	159176290	+	DARC	0.071	6	3193	4	3	NA
chr1	159259504	159278014	+	FCER1A	0.028	6	18510	2	5	NA
chr1	159557615	159558655	+	APCS	0	5	1040	1	5	NA
chr1	159682079	159684379	-	CRP	-0.355	2	2300	8	1	NA
chr1	159750722	159752333	+	DUSP23	0.076	6	1611	3	1	NA
chr1	159770301	159786041	+	FCRL6	0.062	6	15740	7	5	NA
chr1	159796540	159807039	+	SLAMF8	-0.234	3	10499	4	5	NA
chr1	159804264	159825137	-	C1orf204	0.084	6	20873	2	3	NA
chr1	159824106	159832447	-	VSIG8	0.094	7	8341	1	NA	NA
chr1	159842154	159869953	-	CCDC19	-0.314	2	27799	6	1	NA
chr1	159887897	159895522	-	TAGLN2	-0.009	5	7625	5	NA	NA
chr1	159896829	159915386	-	IGSF9	0.167	7	18557	5	2	NA
chr1	159921282	159924044	-	SLAMF9	0.046	6	2762	4	4	NA
chr1	159997462	160001783	-	PIGM	-0.169	3	4321	1	1	NA
chr1	160007257	160040038	-	KCNJ10	-0.243	3	32781	1	5	NA
chr1	160051360	160060353	+	KCNJ9	-0.027	5	8993	1	2	NA
chr1	160061130	160068733	-	IGSF8	0.08	6	7603	4	1	Housekeeping gene
chr1	160085549	160113381	+	ATP1A2	-0.739	1	27832	8	1	NA
chr1	160121360	160156767	+	ATP1A4	0.171	7	35407	6	1	NA
chr1	160160285	160171676	+	CASQ1	-0.379	2	11391	4	2	NA
chr1	160175127	160185166	+	PEA15	0.157	7	10039	4	1	Housekeeping gene
chr1	160187254	160254920	-	DCAF8	-0.133	4	67666	21	NA	NA
chr1	160246602	160256138	-	PEX19	-0.439	2	9536	12	1	NA
chr1	160259063	160313190	-	COPA	-1.279	0	54127	7	1	Housekeeping gene
chr1	160313062	160328742	+	NCSTN	-0.315	2	15680	17	1	NA
chr1	160336857	160342638	+	NHLH1	0.266	8	5781	1	1	NA
chr1	160370376	160398468	+	VANGL2	0.002	5	28092	2	1	NA
chr1	160454820	160493052	-	SLAMF6	0.277	8	38232	3	4	NA
chr1	160510885	160549306	-	CD84	-0.019	5	38421	8	5	NA
chr1	160577890	160617085	-	SLAMF1	-0.829	1	39195	6	6	NA
chr1	160648536	160681641	-	CD48	-0.139	4	33105	2	6	NA
chr1	160709037	160724611	+	SLAMF7	-0.027	5	15574	10	4	NA
chr1	160765896	160798045	+	LY9	-0.005	5	32149	14	4	NA
chr1	160799950	160832692	-	CD244	-0.082	4	32742	6	4	NA
chr1	160846329	160854960	-	ITLN1	0.119	7	8631	3	5	NA
chr1	160914815	160924589	-	ITLN2	-0.199	3	9774	3	1	NA
chr1	160967747	161008752	-	F11R	-0.336	2	41005	8	NA	NA
chr1	161007421	161008780	-	TSTD1	0.024	6	1359	7	5	NA
chr1	161009041	161015767	-	USF1	-0.057	5	6726	12	1	NA
chr1	161016736	161039760	-	ARHGAP30	0.047	6	23024	7	1	NA
chr1	161040785	161059389	-	PVRL4	-0.108	4	18604	3	2	NA
chr1	161068151	161070136	+	KLHDC9	0.063	6	1985	8	2	NA
chr1	161070346	161087901	-	PFDN2	-1.083	0	17555	2	1	Housekeeping gene
chr1	161087876	161095235	+	NIT1	0.07	6	7359	16	1	NA
chr1	161090764	161102478	-	DEDD	0.36	9	11714	13	1	NA
chr1	161122566	161128646	+	UFC1	-0.427	2	6080	6	1	Housekeeping gene
chr1	161129240	161135513	+	USP21	-0.081	4	6273	10	1	NA
chr1	161136200	161147803	+	PPOX	-0.404	2	11603	21	1	NA
chr1	161141100	161147287	-	B4GALT3	0.097	7	6187	12	1	Housekeeping gene
chr1	161159538	161168846	-	ADAMTS4	-0.218	3	9308	3	2	NA
chr1	161166894	161184185	+	NDUFS2	-0.808	1	17291	16	1	NA
chr1	161185024	161190489	+	FCER1G	-0.076	4	5465	3	4	NA
chr1	161192082	161193421	-	APOA2	0.205	8	1339	10	4	NA
chr1	161195793	161200408	+	TOMM40L	-0.342	2	4615	9	2	NA
chr1	161199456	161208092	-	NR1I3	-0.2	3	8636	34	NA	NA
chr1	161228517	161255240	+	PCP4L1	-0.449	2	26723	1	NA	NA
chr1	161274525	161279762	-	MPZ	-0.028	5	5237	8	1	NA
chr1	161284047	161332984	+	SDHC	-1.17	0	48937	9	2	NA
chr1	161334521	161337664	-	C1orf192	-0.18	3	3143	1	2	NA
chr1	161475220	161493803	+	FCGR2A	0.187	8	18583	15	9	NA
chr1	161494036	161496681	+	HSPA6	0.125	7	2645	1	8	NA
chr1	161511549	161600917	-	FCGR3A	-0.075	4	89368	8	NA	NA
chr1	161551101	161648444	+	FCGR2B	-0.167	3	97343	9	4	NA
chr1	161592986	161601753	-	FCGR3B	0.09	7	8767	7	13	NA
chr1	161676762	161684142	+	FCRLA	0.162	7	7380	15	4	NA
chr1	161691353	161697933	+	FCRLB	-0.669	1	6580	7	4	NA
chr1	161719548	161727028	+	DUSP12	-0.478	2	7480	5	1	NA
chr1	161736084	161933860	+	ATF6	-0.222	3	197776	2	1	Housekeeping gene
chr1	161952982	161993644	-	OLFML2B	-0.198	3	40662	5	1	NA
chr1	162039564	162353321	+	NOS1AP	0.349	9	313757	7	1	NA
chr1	162336698	162356600	+	C1orf226	0.158	7	19902	3	NA	NA
chr1	162343515	162346660	-	C1orf111	-0.271	3	3145	2	3	NA
chr1	162365056	162381928	-	SH2D1B	0.281	8	16872	3	5	NA
chr1	162467041	162499419	+	UHMK1	0.046	6	32378	4	1	NA
chr1	162531321	162569627	+	UAP1	0.134	7	38306	8	1	NA
chr1	162601163	162750237	+	DDR2	0.066	6	149074	6	1	NA
chr1	162760492	162782607	+	HSD17B7	0.07	6	22115	12	1	NA
chr1	162794248	162838605	-	C1orf110	0.271	8	44357	5	5	NA
chr1	163038565	163046592	+	RGS4	0.151	7	8027	10	2	NA
chr1	163080911	163187426	-	RGS5	0.495	9	106515	7	1	NA
chr1	163236366	163325554	+	NUF2	-1.438	0	89188	12	3	NA
chr1	164524821	164868533	+	PBX1	0.069	6	343712	22	1	NA
chr1	165171104	165325952	-	LMX1A	0.166	7	154848	4	1	NA
chr1	165370159	165414433	-	RXRG	0.057	6	44274	3	2	NA
chr1	165513244	165533198	+	LRRC52	0.154	7	19954	1	2	NA
chr1	165600098	165631033	+	MGST3	0.074	6	30935	14	1	Housekeeping gene
chr1	165631453	165668100	-	ALDH9A1	0.098	7	36647	6	1	Housekeeping gene
chr1	165696032	165796992	-	TMCO1	-0.019	5	100960	7	1	Housekeeping gene
chr1	165796768	165880855	+	UCK2	-0.463	2	84087	9	1	NA
chr1	166026674	166136206	-	FAM78B	0.261	8	109532	5	1	NA
chr1	166808681	166825581	+	POGK	-0.085	4	16900	5	1	NA
chr1	166825747	166845564	-	TADA1	-1.201	0	19817	2	1	NA
chr1	166887996	166944719	-	ILDR2	-0.383	2	56723	7	1	NA
chr1	166958346	166991451	+	MAEL	-0.143	4	33105	5	3	NA
chr1	167022073	167059868	-	GPA33	0.026	6	37795	3	4	NA
chr1	167063282	167098402	+	DUSP27	-0.178	3	35120	4	1	NA
chr1	167190066	167396582	+	POU2F1	-1.227	0	206516	19	1	NA
chr1	167399877	167487847	-	CD247	-0.156	4	87970	7	2	NA
chr1	167498914	167523004	-	CREG1	0.103	7	24090	2	1	Housekeeping gene
chr1	167599330	167675486	+	RCSD1	-0.594	1	76156	6	2	NA
chr1	167690429	167761156	+	MPZL1	0.198	8	70727	11	1	Housekeeping gene
chr1	167778625	167883453	-	ADCY10	-0.037	5	104828	5	4	NA
chr1	167885967	167906278	-	MPC2	0.225	8	20311	3	NA	Housekeeping gene
chr1	167905021	168045081	+	DCAF6	0.172	8	140060	12	1	NA
chr1	168053997	168106821	-	GPR161	-0.307	2	52824	11	1	NA
chr1	168148171	168169950	+	TIPRL	-1.125	0	21779	2	1	NA
chr1	168195176	168212378	+	SFT2D2	-0.205	3	17202	4	NA	NA
chr1	168250278	168283664	+	TBX19	-0.094	4	33386	4	NA	NA
chr1	168510003	168513235	-	XCL2	0.014	6	3232	1	10	NA
chr1	168545711	168551315	+	XCL1	0.023	6	5604	1	5	NA
chr1	168664697	168698502	-	DPT	0.39	9	33805	1	1	NA
chr1	169074935	169101960	+	ATP1B1	0.077	6	27025	5	1	NA
chr1	169101769	169337205	-	NME7	0.102	7	235436	14	1	NA
chr1	169337208	169365778	+	BLZF1	0.224	8	28570	5	1	NA
chr1	169364108	169429907	-	CCDC181	-0.059	5	65799	5	2	NA
chr1	169433147	169455241	-	SLC19A2	0.175	8	22094	3	1	NA
chr1	169483404	169555826	-	F5	-0.429	2	72422	4	1	NA
chr1	169558087	169599431	-	SELP	0.052	6	41344	11	NA	NA
chr1	169631245	169823221	+	C1orf112	-0.508	1	191976	10	1	NA
chr1	169659808	169680839	-	SELL	0.117	7	21031	6	1	NA
chr1	169691781	169703220	-	SELE	0.108	7	11439	10	1	NA
chr1	169761670	169764107	-	METTL18	0.197	8	2437	3	1	NA
chr1	169821804	169863408	-	SCYL3	0.227	8	41604	5	1	NA
chr1	169890467	170054349	-	KIFAP3	-0.084	4	163882	7	1	NA
chr1	170115142	170136931	+	METTL11B	0.209	8	21789	2	1	NA
chr1	170501270	170522587	+	GORAB	0.025	6	21317	6	1	NA
chr1	170631869	170708560	+	PRRX1	0.094	7	76691	8	1	NA
chr1	170904612	171033906	+	MROH9	0.143	7	129294	3	4	NA
chr1	171060018	171086959	+	FMO3	0.085	6	26941	9	2	NA
chr1	171154347	171181822	+	FMO2	0.127	7	27475	8	1	NA
chr1	171217638	171255117	+	FMO1	0.227	8	37479	8	1	NA
chr1	171283347	171311223	+	FMO4	0.035	6	27876	5	1	NA
chr1	171454651	171562650	+	PRRC2C	-0.9	1	107999	12	1	NA
chr1	171604557	171621811	-	MYOC	-1.037	1	17254	1	1	NA
chr1	171669300	171711387	-	VAMP4	0.294	9	42087	5	2	NA
chr1	171750788	171783163	+	METTL13	-0.158	4	32375	9	1	NA
chr1	171810621	172387606	+	DNM3	-0.077	4	576985	8	1	NA
chr1	172339329	172413230	-	PIGC	0.074	6	73901	9	1	NA
chr1	172389828	172437971	+	C1orf105	0.249	8	48143	5	5	NA
chr1	172501489	172580971	+	SUCO	-0.161	4	79482	3	1	NA
chr1	172628154	172636014	+	FASLG	-0.939	1	7860	2	2	NA
chr1	173009100	173020103	-	TNFSF18	0.193	8	11003	2	4	NA
chr1	173152873	173176452	-	TNFSF4	0.093	7	23579	3	4	NA
chr1	173446405	173457946	+	PRDX6	-0.011	5	11541	3	1	Housekeeping gene
chr1	173469603	173572233	-	SLC9C2	0.069	6	102630	6	3	NA
chr1	173578700	173639001	-	ANKRD45	0.377	9	60301	2	1	NA
chr1	173684080	173755840	+	KLHL20	-0.197	3	71760	6	1	NA
chr1	173768688	173793858	-	CENPL	-1.054	1	25170	9	1	NA
chr1	173793641	173827684	+	DARS2	-2.325	0	34043	4	1	NA
chr1	173837220	173866494	+	ZBTB37	-0.077	4	29274	6	1	NA
chr1	173872947	173886516	-	SERPINC1	-0.026	5	13569	3	1	NA
chr1	173900352	173991435	-	RC3H1	-0.087	4	91083	6	1	NA
chr1	174128548	174964445	+	RABGAP1L	-0.817	1	835897	23	1	NA
chr1	174417212	174418683	+	GPR52	-0.116	4	1471	1	1	NA
chr1	174968300	174980851	+	CACYBP	0.383	9	12551	9	1	NA
chr1	174979925	174992561	-	MRPS14	-1.759	0	12636	3	1	Housekeeping gene
chr1	175036994	175117202	+	TNN	-0.55	1	80208	1	1	NA
chr1	175291935	175712906	-	TNR	-0.128	4	420971	3	1	NA
chr1	175913967	176176629	-	RFWD2	-0.533	1	262662	10	1	NA
chr1	176432307	176814735	+	PAPPA2	-0.194	3	382428	5	1	NA
chr1	176826438	177134109	-	ASTN1	0.059	6	307671	6	1	NA
chr1	177896701	177939348	-	SEC16B	0.179	8	42647	6	NA	NA
chr1	178062864	178448644	+	RASAL2	0.377	9	385780	6	1	NA
chr1	178482212	178517734	+	TEX35	-0.028	5	35522	8	NA	NA
chr1	178694300	178889238	+	RALGPS2	-0.063	5	194938	9	1	NA
chr1	178818840	178840187	-	ANGPTL1	0.235	8	21347	3	1	NA
chr1	178994939	179045697	+	FAM20B	0.05	6	50758	2	1	Housekeeping gene
chr1	179050512	179067158	+	TOR3A	-0.152	4	16646	7	1	Housekeeping gene
chr1	179068462	179198819	-	ABL2	0.081	6	130357	12	1	NA
chr1	179262925	179327815	+	SOAT1	-0.014	5	64890	5	1	NA
chr1	179334855	179523870	+	AXDND1	0.018	6	189015	14	NA	NA
chr1	179519674	179545087	-	NPHS2	-0.137	4	25413	2	1	NA
chr1	179560748	179660407	+	TDRD5	0.142	7	99659	4	2	NA
chr1	179712298	179785333	+	FAM163A	0.123	7	73035	1	1	NA
chr1	179809102	179846934	-	TOR1AIP2	-0.002	5	37832	5	1	NA
chr1	179851177	179888412	+	TOR1AIP1	-0.303	2	37235	11	1	Housekeeping gene
chr1	179923873	180084015	+	CEP350	-0.844	1	160142	11	1	NA
chr1	180123969	180173165	+	QSOX1	0.032	6	49196	4	1	Housekeeping gene
chr1	180199421	180249380	+	LHX4	-0.213	3	49959	3	1	NA
chr1	180244515	180472089	-	ACBD6	0.261	8	227574	3	NA	Housekeeping gene
chr1	180601140	180859387	+	XPR1	0.173	8	258247	5	1	NA
chr1	180882290	180920750	+	KIAA1614	-1.476	0	38460	5	NA	NA
chr1	180941861	180992047	-	STX6	0.203	8	50186	4	1	NA
chr1	181003067	181031074	+	MR1	0.204	8	28007	7	5	NA
chr1	181057638	181059977	+	IER5	-0.33	2	2339	1	1	NA
chr1	181382238	181777219	+	CACNA1E	-0.187	3	394981	9	1	NA
chr1	182023705	182030847	-	ZNF648	-0.374	2	7142	1	6	NA
chr1	182350839	182361341	-	GLUL	0.231	8	10502	12	1	NA
chr1	182367252	182369751	-	TEDDM1	-0.016	5	2499	1	5	NA
chr1	182419256	182529734	+	RGSL1	-0.111	4	110478	14	3	NA
chr1	182542769	182558391	-	RNASEL	0.022	6	15622	3	3	NA
chr1	182567758	182573543	-	RGS16	-0.095	4	5785	1	NA	NA
chr1	182615239	182653711	-	RGS8	-0.285	3	38472	7	1	NA
chr1	182758428	182799519	+	NPL	0.205	8	41091	12	3	NA
chr1	182808504	182856886	+	DHX9	-1.673	0	48382	8	1	NA
chr1	182869000	182922660	-	SHCBP1L	-0.177	3	53660	6	3	NA
chr1	182992595	183114727	+	LAMC1	0.089	7	122132	6	1	NA
chr1	183155373	183214035	+	LAMC2	-0.153	4	58662	4	1	NA
chr1	183217372	183387737	-	NMNAT2	-0.064	5	170365	4	1	NA
chr1	183441351	183567381	+	SMG7	-1.144	0	126030	16	1	NA
chr1	183524698	183560011	-	NCF2	-0.104	4	35313	7	1	NA
chr1	183592401	183604892	-	ARPC5	-0.004	5	12491	5	1	NA
chr1	183605208	183897666	+	RGL1	-0.79	1	292458	5	1	NA
chr1	183615541	183622451	-	APOBEC4	-0.038	5	6910	2	2	NA
chr1	183898796	184006863	-	COLGALT2	-0.273	3	108067	5	1	NA
chr1	184020811	184043346	+	TSEN15	-0.157	4	22535	7	3	NA
chr1	184356192	184598154	+	C1orf21	-0.008	5	241962	4	NA	NA
chr1	184659365	184724047	-	EDEM3	-0.008	5	64682	6	1	NA
chr1	184759858	184943682	-	FAM129A	0.168	7	183824	5	NA	NA
chr1	185014496	185071740	+	RNF2	0.067	6	57244	4	1	NA
chr1	185087220	185126204	-	TRMT1L	-0.618	1	38984	5	1	NA
chr1	185126212	185260897	+	SWT1	0.037	6	134685	3	NA	NA
chr1	185265520	185286461	-	IVNS1ABP	0.257	8	20941	10	1	NA
chr1	185703683	186160085	+	HMCN1	0.136	7	456402	6	1	NA
chr1	186265405	186283694	+	PRG4	-0.598	1	18289	7	1	NA
chr1	186282954	186344825	-	TPR	-1.216	0	61871	8	1	Housekeeping gene
chr1	186344890	186390510	+	C1orf27	-0.178	3	45620	6	3	NA
chr1	186412698	186430254	-	PDC	0.239	8	17556	4	1	NA
chr1	186640923	186649559	-	PTGS2	0.138	7	8636	5	1	NA
chr1	186798085	186958113	+	PLA2G4A	-0.075	4	160028	3	1	NA
chr1	192127587	192154945	+	RGS18	0.097	7	27358	4	NA	NA
chr1	192286122	192336415	+	RGS21	0.492	9	50293	1	NA	NA
chr1	192544857	192549161	+	RGS1	0.175	8	4304	6	1	NA
chr1	192605275	192629390	+	RGS13	0.187	8	24115	4	1	NA
chr1	192778169	192781403	+	RGS2	-0.009	5	3234	4	1	NA
chr1	192984889	193029237	-	UCHL5	-0.848	1	44348	15	1	NA
chr1	193028552	193060907	+	TROVE2	-0.106	4	32355	13	1	NA
chr1	193065598	193075244	-	GLRX2	0.115	7	9646	3	1	Housekeeping gene
chr1	193091147	193223031	+	CDC73	-2.054	0	131884	3	1	NA
chr1	193148175	193155784	-	B3GALT2	0.026	6	7609	1	1	NA
chr1	196194909	196577541	-	KCNT2	-0.112	4	382632	6	2	NA
chr1	196621008	196716634	+	CFH	0.53	9	95626	6	3	NA
chr1	196743925	196763203	+	CFHR3	0.4	9	19278	5	12	NA
chr1	196788875	196801319	+	CFHR1	-0.217	3	12444	6	NA	NA
chr1	196788898	196928356	+	CFHR2	0.069	6	139458	7	10	NA
chr1	196857144	196887843	+	CFHR4	0.127	7	30699	3	10	NA
chr1	196946667	196978804	+	CFHR5	0.124	7	32137	2	3	NA
chr1	197008321	197036397	-	F13B	-0.075	4	28076	2	2	NA
chr1	197053258	197115824	-	ASPM	-0.546	1	62566	3	1	NA
chr1	197127572	197169672	-	ZBTB41	0.034	6	42100	2	1	NA
chr1	197170592	197447585	+	CRB1	0.07	6	276993	12	1	NA
chr1	197473878	197744826	-	DENND1B	-0.22	3	270948	12	1	NA
chr1	197871777	197876497	+	C1orf53	0.277	8	4720	3	3	NA
chr1	197881618	197904608	+	LHX9	-0.064	5	22990	7	1	NA
chr1	198126093	198291550	+	NEK7	0.237	8	165457	8	1	NA
chr1	198492352	198510075	-	ATP6V1G3	0.206	8	17723	5	3	NA
chr1	198607801	198726545	+	PTPRC	-0.055	5	118744	18	1	NA
chr1	199996730	200146552	+	NR5A2	0.07	6	149822	6	1	NA
chr1	200375827	200379184	-	ZNF281	-0.48	2	3357	3	1	NA
chr1	200520628	200589862	-	KIF14	-1.02	1	69234	1	1	NA
chr1	200593024	200639097	-	DDX59	-1.505	0	46073	9	1	NA
chr1	200708686	200829832	+	CAMSAP2	0.099	7	121146	6	1	NA
chr1	200842083	200843306	+	GPR25	0.066	6	1223	1	2	NA
chr1	200860176	200884863	+	C1orf106	-0.392	2	24687	7	3	NA
chr1	200938520	200992828	-	KIF21B	-0.456	2	54308	6	1	NA
chr1	201008642	201081694	-	CACNA1S	-0.782	1	73052	2	1	NA
chr1	201083081	201096312	-	ASCL5	0.112	7	13231	2	NA	NA
chr1	201103900	201140702	-	TMEM9	0.219	8	36802	12	1	Housekeeping gene
chr1	201159953	201198080	+	IGFN1	-0.378	2	38127	7	1	NA
chr1	201252580	201302121	+	PKP1	0.086	6	49541	5	1	NA
chr1	201328136	201346890	-	TNNT2	-0.941	1	18754	26	NA	NA
chr1	201342372	201368736	-	LAD1	-0.865	1	26364	5	4	NA
chr1	201373625	201398994	-	TNNI1	-0.196	3	25369	6	1	NA
chr1	201434620	201438365	-	PHLDA3	-0.044	5	3745	4	1	NA
chr1	201452658	201478584	-	CSRP1	-0.013	5	25926	19	NA	NA
chr1	201592411	201796102	+	NAV1	-0.304	2	203691	12	1	NA
chr1	201798269	201853422	+	IPO9	-1.978	0	55153	4	1	Housekeeping gene
chr1	201857808	201861434	+	SHISA4	-0.29	3	3626	3	1	NA
chr1	201865580	201915715	-	LMOD1	-0.752	1	50135	1	1	NA
chr1	201924619	201939789	+	TIMM17A	-0.129	4	15170	4	1	Housekeeping gene
chr1	201951500	201975275	+	RNPEP	-0.017	5	23775	13	1	NA
chr1	201977073	201986316	+	ELF3	-0.22	3	9243	10	1	NA
chr1	202091986	202098640	+	GPR37L1	0.015	6	6654	1	1	NA
chr1	202102532	202113869	-	ARL8A	0.177	8	11337	3	1	Housekeeping gene
chr1	202116141	202130716	-	PTPN7	-0.227	3	14575	21	NA	NA
chr1	202163029	202288909	+	LGR6	-0.2	3	125880	8	1	NA
chr1	202300785	202311108	-	UBE2T	-0.843	1	10323	3	1	NA
chr1	202317827	202557697	+	PPP1R12B	-0.012	5	239870	18	NA	NA
chr1	202559724	202679545	-	SYT2	-0.08	4	119821	2	1	NA
chr1	202696526	202778598	-	KDM5B	-0.126	4	82072	10	1	NA
chr1	202848085	202858263	-	RABIF	-0.63	1	10178	1	1	NA
chr1	202860228	202897764	-	KLHL12	0.089	7	37536	4	1	NA
chr1	202909951	202927700	-	ADIPOR1	0.031	6	17749	6	1	Housekeeping gene
chr1	202930997	202936408	-	CYB5R1	-0.329	2	5411	7	4	Housekeeping gene
chr1	202976514	202993976	+	TMEM183A	-0.197	3	17462	5	1	Housekeeping gene
chr1	202995626	203047868	+	PPFIA4	-0.471	2	52242	14	1	NA
chr1	203052260	203055164	-	MYOG	-0.1	4	2904	1	1	NA
chr1	203059782	203136533	+	ADORA1	0.053	6	76751	7	1	NA
chr1	203136939	203144941	-	MYBPH	-0.015	5	8002	1	NA	NA
chr1	203148059	203155877	-	CHI3L1	-0.019	5	7818	5	4	NA
chr1	203181955	203242769	-	CHIT1	0.25	8	60814	10	4	NA
chr1	203274619	203278730	+	BTG2	-0.265	3	4111	2	1	NA
chr1	203309753	203320617	-	FMOD	-0.264	3	10864	4	1	NA
chr1	203444956	203460480	+	PRELP	-0.022	5	15524	1	1	NA
chr1	203463271	203477992	+	OPTC	0.009	5	14721	2	1	NA
chr1	203595689	203713209	+	ATP2B4	-0.455	2	117520	9	3	NA
chr1	203734304	203745361	+	LAX1	0.261	8	11057	3	4	NA
chr1	203764782	203823252	+	ZC3H11A	-0.376	2	58470	13	2	Housekeeping gene
chr1	203765437	203769686	+	ZBED6	-0.15	4	4249	1	NA	NA
chr1	203830731	203839678	+	SNRPE	-2.552	0	8947	6	NA	Housekeeping gene
chr1	204042243	204096863	+	SOX13	-0.245	3	54620	9	1	NA
chr1	204100190	204121307	-	ETNK2	-0.535	1	21117	13	1	NA
chr1	204123944	204135465	-	REN	-0.449	2	11521	2	1	NA
chr1	204159469	204165614	-	KISS1	-0.056	5	6145	1	4	NA
chr1	204167288	204183220	-	GOLT1A	-0.065	5	15932	2	1	NA
chr1	204190349	204346793	-	PLEKHA6	-0.03	5	156444	4	1	NA
chr1	204372515	204380919	-	PPP1R15B	-1.656	0	8404	1	1	Housekeeping gene
chr1	204391756	204463852	-	PIK3C2B	-0.403	2	72096	8	NA	NA
chr1	204485511	204542871	+	MDM4	0.101	7	57360	13	1	NA
chr1	204586298	204654861	-	LRRN2	0.054	6	68563	4	NA	NA
chr1	204797779	204991950	+	NFASC	-0.534	1	194171	32	1	NA
chr1	205012325	205047627	+	CNTN2	-0.446	2	35302	7	1	NA
chr1	205052258	205053645	-	TMEM81	-0.07	5	1387	1	3	NA
chr1	205055270	205091143	-	RBBP5	-1.372	0	35873	3	1	NA
chr1	205111632	205180727	-	DSTYK	0.188	8	69095	3	1	NA
chr1	205197304	205242471	+	TMCC2	-0.481	2	45167	8	1	NA
chr1	205271187	205290883	-	NUAK2	-0.005	5	19696	1	1	NA
chr1	205305220	205326166	-	KLHDC8A	-0.837	1	20946	6	1	NA
chr1	205350506	205425082	-	LEMD1	0.06	6	74576	8	4	NA
chr1	205473723	205501921	+	CDK18	-0.258	3	28198	24	1	NA
chr1	205538013	205572046	+	MFSD4	-0.181	3	34033	8	1	NA
chr1	205577071	205601090	-	ELK4	-0.063	5	24019	3	1	NA
chr1	205626979	205649587	-	SLC45A3	-0.729	1	22608	2	1	NA
chr1	205681947	205719404	-	NUCKS1	-0.07	4	37457	2	1	Housekeeping gene
chr1	205737114	205744588	-	RAB7L1	0.098	7	7474	9	3	NA
chr1	205758221	205782876	-	SLC41A1	-0.581	1	24655	4	1	NA
chr1	205797150	205819260	-	PM20D1	0.182	8	22110	4	1	NA
chr1	205882176	205912588	-	SLC26A9	0.258	8	30412	6	2	NA
chr1	206136916	206155151	+	FAM72A	-1.109	0	18235	7	NA	NA
chr1	206223976	206231639	+	AVPR1B	-0.227	3	7663	1	1	NA
chr1	206238872	206288647	-	C1orf186	-0.122	4	49775	4	4	NA
chr1	206317459	206332104	+	CTSE	-0.3	2	14645	6	1	NA
chr1	206643791	206670223	+	IKBKE	0.203	8	26432	6	1	NA
chr1	206680879	206762616	+	RASSF5	0.143	7	81737	6	1	NA
chr1	206744620	206785904	-	EIF2D	-0.301	2	41284	8	1	Housekeeping gene
chr1	206808881	206857764	+	DYRK3	0.066	6	48883	5	1	NA
chr1	206858289	206907628	+	MAPKAPK2	-0.099	4	49339	4	1	Housekeeping gene
chr1	206940947	206945839	-	IL10	0.217	8	4892	3	3	NA
chr1	206972215	207016324	+	IL19	0.062	6	44109	3	4	NA
chr1	207038699	207042568	+	IL20	-0.036	5	3869	3	4	NA
chr1	207070788	207077484	+	IL24	0.039	6	6696	6	6	NA
chr1	207077731	207096592	-	FAIM3	-0.206	3	18861	10	4	NA
chr1	207101863	207119811	-	PIGR	-0.022	5	17948	3	3	NA
chr1	207131310	207143970	-	FCAMR	-0.078	4	12660	7	4	NA
chr1	207191866	207206101	-	C1orf116	0.089	7	14235	2	1	NA
chr1	207217194	207226325	-	YOD1	0.056	6	9131	3	1	NA
chr1	207222801	207254369	+	PFKFB2	0.156	7	31568	9	1	NA
chr1	207262187	207273338	+	C4BPB	0.179	8	11151	9	4	NA
chr1	207277607	207318317	+	C4BPA	0.184	8	40710	3	4	NA
chr1	207494853	207534311	+	CD55	0.105	7	39458	13	3	NA
chr1	207627575	207663240	+	CR2	0.178	8	35665	7	3	NA
chr1	207669492	207813992	+	CR1	0.062	6	144500	12	6	NA
chr1	207818458	207911761	+	CR1L	-0.152	4	93303	5	9	NA
chr1	207925402	207968858	+	CD46	0.237	8	43456	20	3	NA
chr1	208057594	208084747	-	CD34	0.047	6	27153	5	3	NA
chr1	208195587	208417665	-	PLXNA2	0.045	6	222078	6	1	NA
chr1	209757062	209787283	+	CAMK1G	0.045	6	30221	4	1	NA
chr1	209788215	209825811	-	LAMB3	0.332	9	37596	5	1	NA
chr1	209848765	209849733	+	G0S2	0.364	9	968	1	1	NA
chr1	209859510	209908295	+	HSD11B1	-0.136	4	48785	3	3	NA
chr1	209929377	209955668	+	TRAF3IP3	0.085	6	26291	18	2	NA
chr1	209955661	209957904	-	C1orf74	0.11	7	2243	1	1	NA
chr1	209959036	209979465	-	IRF6	0.062	6	20429	4	1	NA
chr1	210001352	210030910	+	DIEXF	-2.038	0	29558	2	1	NA
chr1	210111538	210337636	+	SYT14	0.417	9	226098	9	1	NA
chr1	210406144	210419976	+	SERTAD4	0.068	6	13832	4	2	NA
chr1	210501596	210849638	+	HHAT	-0.046	5	348042	11	1	NA
chr1	210856555	211307457	-	KCNH1	0.161	7	450902	2	2	NA
chr1	211431719	211489727	+	RCOR3	0.005	5	58008	16	1	NA
chr1	211499957	211548288	+	TRAF5	0.026	6	48331	8	2	NA
chr1	211649864	211666259	-	RD3	0.164	7	16395	2	1	NA
chr1	211744910	211752084	-	SLC30A1	-0.112	4	7174	1	1	NA
chr1	211836114	211848960	-	NEK2	-0.43	2	12846	5	1	NA
chr1	211916799	212004114	-	LPGAT1	0.191	8	87315	4	1	Housekeeping gene
chr1	212113741	212208884	-	INTS7	-0.723	1	95143	9	1	NA
chr1	212208919	212280742	+	DTL	-2.382	0	71823	6	1	NA
chr1	212475425	212534112	+	PPP2R5A	0.391	9	58687	5	NA	Housekeeping gene
chr1	212537273	212588243	-	TMEM206	-0.234	3	50970	5	1	NA
chr1	212606229	212619714	+	NENF	-0.001	5	13485	4	1	Housekeeping gene
chr1	212738676	212794119	+	ATF3	-0.081	4	55443	9	1	NA
chr1	212797789	212800120	+	FAM71A	0.069	6	2331	1	3	NA
chr1	212859760	212873327	-	BATF3	0.152	7	13567	3	NA	NA
chr1	212899495	212965124	-	NSL1	-2.191	0	65629	7	3	NA
chr1	212965170	212989968	+	TATDN3	-0.006	5	24798	16	1	NA
chr1	213003483	213020991	-	C1orf227	0.076	6	17508	1	6	NA
chr1	213031597	213072705	+	FLVCR1	-0.163	4	41108	5	1	NA
chr1	213123862	213165379	+	VASH2	0.224	8	41517	12	1	NA
chr1	213165524	213189168	-	ANGEL2	0.186	8	23644	10	1	NA
chr1	213224589	213448116	+	RPS6KC1	-0.152	4	223527	7	1	NA
chr1	214156524	214214853	+	PROX1	-0.09	4	58329	5	1	NA
chr1	214454445	214510474	+	SMYD2	0.215	8	56029	7	1	NA
chr1	214530851	214725792	-	PTPN14	-0.067	5	194941	5	1	NA
chr1	214776538	214837931	+	CENPF	-0.193	3	61393	5	1	NA
chr1	215179118	215410436	+	KCNK2	0.145	7	231318	9	1	NA
chr1	215740735	215795149	+	KCTD3	-0.006	5	54414	5	1	NA
chr1	215796236	216596738	-	USH2A	-0.141	4	800502	5	1	NA
chr1	216676588	217311097	-	ESRRG	-0.134	4	634509	23	1	NA
chr1	217600334	217804424	-	GPATCH2	0.131	7	204090	5	1	NA
chr1	217804666	218045038	+	SPATA17	0.196	8	240372	5	1	NA
chr1	218458629	218511325	+	RRP15	-0.797	1	52696	2	1	NA
chr1	218519577	218617961	+	TGFB2	-0.027	5	98384	4	1	NA
chr1	219347186	219386207	+	LYPLAL1	0.319	9	39021	12	2	NA
chr1	219858769	220131989	-	SLC30A10	-0.037	5	273220	6	1	NA
chr1	220141943	220220000	-	EPRS	-1.885	0	78057	5	1	Housekeeping gene
chr1	220230824	220263804	-	BPNT1	0.055	6	32980	11	1	NA
chr1	220267444	220321380	+	IARS2	-2.859	0	53936	5	1	NA
chr1	220321635	220445796	-	RAB3GAP2	-0.086	4	124161	11	1	NA
chr1	220701568	220837803	+	MARK1	0.232	8	136235	5	2	NA
chr1	220863187	220872499	+	C1orf115	0.193	8	9312	1	3	NA
chr1	221051699	221058401	+	HLX	-0.038	5	6702	3	1	NA
chr1	221874766	221915518	-	DUSP10	-0.101	4	40752	6	1	NA
chr1	222695602	222721445	-	HHIPL2	0.166	7	25843	4	1	NA
chr1	222731244	222763275	-	TAF1A	-1.034	1	32031	9	1	NA
chr1	222791428	222841354	+	MIA3	0.089	7	49926	13	1	NA
chr1	222841355	222886552	-	AIDA	0.081	6	45197	7	1	Housekeeping gene
chr1	222885895	222908538	+	BROX	0.181	8	22643	8	1	NA
chr1	222910549	222924147	+	FAM177B	0.247	8	13598	6	4	NA
chr1	222988406	223179337	+	DISP1	0.479	9	190931	4	1	NA
chr1	223282748	223316624	-	TLR5	0.034	6	33876	6	1	NA
chr1	223394161	223537544	-	SUSD4	-0.012	5	143383	13	1	NA
chr1	223566715	223568812	+	C1orf65	0.047	6	2097	1	3	NA
chr1	223889295	223963720	+	CAPN2	-0.282	3	74425	12	1	NA
chr1	223967601	224033674	-	TP53BP2	0.05	6	66073	15	1	NA
chr1	224301789	224349749	+	FBXO28	-0.347	2	47960	5	1	Housekeeping gene
chr1	224363458	224381143	+	DEGS1	0.277	8	17685	5	1	Housekeeping gene
chr1	224415036	224518089	-	NVL	-2.39	0	103053	25	1	NA
chr1	224544552	224567161	+	CNIH4	-0.287	3	22609	8	1	NA
chr1	224572845	224624735	-	WDR26	-1.475	0	51890	11	1	NA
chr1	224622362	224928251	+	CNIH3	0.447	9	305889	14	1	NA
chr1	225083964	225586996	+	DNAH14	0.137	7	503032	19	2	NA
chr1	225589204	225616627	-	LBR	-0.146	4	27423	8	1	NA
chr1	225677502	225840844	-	ENAH	-0.353	2	163342	9	1	NA
chr1	225965531	225978168	+	SRP9	-1.276	0	12637	3	NA	Housekeeping gene
chr1	225997794	226033260	+	EPHX1	-0.271	3	35466	5	1	NA
chr1	226033237	226070069	-	TMEM63A	-0.152	4	36832	9	2	NA
chr1	226073982	226099082	-	LEFTY1	-0.077	4	25100	2	NA	NA
chr1	226107578	226111978	-	PYCR2	0.054	6	4400	8	4	Housekeeping gene
chr1	226124298	226129189	-	LEFTY2	0.213	8	4891	3	4	NA
chr1	226170403	226187032	-	SDE2	-1.589	0	16629	2	1	NA
chr1	226249552	226259702	+	H3F3A	-0.902	1	10150	4	2	Housekeeping gene
chr1	226332380	226374431	-	ACBD3	-0.499	2	42051	2	1	Housekeeping gene
chr1	226411319	226414755	+	MIXL1	-0.106	4	3436	3	1	NA
chr1	226418850	226497570	-	LIN9	-1.812	0	78720	6	1	NA
chr1	226548392	226595780	-	PARP1	-0.116	4	47388	10	1	Housekeeping gene
chr1	226736501	226796915	+	C1orf95	0.137	7	60414	3	1	NA
chr1	226819391	226927024	-	ITPKB	0.065	6	107633	3	1	NA
chr1	227057885	227083806	+	PSEN2	-0.389	2	25921	13	1	NA
chr1	227085237	227175246	+	ADCK3	0.115	7	90009	15	1	NA
chr1	227177566	227506175	-	CDC42BPA	0.24	8	328609	15	1	NA
chr1	227916240	227968927	+	SNAP47	-0.063	5	52687	11	1	NA
chr1	227918126	227923112	-	JMJD4	0.123	7	4986	5	1	NA
chr1	228003394	228034171	+	PRSS38	0.096	7	30777	1	5	NA
chr1	228106357	228135631	-	WNT9A	0.092	7	29274	2	1	NA
chr1	228194752	228248961	+	WNT3A	-0.009	5	54209	2	1	NA
chr1	228270361	228286912	+	ARF1	-0.364	2	16551	15	1	Housekeeping gene
chr1	228288427	228293112	-	C1orf35	-0.265	3	4685	7	6	NA
chr1	228294380	228297013	-	MRPL55	-1.376	0	2633	36	3	NA
chr1	228327663	228336685	+	GUK1	-2.112	0	9022	40	1	Housekeeping gene
chr1	228337553	228347527	+	GJC2	-0.277	3	9974	1	1	NA
chr1	228353516	228369958	+	IBA57	-1.126	0	16442	3	1	NA
chr1	228395831	228566577	+	OBSCN	-0.868	1	170746	15	1	NA
chr1	228581374	228594541	-	TRIM11	-0.116	4	13167	7	1	NA
chr1	228595641	228604562	-	TRIM17	-0.161	4	8921	8	6	NA
chr1	228612546	228613026	-	HIST3H3	0.388	9	480	1	6	NA
chr1	228645065	228645560	-	HIST3H2A	-0.099	4	495	1	6	NA
chr1	228645808	228646259	+	HIST3H2BB	-0.672	1	451	1	6	NA
chr1	228870824	228882416	+	RHOU	0.084	6	11592	3	1	NA
chr1	229406822	229441641	+	RAB4A	0.22	8	34819	4	1	Housekeeping gene
chr1	229456758	229479041	-	CCSAP	0.104	7	22283	5	NA	NA
chr1	229566992	229569845	-	ACTA1	0.001	5	2853	2	1	NA
chr1	229577045	229644103	-	NUP133	-2.031	0	67058	6	1	Housekeeping gene
chr1	229652329	229694442	-	ABCB10	-0.321	2	42113	3	1	Housekeeping gene
chr1	229728858	229761794	-	TAF5L	-1.56	0	32936	5	1	NA
chr1	229761981	229795946	+	URB2	-2.147	0	33965	2	1	NA
chr1	230193536	230417870	+	GALNT2	-0.053	5	224334	7	1	NA
chr1	230778235	230829728	+	COG2	-0.302	2	51493	11	1	NA
chr1	230838269	230850043	-	AGT	-0.772	1	11774	1	3	NA
chr1	230883130	230937749	+	CAPN9	-0.604	1	54619	4	1	NA
chr1	230972865	231005335	-	C1orf198	0.178	8	32470	7	1	NA
chr1	231041989	231114621	-	TTC13	0.078	6	72632	10	1	NA
chr1	231114727	231136341	+	ARV1	0.099	7	21614	7	1	NA
chr1	231154704	231175992	-	FAM89A	0.368	9	21288	3	1	NA
chr1	231297858	231357302	+	TRIM67	-0.138	4	59444	4	1	NA
chr1	231359509	231376933	-	C1orf131	-0.324	2	17424	8	NA	NA
chr1	231376953	231413719	+	GNPAT	-0.896	1	36766	6	1	Housekeeping gene
chr1	231468480	231473598	-	EXOC8	-1.249	0	5118	2	1	NA
chr1	231472850	231490769	+	SPRTN	-1.997	0	17919	6	1	NA
chr1	231499497	231560790	-	EGLN1	-0.059	5	61293	2	1	NA
chr1	231664399	231702270	+	TSNAX	0.138	7	37871	5	1	Housekeeping gene
chr1	231762561	232177018	+	DISC1	0.22	8	414457	20	NA	NA
chr1	232533711	232697304	-	SIPA1L2	0.066	6	163593	6	1	NA
chr1	232940643	232946092	+	MAP10	0.075	6	5449	1	3	NA
chr1	233086351	233114548	+	NTPCR	0.041	6	28197	8	2	NA
chr1	233119881	233431459	-	PCNXL2	-0.258	3	311578	23	1	NA
chr1	233749750	233808258	+	KCNK1	0.099	7	58508	6	1	NA
chr1	234040679	234460262	+	SLC35F3	0.171	7	419583	2	1	NA
chr1	234509202	234519795	+	COA6	-1.1	0	10593	3	3	Housekeeping gene
chr1	234527059	234614849	-	TARBP1	0.011	6	87790	9	1	NA
chr1	234740015	234745271	-	IRF2BP2	-1.461	0	5256	3	1	Housekeeping gene
chr1	235272651	235292251	-	TOMM20	-1.422	0	19600	3	1	Housekeeping gene
chr1	235294498	235324772	-	RBM34	-0.318	2	30274	11	3	NA
chr1	235294949	235491534	-	ARID4B	-0.218	3	196585	13	1	NA
chr1	235490665	235507847	+	GGPS1	-1.515	0	17182	9	1	NA
chr1	235530675	235612283	+	TBCE	-1.288	0	81608	7	1	NA
chr1	235613238	235667781	-	B3GALNT2	0.06	6	54543	7	1	NA
chr1	235710987	235814054	-	GNG4	0.222	8	103067	5	2	NA
chr1	235824341	236046940	-	LYST	0.134	7	222599	13	1	NA
chr1	236139130	236228462	-	NID1	-0.139	4	89332	2	1	NA
chr1	236305832	236385165	+	GPR137B	-0.105	4	79333	5	1	NA
chr1	236378855	236445319	-	ERO1LB	0.234	8	66464	4	1	NA
chr1	236511562	236648214	+	EDARADD	0.205	8	136652	3	5	NA
chr1	236681300	236716281	+	LGALS8	0.462	9	34981	28	1	NA
chr1	236712305	236767804	-	HEATR1	-2.976	0	55499	5	1	NA
chr1	236849754	236927931	+	ACTN2	-0.001	5	78177	7	1	NA
chr1	236958610	237067281	+	MTR	0.002	5	108671	6	1	NA
chr1	237205505	237997288	+	RYR2	0.034	6	791783	5	1	NA
chr1	238045705	238054094	-	ZP4	0.048	6	8389	1	1	NA
chr1	239549865	240078750	+	CHRM3	0.207	8	528885	6	1	NA
chr1	240177648	240638489	+	FMN2	-0.008	5	460841	7	1	NA
chr1	240652873	240775449	-	GREM2	-0.394	2	122576	1	1	NA
chr1	240931554	241520530	-	RGS7	0.251	8	588976	10	1	NA
chr1	241660903	241683061	-	FH	-0.922	1	22158	3	1	NA
chr1	241695434	241758944	+	KMO	0.282	8	63510	10	1	NA
chr1	241753404	241840678	-	OPN3	0.303	9	87274	7	1	NA
chr1	241792155	241799232	-	CHML	0.049	6	7077	1	5	NA
chr1	242011269	242058450	+	EXO1	0.075	6	47181	12	1	NA
chr1	242158792	242162375	-	MAP1LC3C	0.239	8	3583	1	1	NA
chr1	242251689	242687998	-	PLD5	0.364	9	436309	8	NA	NA
chr1	243287730	243418650	-	CEP170	0.082	6	130920	25	1	NA
chr1	243419320	243663394	+	SDCCAG8	0.32	9	244074	14	1	NA
chr1	243651535	244014381	-	AKT3	0.304	9	362846	10	NA	NA
chr1	244214585	244220778	+	ZBTB18	-0.136	4	6193	1	1	Housekeeping gene
chr1	244515937	244552965	+	C1orf100	0.126	7	37028	4	6	NA
chr1	244571796	244615436	-	ADSS	-2.213	0	43640	3	1	Housekeeping gene
chr1	244617679	244804479	+	C1orf101	0.034	6	186800	10	3	NA
chr1	244816237	244872335	+	DESI2	0.152	7	56098	4	1	NA
chr1	244998624	245008359	+	COX20	-1.229	0	9735	5	1	NA
chr1	245014468	245027844	-	HNRNPU	-2.939	0	13376	8	1	Housekeeping gene
chr1	245133007	245290466	+	EFCAB2	-0.38	2	157459	16	NA	NA
chr1	245318287	245872733	+	KIF26B	0.148	7	554446	4	1	NA
chr1	245912642	246670614	-	SMYD3	-0.161	4	757972	19	2	NA
chr1	246703862	246729626	-	TFB2M	-0.964	1	25764	2	NA	NA
chr1	246729746	246831886	+	CNST	0.229	8	102140	4	1	NA
chr1	246887349	246931439	+	SCCPDH	0.041	6	44090	1	NA	NA
chr1	247002400	247095280	-	AHCTF1	-1.481	0	92880	8	1	NA
chr1	247108849	247171395	-	ZNF695	0.189	8	62546	6	7	NA
chr1	247108849	247242113	-	ZNF670	0.319	9	133264	3	9	NA
chr1	247263264	247267674	-	ZNF669	0.402	9	4410	6	8	NA
chr1	247273462	247275719	-	C1orf229	0.24	8	2257	1	10	NA
chr1	247285277	247335318	-	ZNF124	0.181	8	50041	7	8	NA
chr1	247460714	247495148	-	ZNF496	0.116	7	34434	6	5	NA
chr1	247579458	247612410	+	NLRP3	-0.078	4	32952	8	6	NA
chr1	247670360	247740992	+	GCSAML	0.326	9	70632	11	3	NA
chr1	248020501	248041507	+	TRIM58	0.172	8	21006	1	NA	NA
chr1	249104648	249120832	-	SH3BP5L	-0.499	2	16184	5	1	NA
chr1	249132409	249143716	+	ZNF672	-0.014	5	11307	7	5	Housekeeping gene
chr1	249144205	249153343	-	ZNF692	-0.12	4	9138	33	NA	NA
chr1	249200395	249214145	+	PGBD2	-0.141	4	13750	4	5	NA
chr2	38814	46870	-	FAM110C	-0.536	1	8056	3	2	NA
chr2	217730	266398	-	SH3YL1	0.369	9	48668	29	1	NA
chr2	264140	278283	+	ACP1	0.269	8	14143	13	1	Housekeeping gene
chr2	279558	288851	-	FAM150B	0.261	8	9293	7	1	NA
chr2	667335	677439	-	TMEM18	0.188	8	10104	8	NA	NA
chr2	946554	1371385	+	SNTG2	0.207	8	424831	12	1	NA
chr2	1377995	1547483	+	TPO	0.083	6	169488	17	1	NA
chr2	1635659	1748624	-	PXDN	-0.01	5	112965	14	1	NA
chr2	1792885	2335032	-	MYT1L	-1.433	0	542147	13	1	NA
chr2	3192696	3381653	-	TSSC1	-0.333	2	188957	14	1	NA
chr2	3383446	3488865	+	TRAPPC12	-0.009	5	105419	23	1	NA
chr2	3501690	3523507	-	ADI1	0.179	8	21817	3	1	Housekeeping gene
chr2	3592383	3606206	-	RNASEH1	-0.377	2	13823	4	NA	NA
chr2	3622795	3628509	+	RPS7	-2.493	0	5714	9	1	Housekeeping gene
chr2	3642426	3692048	+	COLEC11	0.177	8	49622	13	1	NA
chr2	3705785	3750261	+	ALLC	0.013	6	44476	3	1	NA
chr2	5832799	5841516	+	SOX11	-0.069	5	8717	1	1	NA
chr2	6980701	7006766	-	CMPK2	0.094	7	26065	7	1	NA
chr2	7005937	7038370	+	RSAD2	-0.177	3	32433	6	1	NA
chr2	7057523	7208417	+	RNF144A	0.118	7	150894	7	1	NA
chr2	8818975	8824583	+	ID2	0.327	9	5608	4	1	NA
chr2	8865408	8977760	-	KIDINS220	-0.028	5	112352	14	1	NA
chr2	8992820	9143942	-	MBOAT2	-0.219	3	151122	10	1	NA
chr2	9346894	9545812	+	ASAP2	0.231	8	198918	5	1	NA
chr2	9543604	9563676	-	ITGB1BP1	-0.168	3	20072	21	1	NA
chr2	9563697	9613230	+	CPSF3	-1.837	0	49533	5	1	NA
chr2	9613787	9636672	+	IAH1	0.156	7	22885	16	1	NA
chr2	9628615	9695921	-	ADAM17	0.069	6	67306	3	1	NA
chr2	9724101	9771143	-	YWHAQ	0.308	9	47042	5	1	Housekeeping gene
chr2	9983483	10074545	+	TAF1B	-1.055	1	91062	11	2	NA
chr2	10085341	10142411	+	GRHL1	0.262	8	57070	9	1	NA
chr2	10182976	10194963	+	KLF11	-0.026	5	11987	6	1	NA
chr2	10196907	10221071	-	CYS1	0.061	6	24164	2	NA	NA
chr2	10262455	10271545	+	RRM2	-3.167	0	9090	10	1	NA
chr2	10281509	10351851	+	C2orf48	0.003	5	70342	1	6	NA
chr2	10443015	10567743	+	HPCAL1	0.254	8	124728	5	1	NA
chr2	10580094	10588630	-	ODC1	0.242	8	8536	4	1	NA
chr2	10710892	10830101	-	NOL10	-1.51	0	119209	6	1	NA
chr2	10861775	10925236	+	ATP6V1C2	-0.036	5	63461	3	2	NA
chr2	10923517	10978103	-	PDIA6	0.05	6	54586	7	1	Housekeeping gene
chr2	11052063	11054350	+	KCNF1	-0.172	3	2287	1	1	NA
chr2	11273179	11286916	+	C2orf50	-0.733	1	13737	2	2	NA
chr2	11295324	11319000	+	PQLC3	-0.016	5	23676	10	NA	NA
chr2	11319887	11488456	-	ROCK2	-0.588	1	168569	8	1	Housekeeping gene
chr2	11584501	11606297	-	E2F6	0.262	8	21796	13	1	NA
chr2	11674242	11782914	+	GREB1	0.134	7	108672	9	1	NA
chr2	11798304	11810290	-	NTSR2	-0.145	4	11986	1	NA	NA
chr2	11817721	11967535	+	LPIN1	0.017	6	149814	19	1	NA
chr2	12857015	12882860	+	TRIB2	0.434	9	25845	4	1	NA
chr2	14772810	14790933	+	FAM84A	-0.168	3	18123	4	1	NA
chr2	15307032	15701454	-	NBAS	-1.201	0	394422	10	1	NA
chr2	15731302	15771235	+	DDX1	-2.476	0	39933	6	1	Housekeeping gene
chr2	16080686	16087129	+	MYCN	-0.359	2	6443	1	1	NA
chr2	16730727	16847599	-	FAM49A	0.034	6	116872	6	1	NA
chr2	17691851	17699706	-	RAD51AP2	-0.22	3	7855	1	NA	NA
chr2	17720393	17838285	+	VSNL1	0.189	8	117892	6	1	NA
chr2	17845079	17981509	-	SMC6	-1.315	0	136430	9	1	NA
chr2	17935125	17966632	+	GEN1	-0.255	3	31507	7	1	NA
chr2	17997763	17998368	+	MSGN1	-0.217	3	605	1	1	NA
chr2	18059114	18542882	+	KCNS3	0.277	8	483768	5	1	NA
chr2	18735989	18741946	-	RDH14	0.084	6	5957	2	NA	Housekeeping gene
chr2	18736811	18770830	-	NT5C1B-RDH14	-0.305	2	34019	2	NA	NA
chr2	18737050	18770838	-	NT5C1B	-0.269	3	33788	8	1	NA
chr2	19551246	19558414	-	OSR1	0.509	9	7168	4	1	NA
chr2	20096404	20101747	-	TTC32	0.292	9	5343	4	1	NA
chr2	20110021	20189892	-	WDR35	0.154	7	79871	7	1	NA
chr2	20191872	20212455	-	MATN3	-0.183	3	20583	3	1	NA
chr2	20232411	20251789	-	LAPTM4A	0.159	7	19378	2	1	Housekeeping gene
chr2	20400558	20425194	-	SDC1	0.143	7	24636	6	2	NA
chr2	20448452	20551995	-	PUM2	-0.301	2	103543	12	1	Housekeeping gene
chr2	20646835	20649200	+	RHOB	0.223	8	2365	1	1	NA
chr2	20760208	20850849	-	HS1BP3	0.223	8	90641	7	1	NA
chr2	20866424	20873418	+	GDF7	-0.035	5	6994	1	2	NA
chr2	20883788	21022882	-	C2orf43	0.057	6	139094	11	1	NA
chr2	21224301	21266945	-	APOB	0.095	7	42644	2	1	NA
chr2	23608088	23931481	+	KLHL29	0.208	8	323393	4	1	NA
chr2	23971534	24149984	-	ATAD2B	-0.552	1	178450	9	1	NA
chr2	24150155	24227779	+	UBXN2A	0.24	8	77624	5	3	NA
chr2	24232951	24286191	+	MFSD2B	-0.209	3	53240	5	1	NA
chr2	24252210	24272445	-	C2orf44	-0.052	5	20235	3	1	NA
chr2	24272571	24286551	+	FKBP1B	0.39	9	13980	6	1	NA
chr2	24290454	24299313	-	SF3B14	-0.66	1	8859	2	1	NA
chr2	24300303	24308731	-	TP53I3	-0.079	4	8428	7	1	NA
chr2	24338241	24346347	-	PFN4	0.015	6	8106	3	4	NA
chr2	24397938	24423718	+	FAM228A	0.058	6	25780	4	6	NA
chr2	24425733	24583583	-	ITSN2	0.016	6	157850	13	1	NA
chr2	24714783	24993571	+	NCOA1	0.025	6	278788	12	1	NA
chr2	25012855	25016251	-	PTRHD1	0.021	6	3396	6	NA	NA
chr2	25016005	25045245	+	CENPO	-0.374	2	29240	9	1	NA
chr2	25042038	25142708	-	ADCY3	-0.217	3	100670	12	1	NA
chr2	25166505	25194963	-	DNAJC27	-0.01	5	28458	7	1	NA
chr2	25264999	25378243	+	EFR3B	-0.353	2	113244	5	1	NA
chr2	25383722	25391772	-	POMC	-0.18	3	8050	5	1	NA
chr2	25455845	25565459	-	DNMT3A	-0.201	3	109614	15	1	NA
chr2	25600067	25896503	-	DTNB	0.009	5	296436	31	1	NA
chr2	26149471	26205618	-	KIF3C	-0.966	1	56147	7	1	NA
chr2	26256976	26360323	+	RAB10	-0.58	1	103347	4	1	NA
chr2	26395960	26412532	+	GAREML	0.119	7	16572	3	1	NA
chr2	26413504	26467594	-	HADHA	-0.012	5	54090	5	1	Housekeeping gene
chr2	26466038	26513336	+	HADHB	0.135	7	47298	9	1	NA
chr2	26531041	26569685	-	GPR113	-0.126	4	38644	10	1	NA
chr2	26531415	26618759	+	EPT1	-0.726	1	87344	4	1	NA
chr2	26624784	26679579	+	DRC1	0.032	6	54795	7	1	NA
chr2	26680071	26781566	-	OTOF	-0.444	2	101495	7	1	NA
chr2	26785450	26802400	+	C2orf70	-0.124	4	16950	4	2	NA
chr2	26804070	26864236	-	CIB4	-0.081	4	60166	3	4	NA
chr2	26915619	26956288	+	KCNK3	0.558	9	40669	1	1	NA
chr2	26987152	27004099	+	SLC35F6	-0.115	4	16947	5	1	NA
chr2	26987157	27023935	+	CENPA	-1.711	0	36778	6	3	NA
chr2	27070615	27173219	+	DPYSL5	0.018	6	102604	6	1	NA
chr2	27193480	27250064	+	MAPRE3	-0.003	5	56584	9	1	NA
chr2	27255778	27264563	+	TMEM214	-0.042	5	8785	13	1	NA
chr2	27265232	27293490	+	AGBL5	-1.022	1	28258	10	1	NA
chr2	27293340	27294641	-	OST4	-0.225	3	1301	3	NA	Housekeeping gene
chr2	27301435	27309271	+	EMILIN1	-0.004	5	7836	2	1	NA
chr2	27309615	27323640	+	KHK	-0.296	2	14025	6	1	NA
chr2	27321757	27341995	-	CGREF1	-0.013	5	20238	9	1	NA
chr2	27346682	27353680	+	ABHD1	-0.036	5	6998	6	1	NA
chr2	27353624	27357543	-	PREB	-1.841	0	3919	9	1	Housekeeping gene
chr2	27359723	27362278	-	C2orf53	-0.227	3	2555	2	5	NA
chr2	27371872	27376378	+	TCF23	0.093	7	4506	2	1	NA
chr2	27422455	27435826	-	SLC5A6	-0.136	4	13371	18	1	NA
chr2	27434895	27440046	+	ATRAID	-0.135	4	5151	6	3	Housekeeping gene
chr2	27440258	27466811	+	CAD	-3.015	0	26553	11	1	NA
chr2	27476552	27498685	-	SLC30A3	-0.187	3	22133	11	2	NA
chr2	27498289	27504367	+	DNAJC5G	0.155	7	6078	6	4	NA
chr2	27505260	27530307	+	TRIM54	-0.286	3	25047	4	4	NA
chr2	27530268	27531313	-	UCN	-0.546	1	1045	1	NA	NA
chr2	27532360	27548547	-	MPV17	-0.188	3	16187	22	4	NA
chr2	27548716	27579868	-	GTF3C2	-1.611	0	31152	13	1	NA
chr2	27587219	27593353	-	EIF2B4	-1.935	0	6134	10	1	NA
chr2	27593389	27599995	+	SNX17	-0.112	4	6606	12	1	Housekeeping gene
chr2	27600098	27603657	-	ZNF513	-0.507	2	3559	4	1	NA
chr2	27604061	27632554	-	PPM1G	-0.225	3	28493	4	1	NA
chr2	27650657	27665126	+	NRBP1	-1.007	1	14469	9	1	Housekeeping gene
chr2	27665233	27669348	+	KRTCAP3	-0.504	2	4115	7	1	NA
chr2	27667238	27712656	-	IFT172	-0.176	3	45418	18	1	NA
chr2	27714750	27718112	-	FNDC4	-0.031	5	3362	3	1	NA
chr2	27719709	27746554	+	GCKR	-0.182	3	26845	7	5	NA
chr2	27799389	27805588	+	C2orf16	0.193	8	6199	1	4	NA
chr2	27805897	27858041	+	ZNF512	0.028	6	52144	8	NA	NA
[truncated: 16,034 more rows]

## Sheet: 3.Gene_level
Note: the gene was annotated by level according to the overlap between the gene promoter (+/- 1kb from TSS) and the boundary; 0 indicates that the gene is not located in the boundary region in the cell line.
gene_name	GM12878	HMEC	HUVEC	IMR90	K562	NHEK	HCT116
OR4F5	0	0	0	0	0	0	0
AL627309.1	0	0	0	0	0	0	0
OR4F29	0	0	0	0	0	0	0
OR4F16	0	0	0	0	0	0	0
AL669831.1	0	0	0	0	0	0	0
AL645608.2	0	0	0	0	0	0	0
SAMD11	0	0	0	0	0	0	0
AL645608.1	0	0	0	0	0	0	0
NOC2L	0	0	0	0	0	0	0
KLHL17	0	0	0	0	0	0	0
PLEKHN1	6	3	0	3	0	0	0
C1orf170	0	0	0	0	2	2	0
HES4	0	0	3	0	0	0	0
ISG15	0	0	0	0	0	0	0
AGRN	0	0	0	0	0	0	0
RNF223	2	1	1	3	2	1	0
C1orf159	0	0	0	0	0	0	0
TTLL10	0	0	0	0	0	0	0
TNFRSF18	0	0	0	0	0	0	0
TNFRSF4	0	0	0	0	0	0	0
SDF4	0	0	0	0	0	0	0
B3GALT6	0	0	0	0	0	0	0
FAM132A	0	0	0	0	0	0	0
UBE2J2	0	0	2	0	0	0	0
SCNN1D	0	0	2	0	0	0	0
ACAP3	0	0	0	3	5	3	0
PUSL1	0	0	0	3	5	3	0
CPSF3L	0	0	0	0	0	0	0
GLTPD1	0	0	0	0	0	0	0
TAS1R3	0	0	0	0	0	0	0
DVL1	0	0	0	0	0	0	0
MXRA8	0	0	0	0	0	0	0
AURKAIP1	1	1	3	1	1	0	0
CCNL2	0	0	0	0	0	0	0
RP4-758J18.2	0	0	0	0	0	0	0
MRPL20	0	0	0	0	0	0	0
ANKRD65	0	0	0	0	0	0	0
TMEM88B	0	0	0	0	0	0	0
VWA1	0	0	0	0	0	0	0
ATAD3C	0	0	0	0	0	0	0
ATAD3B	0	0	0	0	0	0	0
ATAD3A	0	4	0	0	2	0	1
TMEM240	0	0	0	0	0	2	0
SSU72	0	0	0	0	0	0	0
AL645728.1	0	0	0	0	0	0	0
C1orf233	0	0	0	0	0	0	0
MIB2	0	0	0	0	0	0	1
MMP23B	0	0	0	0	0	2	0
CDK11B	2	0	0	0	1	0	0
SLC35E2B	0	0	0	0	0	0	0
CDK11A	0	0	0	0	0	0	0
SLC35E2	3	3	1	0	4	0	0
NADK	0	0	0	0	0	0	0
GNB1	0	0	0	0	0	0	0
CALML6	2	2	3	4	2	2	0
TMEM52	2	2	3	4	2	2	0
C1orf222	0	0	0	0	0	0	0
GABRD	0	0	0	0	0	0	0
PRKCZ	0	1	0	0	0	1	1
C1orf86	0	0	0	0	0	0	0
AL590822.2	1	0	2	2	0	2	1
AL590822.1	0	0	0	0	0	0	0
SKI	0	0	0	0	0	0	0
MORN1	3	0	3	3	3	0	1
AL589739.1	0	0	0	1	0	0	0
RER1	3	0	3	3	3	0	1
PEX10	0	0	0	0	0	0	0
PLCH2	0	0	0	0	0	0	0
PANK4	0	0	0	0	0	0	0
HES5	0	0	0	0	0	0	0
TNFRSF14	0	2	1	0	1	3	0
FAM213B	0	0	0	0	0	0	0
MMEL1	0	0	0	0	0	0	0
TTC34	0	0	0	0	0	0	0
ACTRT2	0	0	0	0	0	0	0
PRDM16	0	0	0	0	0	0	0
ARHGEF16	2	0	3	0	2	0	2
MEGF6	0	0	0	0	0	0	0
TPRG1L	0	0	1	2	0	1	0
WRAP73	0	0	0	0	0	0	1
TP73	0	0	0	0	0	0	1
CCDC27	0	0	0	0	0	0	0
SMIM1	1	0	2	0	1	0	0
LRRC47	0	2	0	3	0	0	2
CEP104	0	0	0	0	0	0	0
DFFB	0	0	0	0	0	0	0
C1orf174	0	0	0	0	2	0	0
AJAP1	0	0	0	0	0	1	0
NPHP4	0	0	3	0	0	0	0
KCNAB2	0	0	3	0	0	0	0
AL035406.1	0	0	0	0	2	3	0
CHD5	0	0	0	0	0	0	0
RPL22	0	0	0	0	0	0	0
RNF207	0	0	0	0	0	0	0
ICMT	1	0	0	0	0	0	0
HES3	0	2	2	3	2	2	0
GPR153	0	0	0	0	0	0	0
ACOT7	0	0	0	0	0	0	0
HES2	0	0	0	2	0	0	0
ESPN	0	0	0	2	0	0	0
TNFRSF25	0	0	0	0	0	0	0
PLEKHG5	0	0	0	0	1	0	0
NOL9	0	1	1	1	0	0	0
TAS1R1	0	1	1	1	0	0	0
ZBTB48	0	0	0	0	0	0	0
KLHL21	0	0	0	0	0	0	0
PHF13	0	0	0	0	0	0	0
THAP3	0	0	0	0	0	0	0
DNAJC11	0	3	2	0	3	2	0
CAMTA1	0	2	2	2	0	0	4
VAMP3	0	0	0	0	0	0	1
PER3	0	0	0	0	0	0	0
UTS2	0	0	0	0	0	0	0
TNFRSF9	0	0	0	0	0	0	0
PARK7	3	0	0	0	0	0	0
ERRFI1	1	1	1	0	1	0	0
SLC45A1	0	2	0	2	0	0	0
RERE	0	0	0	0	0	0	0
ENO1	3	0	0	0	0	0	0
CA6	0	0	0	0	0	0	0
SLC2A7	0	0	0	0	0	0	0
SLC2A5	0	0	0	0	0	0	0
GPR157	0	0	0	0	0	0	0
H6PD	0	0	0	0	0	0	2
SPSB1	0	0	0	0	0	0	0
SLC25A33	0	0	0	0	0	0	0
TMEM201	5	0	0	0	0	0	3
PIK3CD	0	0	0	0	0	0	0
C1orf200	0	0	0	0	0	0	0
CLSTN1	0	0	0	0	0	0	0
CTNNBIP1	0	0	0	0	0	0	0
LZIC	3	4	0	2	2	2	2
NMNAT1	3	4	0	2	2	2	2
RBP7	0	0	0	0	0	0	0
UBE4B	1	0	1	0	1	1	2
KIF1B	0	0	0	0	0	0	0
PGD	0	0	0	0	0	0	0
APITD1	3	3	2	2	1	1	5
APITD1-CORT	3	3	2	2	1	1	5
CORT	0	0	0	0	0	0	0
DFFA	0	0	0	0	0	0	0
PEX14	0	0	0	0	0	0	0
CASZ1	0	1	0	0	0	0	0
C1orf127	0	0	0	0	0	0	0
TARDBP	4	4	0	5	3	0	4
MASP2	0	0	0	0	0	0	0
SRM	0	0	0	0	0	0	0
EXOSC10	0	0	1	0	0	0	0
MTOR	0	0	2	2	1	1	0
ANGPTL7	0	0	0	0	0	0	0
UBIAD1	1	0	0	0	0	0	0
PTCHD2	0	0	0	0	0	0	0
FBXO2	0	2	2	0	0	0	2
FBXO44	0	2	2	0	0	0	2
FBXO6	0	0	0	0	0	0	0
MAD2L2	0	0	0	0	0	0	0
DRAXIN	0	0	0	0	0	0	0
AGTRAP	2	2	0	2	0	3	2
C1orf167	0	0	0	0	0	0	0
MTHFR	2	2	2	0	0	0	3
CLCN6	2	2	2	0	0	0	3
NPPA	0	0	0	0	0	0	0
NPPB	0	0	0	0	0	0	0
KIAA2013	0	0	0	0	0	0	0
PLOD1	0	0	0	0	0	0	0
MFN2	1	0	0	2	1	2	0
MIIP	0	2	0	0	0	0	2
TNFRSF8	0	0	0	0	0	0	0
TNFRSF1B	0	0	0	0	0	0	0
VPS13D	1	3	0	3	0	3	3
DHRS3	0	0	0	0	0	2	3
AADACL4	0	0	0	0	0	0	0
AADACL3	0	0	0	0	0	3	0
C1orf158	0	0	0	0	0	0	0
PRAMEF12	0	0	0	0	4	0	3
PRAMEF1	0	0	0	0	0	0	0
PRAMEF11	0	0	0	0	0	0	0
HNRNPCL1	0	0	0	0	0	0	0
PRAMEF2	0	0	0	0	0	0	0
PRAMEF4	0	0	0	0	0	0	0
PRAMEF10	0	0	0	0	0	0	0
PRAMEF7	0	0	0	0	0	0	0
PRAMEF6	0	0	0	0	0	0	0
PRAMEF22	0	0	0	0	0	0	0
WI2-3308P17.2	0	0	0	0	0	0	0
PRAMEF26	0	0	0	0	0	0	0
PRAMEF3	0	0	0	0	0	0	0
PRAMEF5	0	0	0	0	0	0	0
PRAMEF8	0	0	0	0	0	0	0
PRAMEF9	0	0	0	0	0	0	0
PRAMEF13	0	0	0	0	0	0	0
PRAMEF18	0	0	0	0	0	0	0
PRAMEF16	0	0	0	0	0	0	0
PRAMEF21	0	0	0	0	0	0	0
PRAMEF15	0	0	0	0	0	0	0
PRAMEF14	0	0	0	0	0	0	0
PRAMEF19	0	0	0	0	0	0	0
PRAMEF17	0	0	0	0	0	0	0
PRAMEF20	0	0	0	0	0	0	0
LRRC38	0	0	0	0	0	0	0
PDPN	0	0	0	0	0	0	0
PRDM2	0	0	0	0	0	0	0
KAZN	0	0	0	0	0	0	0
TMEM51	0	0	0	0	0	0	0
C1orf195	0	0	0	0	0	0	0
FHAD1	0	0	0	0	0	0	0
EFHD2	0	0	0	0	0	0	0
CTRC	2	2	2	2	2	2	2
CELA2A	0	0	0	0	0	0	0
CELA2B	0	0	0	0	0	0	0
CASP9	0	2	0	2	0	0	3
DNAJC16	0	2	0	2	0	0	3
AGMAT	0	0	0	0	0	1	0
DDI2	0	1	2	1	0	0	0
RSC1A1	0	0	0	0	0	0	0
PLEKHM2	0	0	1	0	0	0	0
SLC25A34	0	0	0	0	0	0	0
TMEM82	0	0	0	0	0	0	0
FBLIM1	0	0	0	0	0	0	0
SPEN	0	0	0	0	0	0	0
ZBTB17	0	0	0	0	0	0	0
C1orf64	1	1	0	1	4	2	3
HSPB7	0	0	0	0	0	0	0
CLCNKA	0	0	0	0	0	0	0
CLCNKB	0	0	0	0	0	0	0
FAM131C	2	3	2	3	3	4	2
EPHA2	0	0	0	0	0	0	0
ARHGEF19	0	0	0	0	0	0	0
C1orf134	0	0	0	0	0	0	0
RSG1	0	0	0	0	0	0	0
FBXO42	0	0	0	0	0	0	0
SZRD1	0	0	0	0	0	0	0
SPATA21	2	0	3	1	2	4	0
NECAP2	2	0	3	1	2	4	0
AL355149.2	0	0	0	0	0	0	0
NBPF1	0	0	0	0	0	0	0
AL137798.1	0	0	0	0	0	0	0
AL021920.2	0	1	0	0	0	0	0
CROCC	0	0	0	0	0	0	0
MFAP2	0	0	0	0	0	0	0
ATP13A2	0	0	0	0	0	0	0
SDHB	2	3	3	2	3	2	3
PADI2	0	0	0	0	2	0	0
PADI1	0	0	0	0	0	0	0
PADI3	0	0	0	1	0	0	0
PADI4	0	0	0	0	0	0	0
AC004824.2	0	2	0	0	0	0	0
RCC2	0	2	2	0	0	0	0
ARHGEF10L	0	0	0	0	0	0	0
ACTL8	0	1	0	0	2	1	0
IGSF21	0	0	0	0	0	1	0
KLHDC7A	0	0	0	0	0	0	0
PAX7	0	0	0	0	0	0	0
TAS1R2	0	0	0	0	0	0	0
RP13-279N23.2	0	0	0	0	0	0	0
ALDH4A1	0	0	0	0	0	0	0
IFFO2	0	0	0	0	0	0	0
UBR4	0	0	0	0	0	0	0
EMC1	0	2	2	2	2	2	2
MRTO4	0	2	2	2	2	2	2
AKR7A3	0	0	0	0	0	0	0
AKR7A2	0	2	0	0	0	0	0
PQLC2	0	2	0	0	0	0	0
CAPZB	0	1	0	1	0	0	0
MINOS1-NBL1	0	0	0	0	0	0	0
MINOS1	0	0	0	0	0	0	0
NBL1	0	0	0	0	0	0	0
HTR6	0	0	0	0	0	0	0
TMCO4	0	0	0	0	0	0	0
RNF186	0	0	0	0	0	0	0
OTUD3	0	3	0	0	4	0	0
PLA2G2E	0	0	0	0	0	0	3
PLA2G2A	0	0	0	0	0	0	0
PLA2G5	0	0	0	0	0	0	0
PLA2G2D	0	0	0	0	0	0	0
PLA2G2F	0	0	0	0	0	0	0
PLA2G2C	0	0	0	0	0	0	0
UBXN10	0	0	1	0	0	0	0
VWA5B1	0	0	0	0	0	0	0
CAMK2N1	0	0	0	0	0	0	0
MUL1	2	0	0	3	1	3	0
FAM43B	0	0	0	0	0	0	0
CDA	0	0	0	0	0	0	0
PINK1	0	0	0	0	0	1	1
DDOST	2	3	0	3	0	0	0
KIF17	0	0	0	0	0	0	0
SH2D5	0	0	0	0	0	0	0
HP1BP3	0	2	1	1	1	2	0
EIF4G3	0	0	0	0	0	0	0
ECE1	0	0	0	0	0	0	0
NBPF3	0	0	0	0	0	0	0
ALPL	0	1	0	1	2	0	0
RAP1GAP	0	3	4	4	3	3	0
USP48	0	2	0	1	1	0	0
LDLRAD2	0	0	0	0	0	0	0
HSPG2	0	0	0	0	0	0	0
CELA3B	0	0	0	0	0	3	0
CELA3A	0	0	0	0	0	0	0
CDC42	0	0	0	0	0	0	0
WNT4	0	0	0	0	0	0	0
ZBTB40	0	0	0	0	0	0	0
EPHA8	0	0	0	0	0	0	0
C1QA	0	0	0	0	0	0	0
C1QC	0	0	0	0	0	0	1
C1QB	0	2	1	0	2	2	1
EPHB2	0	0	0	0	0	0	0
LACTBL1	0	5	0	0	6	4	5
C1orf234	0	0	0	0	0	0	0
KDM1A	0	0	0	0	0	0	0
LUZP1	1	0	0	0	0	0	0
HTR1D	0	1	1	1	2	0	2
HNRNPR	0	0	0	0	2	0	0
ZNF436	0	0	0	0	0	0	0
C1orf213	0	0	0	0	0	0	0
TCEA3	0	0	0	0	0	0	0
ASAP3	0	0	0	0	0	0	0
E2F2	0	0	0	0	0	0	0
ID3	0	0	0	0	0	0	0
MDS2	0	0	0	0	0	0	0
RPL11	2	0	2	3	2	0	1
TCEB3	0	0	0	0	0	0	0
PITHD1	0	0	0	0	0	0	2
LYPLA2	0	0	0	0	0	0	0
GALE	0	0	0	0	0	0	0
HMGCL	0	0	0	0	0	0	0
FUCA1	0	0	0	0	0	0	0
CNR2	0	0	0	0	0	0	0
PNRC2	0	0	0	0	0	0	0
SRSF10	0	0	0	0	0	0	0
MYOM3	0	0	0	0	0	0	0
IL22RA1	0	0	0	0	0	0	0
IFNLR1	2	0	2	0	0	0	1
GRHL3	0	1	0	0	0	1	0
STPG1	0	0	0	0	0	0	0
NIPAL3	0	0	0	0	0	0	0
RCAN3	0	0	0	0	0	0	0
NCMAP	0	0	0	0	0	0	0
SRRM1	0	0	0	0	0	0	0
CLIC4	0	0	0	0	0	0	0
RUNX3	0	0	0	0	0	0	0
SYF2	0	3	2	2	0	3	0
C1orf63	0	2	0	0	0	2	0
RHD	2	0	0	0	0	0	0
TMEM50A	0	2	0	0	0	2	0
RHCE	0	0	0	0	0	0	2
TMEM57	0	0	0	0	0	0	2
LDLRAP1	0	0	0	2	0	0	0
MAN1C1	0	0	0	0	0	0	0
SEPN1	0	0	0	0	0	0	3
RP1-317E23.6	0	0	0	4	0	0	0
MTFR1L	5	3	4	0	3	0	0
AL020996.1	5	3	4	0	3	0	0
AUNIP	0	0	0	0	0	0	0
PAQR7	0	0	0	0	0	0	0
STMN1	0	0	0	0	0	0	0
PAFAH2	0	3	0	0	0	0	0
EXTL1	0	0	0	0	0	3	0
SLC30A2	0	0	0	0	0	0	0
TRIM63	0	0	0	0	0	0	0
PDIK1L	0	0	0	0	0	0	1
FAM110D	0	0	0	0	0	0	0
ZNF593	1	2	2	1	3	2	2
CNKSR1	0	0	0	0	0	0	0
CATSPER4	0	0	0	0	0	0	0
CEP85	1	0	0	0	0	0	1
SH3BGRL3	0	0	0	0	1	1	0
UBXN11	0	0	0	0	0	0	0
CD52	0	0	0	0	0	0	0
AIM1L	0	0	0	0	0	0	0
ZNF683	0	0	0	0	0	0	0
LIN28A	0	0	0	0	0	0	0
DHDDS	0	0	0	0	0	0	0
HMGN2	3	0	0	0	0	0	0
RPS6KA1	0	0	0	0	0	0	0
ARID1A	0	0	0	0	0	0	0
PIGV	0	0	2	0	0	0	0
ZDHHC18	0	0	0	0	0	0	0
SFN	0	0	0	0	0	0	0
GPN2	0	0	3	3	3	3	0
GPATCH3	3	3	0	0	0	0	3
NUDC	3	3	0	0	0	0	3
NR0B2	0	0	0	0	0	0	0
C1orf172	0	5	0	0	4	3	0
TRNP1	2	0	2	3	0	0	0
FAM46B	0	0	0	0	0	0	0
SLC9A1	0	0	0	0	0	0	0
WDTC1	0	0	0	0	0	0	0
TMEM222	0	0	0	0	0	0	0
SYTL1	0	0	0	0	0	0	0
MAP3K6	0	0	0	0	0	0	0
FCN3	0	0	0	0	0	0	0
CD164L2	0	2	0	0	0	0	0
GPR3	2	2	2	2	2	3	3
WASF2	0	0	0	0	0	0	0
AHDC1	1	2	1	2	1	2	1
FGR	0	0	0	0	0	0	0
IFI6	6	3	4	5	3	3	4
FAM76A	1	2	1	1	0	1	1
STX12	0	0	0	0	0	0	0
PPP1R8	0	3	2	3	0	0	3
AL109927.1	0	0	0	0	3	2	0
THEMIS2	0	0	0	0	0	0	0
RPA2	0	0	0	0	0	0	0
SMPDL3B	0	0	0	0	0	0	0
XKR8	0	0	0	0	0	0	0
EYA3	0	2	1	0	1	0	2
PTAFR	0	0	0	0	0	0	0
DNAJC8	0	3	3	3	3	3	3
AL353354.1	0	0	0	0	0	0	0
AL353354.2	0	0	0	0	0	0	0
ATPIF1	0	0	3	3	0	3	0
SESN2	0	0	0	0	0	0	0
MED18	0	0	0	0	0	0	0
PHACTR4	0	0	0	0	0	0	0
RCC1	0	0	1	2	0	0	2
TRNAU1AP	0	0	0	0	0	0	0
TAF12	2	3	3	3	5	0	4
RAB42	0	0	0	0	0	0	0
GMEB1	0	0	0	0	0	0	0
YTHDF2	0	0	0	0	0	0	0
OPRD1	0	0	0	0	0	0	0
EPB41	0	0	0	0	0	0	0
TMEM200B	0	2	2	3	0	0	3
SRSF4	0	0	0	0	0	0	0
MECR	4	4	0	3	3	3	6
PTPRU	0	0	3	0	0	0	0
MATN1	0	0	0	0	0	0	2
LAPTM5	0	0	0	0	0	0	0
SDC3	0	0	0	0	0	0	0
PUM1	0	1	0	3	0	1	0
NKAIN1	0	0	0	0	0	0	0
SNRNP40	0	0	0	0	0	0	0
ZCCHC17	0	0	0	0	0	0	0
FABP3	1	2	0	1	1	0	0
SERINC2	0	0	0	0	0	0	0
AC114494.1	0	0	0	2	2	0	0
TINAGL1	0	0	0	0	0	0	0
HCRTR1	0	0	0	0	0	0	0
PEF1	2	1	3	3	4	1	3
COL16A1	0	0	0	0	0	0	1
BAI2	0	0	0	0	0	0	0
SPOCD1	0	0	0	0	0	0	0
PTP4A2	0	0	0	0	0	0	0
AL136115.1	0	0	0	0	0	1	1
KHDRBS1	1	0	0	0	0	0	0
TMEM39B	0	4	0	3	3	3	4
KPNA6	0	0	0	0	0	0	0
TXLNA	2	0	0	0	0	0	1
CCDC28B	0	0	2	2	0	0	0
IQCC	0	0	0	0	0	0	0
DCDC2B	0	0	0	0	0	0	0
TMEM234	0	0	0	0	0	0	0
EIF3I	0	0	0	0	0	0	0
FAM167B	0	0	0	0	0	0	0
LCK	0	0	0	0	0	0	0
HDAC1	0	0	0	0	0	0	0
MARCKSL1	0	0	0	0	0	0	0
TSSK3	0	0	0	0	0	0	0
FAM229A	0	0	0	0	0	0	0
BSDC1	3	3	4	4	0	4	4
RP1-27O5.3	0	0	0	0	0	0	0
ZBTB8B	0	0	0	0	0	0	0
ZBTB8A	0	0	0	0	0	0	1
ZBTB8OS	0	3	0	0	2	1	2
RBBP4	0	3	0	0	2	1	2
SYNC	0	1	1	0	2	1	1
KIAA1522	0	0	0	0	0	0	0
YARS	0	0	0	2	0	0	0
S100PBP	0	0	0	2	0	0	0
FNDC5	0	0	2	0	0	2	0
HPCA	0	0	0	0	0	0	0
TMEM54	0	0	0	0	0	0	0
RNF19B	0	0	0	0	0	0	0
FKSG48	0	0	0	0	0	0	0
AK2	0	0	0	0	0	0	0
ADC	0	0	0	0	0	0	0
TRIM62	0	0	0	0	0	0	0
ZNF362	0	0	0	0	1	0	0
A3GALT2	0	0	0	0	0	0	0
PHC2	0	0	0	0	0	0	0
ZSCAN20	0	3	0	3	0	0	3
CSMD2	0	0	0	0	0	0	0
HMGB4	0	0	0	0	0	0	0
C1orf94	0	0	0	0	0	0	0
SMIM12	0	0	0	0	0	2	2
GJB5	2	3	0	1	0	2	0
GJB4	0	0	0	0	0	0	0
GJB3	0	0	0	0	0	0	0
GJA4	0	0	0	0	0	0	0
DLGAP3	0	0	0	0	0	0	0
ZMYM6	0	0	0	0	0	0	0
ZMYM6NB	0	1	0	3	2	4	2
ZMYM1	0	0	0	0	0	0	0
SFPQ	0	2	2	3	1	0	0
ZMYM4	0	0	0	0	0	0	0
KIAA0319L	2	2	1	1	2	0	0
NCDN	2	2	1	1	2	0	0
TFAP2E	0	0	0	0	0	2	2
PSMB2	0	0	0	0	0	1	0
C1orf216	0	1	0	0	0	2	1
CLSPN	0	0	0	0	0	0	0
AGO4	0	0	0	0	0	5	0
AGO1	0	0	0	0	2	0	0
AGO3	0	0	0	1	0	0	0
TEKT2	2	0	4	3	4	3	3
ADPRHL2	2	0	4	3	4	3	3
COL8A2	0	0	0	0	0	0	0
TRAPPC3	1	1	0	1	2	2	1
MAP7D1	0	0	0	0	0	0	0
THRAP3	0	0	0	0	0	1	0
SH3D21	0	0	0	0	0	0	0
EVA1B	0	0	1	2	0	0	2
RP11-268J15.5	0	0	1	2	0	0	2
STK40	0	1	0	0	0	0	0
LSM10	0	0	0	0	0	0	0
OSCP1	0	0	0	0	0	0	0
MRPS15	2	0	2	1	0	0	2
CSF3R	0	0	0	0	0	0	0
GRIK3	0	0	0	0	0	0	0
ZC3H12A	0	0	0	0	0	0	0
MEAF6	0	1	0	0	1	0	0
SNIP1	1	0	0	0	0	0	2
DNALI1	1	0	0	0	0	0	2
GNL2	0	2	1	1	0	0	0
RSPO1	0	0	0	0	0	0	0
C1orf109	0	2	0	2	2	1	0
CDCA8	0	2	0	2	2	1	0
EPHA10	0	0	0	0	0	0	0
MANEAL	0	0	2	0	0	0	0
YRDC	3	2	0	1	3	2	2
C1orf122	3	2	0	1	3	2	2
MTF1	0	0	0	0	0	0	0
AL929472.1	0	0	0	0	0	0	0
INPP5B	0	0	0	0	0	0	0
SF3A3	0	0	0	0	0	0	0
FHL3	0	0	0	0	0	0	0
UTP11L	0	0	0	0	0	0	0
POU3F1	0	0	0	0	0	0	0
RRAGC	0	0	0	3	0	0	2
MYCBP	0	0	0	0	0	0	0
GJA9	0	0	0	0	0	0	0
RHBDL2	0	0	0	0	0	0	0
AKIRIN1	3	0	2	0	0	0	0
NDUFS5	0	0	0	1	1	0	0
MACF1	0	0	0	0	0	0	0
KIAA0754	0	0	0	0	0	0	0
BMP8A	0	0	0	0	0	0	0
PABPC4	1	0	0	1	3	0	0
HEYL	0	0	0	0	0	0	0
NT5C1A	0	0	0	0	0	0	0
HPCAL4	0	0	0	0	0	0	0
PPIE	0	0	0	0	0	0	0
BMP8B	0	0	0	0	0	0	0
OXCT2	0	0	0	0	0	0	0
TRIT1	0	0	0	0	0	0	0
MYCL	0	0	0	0	0	0	0
MFSD2A	0	0	0	0	0	0	0
CAP1	4	2	0	2	0	0	4
PPT1	0	2	0	0	0	0	0
RLF	0	2	0	3	0	0	0
TMCO2	0	0	0	0	0	0	0
ZMPSTE24	0	0	0	0	0	0	0
COL9A2	0	0	0	0	0	0	0
SMAP2	1	1	1	1	1	0	0
ZFP69B	0	0	3	0	0	0	0
ZFP69	0	0	0	0	0	0	0
EXO5	0	0	0	0	0	0	0
ZNF684	0	0	2	2	2	0	2
RIMS3	0	0	0	0	0	0	0
NFYC	1	1	0	1	0	1	0
KCNQ4	0	0	0	1	0	1	1
CITED4	1	0	0	0	0	0	0
CTPS1	0	0	4	0	0	0	0
SLFNL1	0	0	0	0	0	0	0
SCMH1	0	0	0	0	0	0	3
FOXO6	0	0	0	0	0	0	0
EDN2	0	0	0	0	0	0	0
HIVEP3	2	2	1	0	0	1	2
GUCA2B	0	0	0	0	0	3	0
GUCA2A	1	0	0	1	0	0	0
FOXJ3	3	1	0	1	1	2	1
RIMKLA	0	0	0	0	0	0	0
ZMYND12	0	0	0	0	0	0	0
PPCS	0	0	0	0	0	0	0
CCDC30	0	0	0	0	0	1	0
PPIH	0	0	0	1	0	0	2
YBX1	0	0	0	0	0	0	0
CLDN19	0	0	0	0	0	0	0
LEPRE1	1	4	2	4	0	3	3
C1orf50	1	4	2	4	0	3	3
CCDC23	0	0	0	0	0	0	0
ERMAP	0	0	0	0	0	0	0
ZNF691	0	0	0	0	0	0	0
SLC2A1	0	0	0	0	0	0	0
FAM183A	0	0	0	2	0	3	0
EBNA1BP2	0	0	0	0	0	0	0
WDR65	0	0	0	0	0	0	4
TMEM125	0	0	0	0	0	0	0
C1orf210	0	0	0	0	0	0	0
TIE1	0	0	0	0	0	0	0
MPL	0	0	0	0	0	0	0
CDC20	0	0	0	1	0	1	0
ELOVL1	0	0	0	0	0	0	0
MED8	0	0	0	0	0	0	0
SZT2	0	0	0	0	0	0	0
HYI	0	0	1	0	0	0	0
PTPRF	0	2	2	2	2	3	3
KDM4A	2	3	1	1	1	0	3
ST3GAL3	0	0	3	3	0	0	0
ARTN	0	0	0	0	0	0	0
IPO13	0	0	3	2	0	0	0
DPH2	0	0	0	0	0	0	2
ATP6V0B	0	0	0	0	0	0	2
B4GALT2	0	0	0	0	0	0	0
CCDC24	0	0	0	0	0	0	0
SLC6A9	0	0	0	0	0	0	0
KLF17	0	0	0	0	0	0	0
DMAP1	2	2	1	2	1	3	1
ERI3	0	1	0	1	1	0	0
RNF220	0	0	0	0	0	0	0
TMEM53	0	0	0	0	0	0	0
C1orf228	0	0	0	0	0	0	0
KIF2C	0	0	0	0	0	0	0
RPS8	0	0	0	0	0	0	0
BEST4	0	0	0	0	0	0	0
PLK3	0	0	0	0	0	0	0
TCTEX1D4	0	0	0	0	0	0	0
BTBD19	0	0	0	0	0	0	0
PTCH2	0	2	0	1	0	4	0
EIF2B3	0	0	0	0	0	0	0
HECTD3	1	2	0	2	1	1	2
UROD	1	2	0	2	1	1	2
ZSWIM5	0	0	0	0	2	0	0
HPDL	0	0	0	0	0	0	0
MUTYH	0	0	0	0	0	0	0
TOE1	0	0	0	0	0	0	0
TESK2	0	0	0	0	0	0	0
CCDC163P	1	5	3	3	3	2	3
MMACHC	1	5	3	3	3	2	3
PRDX1	0	0	0	0	0	0	0
AKR1A1	0	0	0	0	0	0	0
NASP	5	4	4	5	4	0	5
CCDC17	0	0	0	0	0	0	0
GPBP1L1	1	2	2	1	0	0	1
TMEM69	1	2	2	1	0	0	1
IPP	0	0	0	0	0	0	0
MAST2	0	0	0	0	0	0	0
PIK3R3	2	1	0	2	1	1	2
TSPAN1	2	1	2	2	1	1	2
POMGNT1	0	0	0	0	0	0	0
LURAP1	0	0	0	0	0	0	0
RAD54L	0	3	1	0	0	0	2
LRRC41	0	0	0	0	0	0	0
UQCRH	0	0	0	0	0	0	0
NSUN4	0	0	0	0	0	0	0
FAAH	0	0	0	3	0	0	0
DMBX1	0	0	0	0	0	0	0
KNCN	0	0	0	0	0	2	0
MKNK1	0	1	0	0	0	0	0
MOB3C	0	1	0	0	0	0	0
ATPAF1	0	0	0	0	0	0	0
EFCAB14	0	0	0	0	0	0	0
TEX38	0	0	0	0	0	0	0
CYP4B1	0	0	0	0	0	0	0
CYP4A11	0	0	0	0	0	0	0
CYP4X1	0	0	0	0	0	0	0
CYP4Z1	0	0	0	0	0	0	0
CYP4A22	0	0	0	0	0	0	0
PDZK1IP1	0	0	0	0	0	0	0
TAL1	0	0	0	0	0	0	0
STIL	0	0	0	0	1	0	0
CMPK1	0	0	1	0	0	0	0
FOXE3	0	0	0	0	0	0	0
FOXD2	2	0	0	1	1	0	0
TRABD2B	0	0	0	0	0	0	0
FLJ00388	0	0	0	0	0	0	0
AL109659.1	0	0	0	0	0	0	0
SLC5A9	0	0	1	0	0	0	0
SPATA6	0	0	0	0	0	0	0
AGBL4	2	0	0	0	0	0	0
BEND5	0	0	0	0	0	0	0
AL645730.2	0	0	1	0	0	0	0
ELAVL4	0	0	0	0	0	0	0
DMRTA2	0	0	0	0	0	0	0
FAF1	0	0	0	0	0	0	0
CDKN2C	0	0	0	0	0	0	0
C1orf185	0	0	0	0	0	0	0
RNF11	0	0	0	0	0	0	0
TTC39A	0	3	0	0	3	0	0
EPS15	0	2	0	0	0	2	0
OSBPL9	0	0	0	0	0	0	0
NRD1	2	1	1	2	0	0	0
RAB3B	0	0	0	0	0	0	0
TXNDC12	0	3	0	4	0	3	0
KTI12	4	0	4	0	0	0	0
BTF3L4	0	3	0	4	0	3	0
ZFYVE9	0	0	0	0	1	0	0
CC2D1B	0	3	0	3	0	0	2
ORC1	0	0	2	0	2	0	0
PRPF38A	0	0	2	0	2	0	0
ZCCHC11	0	0	0	0	0	0	0
GPX7	0	0	0	0	0	0	0
FAM159A	0	0	0	0	0	0	0
SELRC1	0	3	0	0	2	0	2
ZYG11B	0	0	0	0	0	0	0
ZYG11A	2	0	2	0	2	0	0
ECHDC2	0	0	1	0	0	0	0
SCP2	0	0	1	0	0	0	0
PODN	1	1	0	0	0	0	0
SLC1A7	0	0	0	0	0	0	0
CPT2	0	0	3	0	0	0	0
C1orf123	0	0	0	0	0	0	0
MAGOH	0	3	0	0	3	0	2
LRP8	0	0	0	0	0	0	0
DMRTB1	0	0	0	0	0	0	0
GLIS1	0	0	0	0	0	0	0
NDC1	2	3	4	4	3	2	0
YIPF1	0	0	0	0	0	0	0
DIO1	0	0	0	0	0	0	0
HSPB11	0	0	0	0	0	0	0
LRRC42	0	0	0	0	0	0	0
LDLRAD1	0	0	0	0	0	0	0
TMEM59	1	2	0	4	2	3	2
TCEANC2	1	2	0	4	2	3	2
AL161915.1	0	0	0	0	0	0	0
CDCP2	0	0	0	0	0	0	1
RP11-446E24.4	0	1	0	0	0	0	0
AL357673.1	0	0	0	0	0	0	0
CYB5RL	0	1	0	0	0	0	0
MRPL37	0	0	0	0	0	0	0
SSBP3	0	1	1	2	1	1	0
SSBP3-AS1	0	0	0	0	0	0	0
ACOT11	0	0	0	0	0	0	0
FAM151A	0	0	0	0	0	0	0
MROH7-TTC4	0	0	0	0	0	0	0
MROH7	0	0	0	0	0	0	0
TTC4	0	0	0	0	0	0	0
PARS2	0	0	0	0	0	0	0
TTC22	0	0	0	0	0	0	0
C1orf177	0	4	0	0	4	3	0
DHCR24	0	0	2	0	0	0	0
TMEM61	0	0	0	0	0	0	0
BSND	0	0	0	0	0	0	0
PCSK9	0	0	0	0	3	0	2
USP24	0	0	0	0	0	0	0
PPAP2B	0	0	0	0	0	0	0
PRKAA2	0	0	0	0	0	0	0
C1orf168	0	0	0	0	3	0	0
C8A	0	0	0	0	0	0	0
C8B	0	0	0	0	1	0	0
DAB1	0	0	0	0	0	0	0
OMA1	0	0	0	0	0	0	0
TACSTD2	0	0	0	0	0	0	0
MYSM1	0	0	2	2	0	0	0
JUN	2	4	3	2	3	2	3
FGGY	0	0	0	0	0	0	0
HOOK1	0	0	0	0	0	0	0
CYP2J2	0	0	0	0	0	0	0
C1orf87	0	0	0	0	0	0	0
NFIA	0	0	0	0	0	0	0
TM2D1	0	0	0	0	0	0	0
INADL	0	0	0	0	0	0	0
L1TD1	0	0	0	1	0	0	0
KANK4	0	0	0	0	0	0	0
USP1	0	2	0	2	0	0	0
DOCK7	0	0	0	0	0	0	1
ANGPTL3	0	0	0	0	0	0	0
AL138847.1	0	0	0	0	0	0	0
ATG4C	1	3	2	2	1	3	2
FOXD3	1	0	0	0	1	0	0
ALG6	0	0	0	0	0	0	0
ITGB3BP	0	0	0	0	0	0	2
EFCAB7	0	0	0	0	0	0	0
DLEU2L	0	0	0	2	0	3	0
PGM1	0	0	0	0	0	0	2
ROR1	0	2	0	1	0	0	0
UBE2U	0	0	0	0	0	0	0
CACHD1	0	0	0	0	0	0	0
RAVER2	0	0	0	0	0	0	0
JAK1	0	0	1	0	0	0	0
AK4	0	0	0	0	0	0	0
DNAJC6	0	0	0	0	0	0	0
LEPR	0	0	0	0	1	0	0
LEPROT	0	0	0	0	1	0	0
PDE4B	0	0	0	0	0	0	0
SGIP1	0	0	0	3	0	0	0
AL139147.1	0	0	0	0	0	0	0
TCTEX1D1	0	2	0	0	0	0	5
INSL5	0	0	0	0	0	0	0
WDR78	2	2	1	1	0	1	0
MIER1	2	2	1	1	0	1	0
SLC35D1	1	0	0	0	0	0	0
C1orf141	0	0	0	0	0	0	0
IL23R	0	0	0	0	0	0	0
IL12RB2	0	0	0	0	0	0	0
SERBP1	0	1	0	0	0	1	0
GADD45A	1	1	1	1	0	1	1
GNG12	3	0	0	0	2	2	2
DIRAS3	0	0	0	0	0	0	0
WLS	0	0	0	0	0	0	0
RPE65	0	2	0	0	0	4	0
DEPDC1	0	0	0	0	0	0	2
LRRC7	0	0	0	0	0	0	0
LRRC40	0	2	0	0	2	0	0
SRSF11	0	2	0	0	2	0	0
ANKRD13C	0	0	0	1	0	1	0
HHLA3	0	0	0	1	0	1	0
CTH	0	0	0	0	1	0	0
PTGER3	0	0	0	0	0	0	0
ZRANB2	0	0	1	0	2	0	0
NEGR1	0	0	0	0	0	1	0
LRRIQ3	0	0	0	0	0	0	0
FPGT	0	0	0	0	0	0	0
FPGT-TNNI3K	0	0	0	0	0	0	0
TNNI3K	0	0	0	0	0	0	0
LRRC53	0	0	0	0	0	0	0
C1orf173	0	0	0	0	1	0	0
CRYZ	0	0	0	0	0	0	0
TYW3	0	0	0	0	0	0	0
LHX8	0	0	0	0	0	0	0
SLC44A5	0	0	0	0	0	0	0
ACADM	1	1	0	0	0	2	0
RABGGTB	0	1	0	0	0	0	3
MSH4	1	0	0	0	0	0	0
ASB17	0	0	0	0	0	0	0
ST6GALNAC3	0	1	0	0	0	0	2
ST6GALNAC5	0	0	0	0	0	0	0
PIGK	0	1	0	0	0	1	0
AK5	0	0	0	2	0	0	0
ZZZ3	2	4	2	3	1	3	2
USP33	0	0	0	0	0	0	0
FAM73A	0	0	0	0	0	0	1
NEXN	0	0	0	0	0	1	0
FUBP1	0	0	3	0	0	2	2
DNAJB4	0	0	3	0	0	2	2
GIPC2	0	0	3	0	0	2	2
PTGFR	0	0	0	0	0	0	0
IFI44L	0	0	0	1	0	1	0
IFI44	0	0	0	0	0	0	0
ELTD1	0	0	0	0	0	0	0
LPHN2	0	0	0	0	0	0	0
TTLL7	0	0	0	0	1	0	0
PRKACB	0	0	0	0	0	0	0
SAMD13	0	0	1	0	0	0	0
DNASE2B	0	0	0	0	0	0	0
RPF1	0	0	0	0	0	0	0
GNG5	0	0	0	0	0	0	0
CTBS	0	0	0	0	0	0	0
C1orf180	1	1	1	0	1	1	4
SSX2IP	0	0	0	0	0	0	0
LPAR3	0	0	0	0	0	0	0
MCOLN2	0	0	0	0	0	0	0
WDR63	0	0	0	0	0	0	0
MCOLN3	0	0	0	0	1	0	0
SYDE2	0	0	0	0	0	0	0
C1orf52	0	0	2	0	0	0	6
BCL10	0	0	0	0	0	0	0
DDAH1	3	1	0	2	1	0	0
CYR61	3	1	0	2	1	0	0
ZNHIT6	1	3	0	0	1	0	2
COL24A1	0	0	0	0	0	0	0
ODF2L	0	0	0	0	0	0	0
CLCA2	0	0	0	0	0	0	0
CLCA1	0	0	0	0	0	0	0
CLCA4	0	0	0	0	0	0	0
SH3GLB1	1	2	1	2	1	3	0
2024-09-15	0	0	0	0	0	0	0
HS2ST1	0	0	0	0	0	0	0
RP5-1052I5.2	0	0	0	0	0	0	0
LMO4	0	0	0	0	0	0	0
PKN2	0	1	1	0	0	1	2
GTF2B	0	2	2	2	1	0	2
CCBL2	0	2	0	0	3	0	2
RBMXL1	0	2	0	0	3	0	2
GBP3	0	0	0	0	0	0	0
GBP1	0	0	1	1	0	0	0
GBP2	0	0	0	0	0	0	0
GBP7	0	0	0	0	0	0	0
GBP4	0	0	0	0	0	0	0
GBP5	0	0	0	0	0	0	0
GBP6	1	1	0	0	0	1	2
LRRC8B	0	0	0	0	0	0	0
LRRC8C	0	0	0	0	2	0	1
RP11-302M6.4	0	0	0	0	2	0	1
LRRC8D	0	0	0	0	0	0	0
ZNF326	0	4	0	0	1	0	1
BARHL2	0	0	0	0	2	0	0
ZNF644	0	0	1	0	2	1	0
HFM1	0	2	0	0	3	2	0
CDC7	1	0	0	2	1	0	4
TGFBR3	0	0	0	0	0	0	0
BRDT	0	0	0	0	0	0	0
EPHX4	0	0	0	0	0	0	0
BTBD8	0	0	0	0	0	0	0
KIAA1107	0	0	0	0	0	0	0
C1orf146	0	0	0	0	0	0	0
GLMN	0	3	0	2	1	1	1
RPAP2	0	3	0	2	1	1	1
GFI1	0	0	0	0	0	0	0
EVI5	0	0	0	0	0	0	0
RPL5	5	0	0	0	0	0	4
FAM69A	0	0	0	0	0	0	0
MTF2	2	3	0	3	0	2	2
TMED5	2	1	0	1	2	0	2
CCDC18	2	1	0	1	2	0	2
DR1	0	0	0	0	0	0	0
FNBP1L	0	0	0	0	0	1	0
BCAR3	3	0	0	4	0	0	0
DNTTIP2	0	4	0	0	5	3	0
GCLM	0	0	0	2	0	0	0
ABCA4	0	0	0	0	0	0	0
ARHGAP29	0	0	0	0	0	0	0
ABCD3	0	0	0	0	0	3	0
F3	0	2	0	2	0	0	0
SLC44A3	3	0	0	0	0	0	0
CNN3	0	0	0	0	0	0	0
ALG14	2	2	0	0	0	1	3
TMEM56	0	0	0	0	0	0	0
RP11-57H12.6	0	0	0	0	0	0	0
RWDD3	2	2	0	0	1	2	1
RP11-147C23.1	0	0	0	0	0	0	0
PTBP2	0	1	0	1	0	0	0
DPYD	0	1	0	0	0	0	0
SNX7	0	0	0	0	0	0	0
LPPR5	0	0	0	0	0	0	0
LPPR4	0	0	0	0	0	0	0
PALMD	0	0	0	0	0	0	0
FRRS1	0	0	0	0	0	0	0
AGL	0	0	0	0	0	0	0
SLC35A3	1	0	0	0	0	0	0
HIAT1	1	1	0	1	1	1	1
SASS6	1	0	0	0	2	1	1
TRMT13	1	0	0	0	2	1	1
LRRC39	0	0	0	0	0	0	0
DBT	0	1	0	0	0	0	1
RTCA	0	0	0	0	0	2	0
CDC14A	0	0	0	0	0	0	0
GPR88	1	0	0	0	0	0	0
VCAM1	0	0	0	0	0	0	0
EXTL2	0	3	3	0	2	0	3
SLC30A7	0	3	3	0	2	0	3
DPH5	1	1	0	1	0	0	0
AC093157.1	0	0	0	0	0	0	0
S1PR1	0	2	2	2	0	1	0
OLFM3	0	0	0	0	0	0	0
COL11A1	0	0	0	2	0	2	0
RNPC3	0	0	0	0	0	0	0
AMY2B	0	0	0	0	0	0	0
AMY2A	1	0	0	0	0	1	0
AMY1A	0	0	0	0	0	0	0
AMY1B	0	0	0	0	0	0	0
AMY1C	0	0	0	0	0	0	0
PRMT6	0	0	0	0	0	0	0
NTNG1	0	0	0	0	0	0	0
VAV3	0	0	0	0	0	0	0
SLC25A24	0	0	0	0	0	0	0
NBPF4	0	0	0	0	0	0	0
NBPF6	1	0	1	1	1	1	0
FAM102B	0	1	0	0	0	0	0
HENMT1	2	0	0	0	0	0	0
PRPF38B	0	5	0	3	0	2	5
FNDC7	0	0	0	0	0	0	0
STXBP3	3	3	4	1	3	4	2
AKNAD1	2	2	0	0	0	0	0
GPSM2	0	0	0	0	0	0	0
CLCC1	2	2	0	0	0	0	0
WDR47	2	1	3	0	0	0	1
TAF13	0	0	0	0	0	0	0
TMEM167B	0	0	0	0	0	0	0
C1orf194	2	0	0	0	2	3	3
KIAA1324	2	0	0	0	2	3	3
SARS	3	0	0	0	0	0	0
CELSR2	0	0	0	0	0	0	0
PSRC1	0	0	0	0	0	0	0
MYBPHL	0	0	0	0	0	0	0
SORT1	0	0	1	3	1	2	0
PSMA5	0	2	0	0	0	0	1
SYPL2	0	0	0	0	0	0	0
ATXN7L2	0	1	4	3	0	0	0
CYB561D1	0	0	0	0	0	0	0
AMIGO1	0	0	0	0	0	0	0
GPR61	2	4	2	2	4	3	3
GNAI3	0	0	0	0	0	0	0
GNAT2	0	0	0	0	0	0	0
AMPD2	0	0	0	0	0	0	0
GSTM4	0	0	0	0	0	0	0
GSTM2	0	0	0	0	0	0	0
GSTM1	0	0	0	0	0	0	0
GSTM5	0	0	0	0	0	0	0
GSTM3	0	0	0	0	0	0	0
EPS8L3	0	0	0	0	0	0	0
CSF1	0	1	0	0	0	0	0
AHCYL1	0	4	4	0	2	2	0
STRIP1	4	0	0	4	0	0	3
ALX3	0	0	0	0	0	0	0
UBL4B	0	0	0	0	3	0	0
SLC6A17	0	0	0	0	0	0	0
KCNC4	0	0	0	0	0	0	2
RBM15	0	0	0	0	0	0	0
SLC16A4	0	0	0	0	0	0	0
LAMTOR5	2	1	1	0	1	0	1
PROK1	0	0	0	0	0	0	0
KCNA10	0	0	2	0	0	0	0
KCNA2	0	0	0	0	0	0	0
KCNA3	0	0	0	0	0	0	0
CD53	0	0	0	0	0	0	0
LRIF1	0	1	0	0	1	0	0
DRAM2	0	2	0	0	0	0	0
CEPT1	0	2	0	0	0	0	0
DENND2D	0	1	1	0	0	0	1
CHI3L2	0	1	1	0	0	0	1
CHIA	0	0	0	0	0	0	0
PIFO	0	0	0	0	0	0	0
OVGP1	0	0	0	0	0	0	0
WDR77	0	4	0	0	0	0	0
ATP5F1	0	4	0	0	0	0	0
C1orf162	0	0	0	0	0	0	0
ADORA3	0	0	0	0	0	0	0
RAP1A	0	0	0	0	0	0	0
FAM212B	0	0	0	0	0	0	0
DDX20	0	0	0	0	0	0	0
KCND3	0	0	0	0	0	0	0
CTTNBP2NL	3	3	3	3	0	0	0
WNT2B	1	1	1	1	0	1	0
ST7L	1	2	2	2	1	2	1
CAPZA1	1	2	2	2	1	2	1
MOV10	0	0	0	0	0	0	0
RHOC	3	2	4	2	3	4	3
RP11-426L16.10	3	2	4	2	3	4	3
PPM1J	3	2	4	2	3	4	3
FAM19A3	0	0	0	0	0	0	0
SLC16A1	0	0	0	0	0	0	1
LRIG2	3	3	3	2	0	0	2
MAGI3	0	1	0	0	0	1	0
PHTF1	0	0	0	0	0	0	0
RSBN1	1	3	1	1	1	2	0
PTPN22	0	0	0	0	0	0	0
BCL2L15	0	0	0	0	0	0	0
AP4B1	0	0	0	0	0	0	0
DCLRE1B	0	0	0	0	0	0	0
HIPK1	0	0	0	0	0	0	0
OLFML3	3	2	0	3	0	0	0
SYT6	0	0	0	0	0	0	0
TRIM33	0	0	1	1	0	0	0
BCAS2	1	2	1	1	1	3	1
DENND2C	0	2	0	0	0	0	2
AMPD1	0	0	0	0	0	0	0
NRAS	2	0	0	0	2	1	0
CSDE1	0	0	0	0	0	0	3
SIKE1	2	0	2	2	3	0	0
SYCP1	0	0	0	0	0	0	0
TSHB	0	0	0	0	0	0	0
TSPAN2	0	0	0	0	0	0	0
NGF	0	0	0	0	0	0	0
VANGL1	0	0	0	0	0	0	0
CASQ2	0	3	3	0	0	3	2
NHLH2	0	0	0	0	0	0	0
SLC22A15	2	1	0	0	0	1	0
MAB21L3	0	0	3	0	0	0	0
ATP1A1	0	0	0	0	0	0	0
AL136376.1	0	1	0	0	0	1	1
CD58	3	2	3	3	2	3	0
IGSF3	1	0	0	0	0	0	0
C1orf137	0	0	0	0	0	0	0
CD2	0	0	0	0	0	0	0
PTGFRN	0	0	0	0	0	0	0
CD101	0	0	0	0	0	0	0
TTF2	3	3	2	3	3	3	3
TRIM45	0	0	0	0	0	0	0
VTCN1	0	0	0	0	0	0	0
MAN1A2	0	0	0	0	0	2	0
FAM46C	0	0	0	0	0	0	0
GDAP2	0	0	0	0	0	0	0
WDR3	0	0	0	0	0	0	0
SPAG17	0	0	0	0	0	0	0
TBX15	0	0	0	0	0	0	0
WARS2	0	3	0	0	0	0	2
HAO2	0	0	0	0	2	0	0
HSD3B2	0	0	0	0	0	0	0
HSD3B1	0	0	0	0	0	0	0
ZNF697	0	0	0	0	0	0	0
PHGDH	0	0	0	0	0	0	0
HMGCS2	0	0	0	0	0	0	0
REG4	0	1	0	0	0	0	0
ADAM30	0	0	0	0	0	0	0
NOTCH2	0	0	0	0	0	0	0
FAM72B	0	0	0	0	0	0	0
FCGR1B	0	0	0	0	0	0	0
PPIAL4G	0	0	0	0	0	0	0
FAM72D	0	0	0	0	0	0	0
NBPF8	0	0	0	0	0	0	0
AL592284.1	0	0	0	0	0	0	0
PPIAL4B	0	0	0	0	0	0	0
NBPF9	0	0	0	0	0	0	0
PDE4DIP	0	0	0	0	0	0	0
AL590452.1	0	0	0	0	0	0	0
NOTCH2NL	0	0	1	0	3	0	0
RP11-458D21.5	0	0	1	0	3	0	0
NBPF10	0	0	0	1	1	0	0
HFE2	0	0	0	0	0	0	0
TXNIP	0	0	0	0	0	0	0
POLR3GL	0	0	0	0	0	0	0
ANKRD34A	0	0	0	0	0	0	0
LIX1L	0	0	0	0	0	0	0
RBM8A	0	0	0	0	0	0	0
PEX11B	0	0	0	0	0	0	0
ITGA10	0	0	0	0	0	0	0
ANKRD35	0	0	0	0	0	0	0
PIAS3	0	0	0	0	0	0	0
NUDT17	0	0	0	1	0	0	0
POLR3C	0	0	0	0	0	0	0
RNF115	0	0	0	0	0	0	0
CD160	0	0	0	0	0	0	0
PDZK1	0	0	0	0	0	0	0
GPR89A	0	0	0	0	0	0	0
GPR89C	0	0	0	0	0	0	0
NBPF11	0	0	0	0	0	0	0
NBPF12	0	0	0	0	0	0	0
PRKAB2	0	0	0	0	0	0	0
FMO5	0	2	3	3	0	3	4
CHD1L	0	2	3	3	0	3	4
BCL9	0	0	0	0	0	0	0
ACP6	0	0	0	0	0	0	0
GJA5	0	0	0	0	0	0	0
GJA8	0	0	0	0	0	0	0
GPR89B	3	3	4	0	4	4	0
NBPF24	0	0	0	0	0	0	0
BX842679.1	0	0	0	0	0	0	0
PPIAL4A	0	0	0	0	0	0	0
NBPF14	0	0	0	0	0	0	0
PPIAL4D	0	0	0	0	0	0	0
NBPF20	0	0	0	0	0	0	0
NBPF15	0	0	0	0	0	0	0
NBPF16	0	0	0	0	0	0	0
HIST2H3PS2	0	0	0	0	0	0	0
FAM72C	0	0	0	0	0	0	0
PPIAL4C	0	0	0	0	0	0	0
AL358813.2	0	0	0	0	0	0	0
FCGR1A	0	0	0	0	0	0	0
HIST2H2BF	0	0	0	0	0	0	0
HIST2H3D	0	0	0	0	0	0	0
HIST2H4A	0	0	0	0	0	0	0
HIST2H3C	0	2	2	0	0	1	1
HIST2H2AA3	0	2	2	0	0	1	1
HIST2H2AA4	0	0	0	0	0	0	0
HIST2H3A	0	0	0	0	0	0	0
HIST2H4B	0	0	0	0	0	0	0
HIST2H2BE	0	0	0	0	0	0	0
HIST2H2AC	0	0	0	0	0	0	0
HIST2H2AB	0	0	0	0	0	0	0
BOLA1	0	0	0	0	0	0	0
SV2A	0	0	0	0	0	0	0
SF3B4	0	0	0	0	0	0	0
MTMR11	0	0	0	0	0	0	0
OTUD7B	0	0	0	0	0	0	0
VPS45	1	1	0	1	1	0	1
PLEKHO1	0	0	0	0	0	0	0
ANP32E	5	4	3	3	4	4	3
CA14	0	0	0	0	0	0	0
APH1A	0	0	0	0	0	0	0
C1orf54	0	0	0	0	0	0	0
C1orf51	0	0	0	0	0	0	0
MRPS21	0	0	0	0	0	0	0
PRPF3	0	0	0	0	0	0	0
RPRD2	2	1	3	4	2	1	2
TARS2	0	0	0	0	0	0	0
ECM1	0	0	0	0	0	0	0
ADAMTSL4	2	0	0	0	0	3	0
AL356356.1	2	0	0	0	0	3	0
ADAMTSL4-AS1	0	4	2	2	3	0	3
MCL1	0	0	0	0	0	0	0
ENSA	1	2	2	2	1	0	1
GOLPH3L	0	1	0	0	0	1	1
HORMAD1	0	0	0	0	0	0	0
CTSS	0	0	0	0	0	0	0
CTSK	0	0	1	1	0	2	0
ARNT	0	0	0	0	0	0	0
SETDB1	0	0	0	0	0	0	2
CERS2	0	0	0	0	0	0	0
ANXA9	0	0	0	0	0	0	0
FAM63A	2	4	3	3	4	3	5
PRUNE	2	4	3	3	4	3	5
BNIPL	0	0	0	0	0	0	0
C1orf56	0	0	0	0	0	0	0
CDC42SE1	2	1	1	2	1	0	0
MLLT11	0	0	0	0	0	0	0
GABPB2	2	1	1	2	1	0	0
SEMA6C	0	0	0	0	0	0	0
TNFAIP8L2	0	0	0	0	0	0	0
SCNM1	0	0	0	0	0	0	0
LYSMD1	0	0	0	0	0	0	0
TMOD4	0	0	0	0	4	2	0
VPS72	2	2	2	1	0	0	2
PIP5K1A	2	2	2	1	0	0	2
PSMD4	0	0	0	0	0	0	0
RP11-126K1.2	3	3	0	5	2	3	4
ZNF687	3	3	0	5	2	3	4
PI4KB	0	0	0	0	0	0	0
RFX5	0	2	0	1	0	0	0
SELENBP1	0	0	0	0	0	0	0
PSMB4	0	0	0	0	0	0	3
POGZ	0	0	0	0	0	0	0
CGN	0	0	0	0	0	0	0
TUFT1	0	1	0	0	0	1	2
SNX27	0	0	0	0	0	0	0
CELF3	0	0	0	0	0	0	0
RIIAD1	0	0	0	0	0	0	0
AL589765.1	0	0	0	0	0	0	0
MRPL9	0	0	0	0	0	0	0
OAZ3	0	0	0	0	0	0	0
TDRKH	0	0	0	0	0	0	0
LINGO4	0	0	0	0	0	0	0
RORC	0	0	0	0	0	0	3
C2CD4D	2	4	3	0	0	3	0
THEM5	0	0	0	2	3	0	0
THEM4	0	0	0	0	0	0	0
S100A10	0	0	0	0	0	0	0
S100A11	4	3	4	3	3	2	6
TCHHL1	0	0	0	0	0	0	0
TCHH	0	0	0	0	0	0	0
RPTN	0	0	0	0	0	0	0
HRNR	0	0	0	0	0	0	0
FLG	0	0	0	0	0	0	0
FLG2	0	0	0	0	0	0	0
CRNN	0	0	0	0	0	0	0
LCE5A	0	0	0	0	0	0	0
CRCT1	0	0	0	0	0	0	0
LCE3E	1	0	0	0	0	0	2
LCE3D	0	0	0	0	0	0	0
LCE3C	0	0	0	0	0	0	0
LCE3B	0	0	0	0	0	0	0
LCE3A	0	0	0	0	0	0	0
LCE2D	0	0	0	0	0	0	0
LCE2B	0	0	0	0	0	0	0
LCE2C	0	0	0	0	0	0	0
LCE2A	0	0	0	0	0	0	0
LCE4A	0	0	0	0	0	0	0
C1orf68	0	0	0	0	0	0	0
KPRP	0	0	0	0	0	1	0
LCE1F	0	0	0	0	0	0	0
LCE1E	0	0	0	0	0	0	0
LCE1D	0	0	0	0	0	0	0
LCE1C	0	0	0	0	0	0	0
LCE1B	0	0	0	0	0	0	0
LCE1A	0	0	0	0	0	0	0
LCE6A	0	0	0	0	0	0	0
SMCP	0	0	0	0	0	2	0
IVL	0	0	0	0	0	0	0
SPRR4	0	0	0	0	0	0	0
SPRR1A	0	0	0	0	0	0	0
SPRR3	0	0	0	0	0	0	0
SPRR1B	0	1	0	0	0	0	0
SPRR2D	0	0	0	0	0	0	0
SPRR2A	0	0	0	0	0	0	0
SPRR2B	0	0	0	0	0	0	0
SPRR2E	0	0	0	0	0	0	0
SPRR2F	0	0	0	0	0	0	0
SPRR2G	0	0	0	0	0	0	0
LELP1	0	0	0	0	0	0	0
PRR9	4	0	0	0	0	0	3
LOR	0	0	0	0	0	0	0
PGLYRP3	0	0	0	0	0	0	0
PGLYRP4	0	0	0	0	1	1	0
S100A9	0	0	0	0	1	1	0
S100A12	0	0	0	0	0	0	0
S100A8	0	0	0	0	0	0	0
S100A7A	0	0	0	0	0	0	0
S100A7L2	0	0	0	0	0	0	0
S100A7	0	0	0	0	0	0	0
S100A6	0	0	0	0	0	0	0
S100A5	0	0	0	0	0	0	0
S100A4	0	0	0	0	0	0	0
S100A3	0	0	0	0	0	0	0
S100A2	0	1	1	0	0	1	0
S100A16	0	0	0	0	0	0	0
S100A14	0	0	0	0	0	0	0
S100A13	0	0	0	0	0	0	0
S100A1	0	0	0	0	0	0	0
CHTOP	0	0	0	0	0	0	0
SNAPIN	4	0	0	0	4	2	0
ILF2	0	2	2	1	0	0	1
NPR1	0	0	0	0	0	0	0
INTS3	0	0	0	0	0	0	0
SLC27A3	0	2	1	2	0	0	0
GATAD2B	0	0	0	0	1	0	1
DENND4B	0	0	0	0	0	0	0
CRTC2	0	0	0	0	0	0	0
SLC39A1	0	0	0	0	0	0	0
CREB3L4	0	0	0	0	0	0	0
JTB	0	0	0	0	0	0	0
RAB13	0	0	0	0	0	0	0
RPS27	2	0	3	2	3	3	3
NUP210L	0	0	0	0	0	0	0
TPM3	0	0	0	0	0	0	0
C1orf189	0	0	0	0	0	0	0
C1orf43	0	0	0	0	0	0	0
UBAP2L	0	0	0	0	0	0	0
HAX1	2	3	0	3	1	1	3
AQP10	0	0	0	0	0	0	0
ATP8B2	0	0	0	0	0	0	0
IL6R	0	0	0	0	0	0	0
SHE	0	0	0	0	0	0	0
TDRD10	0	0	0	0	0	0	0
UBE2Q1	3	0	0	0	2	2	2
CHRNB2	3	0	0	0	2	2	2
ADAR	0	1	0	1	0	0	0
AL606500.1	0	0	0	0	0	0	0
KCNN3	1	1	0	0	0	1	2
PMVK	2	3	2	3	3	3	3
PBXIP1	0	0	0	0	0	0	0
PYGO2	0	0	0	0	0	0	0
SHC1	0	0	0	0	0	0	0
CKS1B	0	0	0	0	0	0	0
FLAD1	0	0	0	0	0	0	0
LENEP	0	0	0	0	0	0	0
ZBTB7B	1	0	0	0	0	0	0
DCST2	0	0	0	0	0	0	0
DCST1	0	0	0	0	0	0	0
ADAM15	0	0	0	0	0	0	0
EFNA4	0	0	0	0	0	0	0
EFNA3	0	0	0	0	0	0	0
EFNA1	0	0	0	0	0	0	0
SLC50A1	0	0	0	0	0	0	0
DPM3	0	0	0	0	0	0	0
KRTCAP2	0	3	0	3	0	3	5
RP11-201K10.3	5	0	3	0	3	0	0
TRIM46	0	3	0	3	0	3	5
MUC1	0	0	0	0	0	0	0
THBS3	0	0	0	0	0	0	0
MTX1	0	0	0	0	0	0	0
GBA	5	3	3	3	3	0	0
FAM189B	0	0	0	0	0	2	0
SCAMP3	0	0	0	0	0	0	0
CLK2	0	0	0	0	0	0	0
HCN3	0	0	0	0	0	0	0
PKLR	0	0	0	0	0	0	0
FDPS	0	0	0	0	0	0	0
RUSC1	1	0	3	2	1	2	0
ASH1L	0	0	0	0	0	0	0
MSTO1	2	0	1	0	2	0	2
YY1AP1	1	0	2	0	0	0	0
DAP3	1	0	2	0	0	0	0
GON4L	3	0	0	1	0	0	2
SYT11	3	0	0	1	0	0	2
RIT1	2	3	3	0	0	0	0
KIAA0907	0	0	0	2	2	3	3
RXFP4	0	0	0	0	0	0	0
ARHGEF2	0	0	0	0	0	1	0
SSR2	0	0	0	1	0	0	0
UBQLN4	0	0	0	0	0	0	0
LAMTOR2	0	0	0	0	0	0	0
RAB25	0	0	0	0	0	2	0
MEX3A	0	3	3	3	0	0	3
LMNA	0	3	3	3	0	0	3
SEMA4A	2	1	1	1	2	0	1
SLC25A44	0	0	0	0	0	0	0
PMF1-BGLAP	0	0	0	0	0	0	0
PMF1	0	0	0	0	0	0	0
BGLAP	0	0	0	0	0	0	0
PAQR6	0	0	0	0	0	0	0
SMG5	0	0	0	0	0	0	0
TMEM79	0	0	0	0	0	0	0
C1orf85	0	0	0	0	0	0	0
VHLL	0	0	0	0	0	0	0
CCT3	0	0	0	0	0	0	0
TSACC	0	3	4	4	0	0	0
RHBG	0	0	0	0	0	0	0
C1orf61	0	0	0	0	0	0	0
MEF2D	0	0	0	0	0	0	0
IQGAP3	0	0	0	0	0	0	0
TTC24	0	0	0	0	0	0	0
APOA1BP	0	0	0	0	0	0	0
GPATCH4	0	0	0	0	0	0	3
HAPLN2	2	2	2	2	4	2	0
BCAN	0	0	0	0	0	0	0
NES	0	0	0	0	0	0	0
CRABP2	0	0	0	0	0	0	0
ISG20L2	0	2	1	2	2	2	1
RRNAD1	0	2	1	2	2	2	1
MRPL24	0	0	0	0	0	0	0
HDGF	0	0	0	0	0	0	0
PRCC	0	0	0	0	0	0	0
SH2D2A	0	0	0	0	0	0	0
NTRK1	0	0	0	0	0	0	0
INSRR	0	0	0	0	0	0	0
PEAR1	2	0	0	0	0	0	0
LRRC71	0	0	0	0	2	0	3
ARHGEF11	0	0	0	0	0	0	0
ETV3L	0	0	0	0	0	0	0
ETV3	0	0	0	0	0	0	0
FCRL5	0	3	0	0	0	0	0
FCRL4	0	0	0	0	0	0	0
FCRL3	0	0	0	0	0	0	0
FCRL2	0	0	0	0	0	0	0
FCRL1	0	0	2	0	0	0	0
CD5L	0	0	0	0	0	0	0
KIRREL	0	0	0	0	0	0	0
CD1D	0	0	0	0	0	0	0
CD1A	0	0	0	0	0	0	0
CD1C	0	0	0	0	0	0	0
CD1B	0	0	0	0	0	0	0
CD1E	1	0	0	0	0	0	0
OR10T2	0	0	0	0	0	0	0
OR10K2	0	0	0	0	0	0	0
OR10K1	0	0	0	0	0	0	0
OR10R2	0	0	0	0	0	0	0
OR6Y1	0	0	0	0	0	0	0
OR6P1	0	0	0	0	0	0	0
OR10X1	0	0	0	0	1	0	0
OR10Z1	0	0	0	0	0	0	0
SPTA1	0	0	0	0	0	0	0
OR6K2	0	0	0	0	0	0	0
OR6K3	0	0	0	0	0	0	0
OR6K6	0	0	0	0	0	0	0
OR6N1	0	0	0	0	0	0	0
OR6N2	0	0	0	0	0	0	0
MNDA	0	0	0	0	0	0	0
PYHIN1	0	0	0	0	0	0	0
IFI16	2	2	4	1	2	2	0
AIM2	0	0	0	0	0	0	0
CADM3	0	0	0	0	0	0	0
DARC	0	0	0	0	0	0	0
FCER1A	0	0	0	0	0	0	0
OR10J3	0	0	0	0	0	0	0
OR10J1	0	0	0	0	0	0	0
OR10J5	0	0	0	0	0	0	0
APCS	0	0	0	0	0	0	0
CRP	0	0	0	0	0	0	0
DUSP23	2	3	3	2	2	3	3
FCRL6	0	0	0	0	0	0	0
SLAMF8	0	0	0	0	0	0	0
C1orf204	0	0	0	0	0	0	0
VSIG8	0	0	0	0	0	0	0
RP11-190A12.7	0	0	0	0	0	0	0
CCDC19	0	1	0	0	0	1	0
AL590560.1	0	0	0	0	0	0	0
TAGLN2	0	0	0	0	0	0	0
IGSF9	0	0	0	0	0	0	0
SLAMF9	0	0	0	0	0	0	0
PIGM	3	0	2	3	0	0	0
KCNJ10	0	0	0	0	0	0	0
KCNJ9	0	0	0	0	0	0	0
IGSF8	2	0	0	2	2	3	2
ATP1A2	0	0	0	0	0	0	0
ATP1A4	0	0	0	0	0	0	0
CASQ1	0	1	1	0	2	0	1
PEA15	0	0	0	0	0	0	0
DCAF8	0	0	0	0	0	0	0
PEX19	0	0	0	0	0	0	0
COPA	1	1	2	3	0	0	0
NCSTN	1	1	2	3	0	0	0
NHLH1	0	0	0	0	0	0	0
VANGL2	0	0	0	0	0	0	0
SLAMF6	0	0	0	0	0	0	0
CD84	0	0	0	0	0	0	0
SLAMF1	0	2	1	1	0	0	0
CD48	0	0	0	0	0	0	0
SLAMF7	0	0	0	0	0	0	0
LY9	0	0	0	0	0	0	0
CD244	0	0	0	0	0	0	0
ITLN1	0	0	0	0	0	0	0
ITLN2	0	0	0	0	0	0	0
F11R	0	0	0	0	0	0	0
TSTD1	0	0	0	0	0	0	0
USF1	0	0	0	0	0	0	0
ARHGAP30	0	0	0	0	0	0	0
AL591806.1	0	0	0	0	0	0	0
PVRL4	0	0	0	0	0	0	0
KLHDC9	0	0	0	0	0	0	0
PFDN2	0	0	0	0	0	0	0
NIT1	0	0	0	0	0	0	0
DEDD	0	0	0	0	0	0	0
UFC1	4	0	1	0	0	3	1
USP21	4	3	1	2	2	3	1
PPOX	0	3	0	2	2	0	0
B4GALT3	0	0	0	0	0	0	0
ADAMTS4	0	0	0	0	0	0	0
NDUFS2	0	0	0	0	0	0	0
FCER1G	0	0	0	0	0	0	0
AL590714.1	1	1	0	1	0	0	0
APOA2	1	1	0	1	0	0	0
TOMM40L	1	1	0	1	0	0	0
NR1I3	0	0	0	0	0	0	0
PCP4L1	0	0	0	0	0	0	0
MPZ	0	1	0	0	0	0	0
SDHC	0	1	0	0	0	0	0
C1orf192	0	0	0	0	0	0	0
FCGR2A	0	0	0	0	0	0	0
HSPA6	0	0	0	0	0	0	0
FCGR3A	0	0	0	0	0	0	0
FCGR2B	0	0	0	0	0	0	0
FCGR3B	0	0	0	0	0	0	0
FCRLA	0	0	0	0	0	0	0
FCRLB	0	0	0	0	0	0	0
DUSP12	3	4	5	3	2	3	0
ATF6	0	0	0	0	0	0	0
OLFML2B	0	0	0	0	0	0	0
NOS1AP	0	0	0	0	0	0	0
RP11-565P22.6	0	0	0	0	0	0	0
C1orf226	0	0	0	0	0	0	0
C1orf111	0	0	0	0	0	0	0
SH2D1B	0	0	0	0	0	0	0
UHMK1	0	2	0	3	0	3	2
UAP1	2	0	0	0	0	0	2
DDR2	0	0	0	0	0	0	0
HSD17B7	0	0	0	0	0	0	0
C1orf110	0	0	0	0	0	0	0
RGS4	0	0	0	0	0	0	0
RGS5	0	0	0	0	0	0	0
NUF2	0	0	0	0	0	0	0
PBX1	0	0	0	0	0	1	0
LMX1A	3	0	1	0	0	0	0
RXRG	0	0	0	0	0	0	0
LRRC52	0	0	0	0	0	0	0
MGST3	0	0	0	0	0	0	0
ALDH9A1	1	1	0	1	0	1	0
TMCO1	0	0	0	1	0	0	0
UCK2	0	0	0	1	0	0	0
FAM78B	0	0	0	0	0	0	0
AL626787.1	0	0	0	0	0	0	0
POGK	3	0	3	0	0	4	3
TADA1	0	2	0	3	0	0	0
ILDR2	0	0	0	0	0	0	0
MAEL	0	0	0	0	0	0	0
GPA33	0	0	0	0	0	0	0
DUSP27	0	0	0	0	0	0	0
POU2F1	2	1	0	0	1	2	1
CD247	0	0	0	0	0	0	0
CREG1	4	0	0	0	0	0	3
RCSD1	0	0	0	0	0	0	0
MPZL1	4	2	3	3	2	2	3
ADCY10	0	0	0	0	0	0	0
MPC2	0	1	0	1	1	0	1
DCAF6	0	1	0	1	1	0	1
GPR161	0	0	0	0	0	0	0
TIPRL	0	1	2	2	0	1	1
SFT2D2	0	0	0	0	1	0	0
TBX19	0	0	0	0	0	0	0
XCL2	0	0	0	0	0	0	0
XCL1	0	0	0	0	0	0	0
DPT	0	0	0	0	0	0	0
ATP1B1	0	0	0	0	0	1	0
NME7	3	3	0	3	1	0	4
BLZF1	3	3	0	3	1	0	4
CCDC181	1	1	0	1	2	0	0
SLC19A2	0	0	0	0	0	0	0
F5	0	0	0	0	0	0	0
SELP	0	0	0	0	0	0	0
C1orf112	0	0	0	0	0	0	0
SELL	0	0	0	0	0	1	1
SELE	0	0	0	0	0	0	0
METTL18	0	0	0	0	2	0	2
SCYL3	0	0	3	4	0	0	0
KIFAP3	0	0	1	0	0	0	0
METTL11B	0	0	0	0	0	0	0
GORAB	0	0	0	0	0	0	1
PRRX1	0	0	0	1	0	0	0
MROH9	0	2	0	0	0	1	0
FMO3	0	0	0	0	0	0	2
FMO6P	0	0	0	0	0	0	0
FMO2	0	0	0	0	0	0	0
FMO1	0	0	0	2	0	2	1
FMO4	0	5	0	0	0	2	2
PRRC2C	0	0	1	2	3	0	2
MYOC	0	0	0	0	0	0	0
VAMP4	0	0	0	0	0	0	0
METTL13	1	1	0	1	0	0	2
DNM3	0	0	0	0	0	0	0
PIGC	3	0	0	0	0	0	3
C1orf105	0	2	0	0	2	3	0
SUCO	0	2	0	0	0	0	0
FASLG	0	0	0	0	0	0	0
TNFSF18	0	0	0	0	0	0	1
TNFSF4	0	2	0	1	0	2	0
PRDX6	0	0	0	0	0	0	0
SLC9C2	0	0	0	0	0	0	0
ANKRD45	0	0	0	0	0	0	0
KLHL20	0	0	0	0	0	0	0
CENPL	2	0	0	0	2	3	0
DARS2	2	0	0	0	2	3	0
ZBTB37	0	2	0	0	0	0	0
SERPINC1	0	0	0	0	0	0	0
RC3H1	2	0	0	0	0	0	0
RABGAP1L	0	0	0	0	0	2	0
GPR52	0	0	0	0	0	0	0
CACYBP	0	0	0	0	0	0	0
MRPS14	2	2	2	2	2	0	3
TNN	0	0	0	0	0	0	0
KIAA0040	0	0	0	0	0	0	0
TNR	0	0	0	0	0	0	0
RFWD2	0	0	0	0	0	0	0
PAPPA2	0	0	0	0	0	0	0
ASTN1	0	0	0	0	0	0	0
BRINP2	0	0	0	0	0	0	0
SEC16B	0	0	0	0	0	0	0
RASAL2	0	0	0	0	0	0	0
TEX35	0	0	0	0	0	0	0
C1orf220	0	0	0	0	0	3	0
C1ORF220	0	0	0	0	0	3	0
RALGPS2	0	0	0	0	0	0	0
ANGPTL1	0	0	0	0	0	0	0
FAM20B	0	1	0	0	0	0	0
TOR3A	2	2	2	3	1	0	3
ABL2	0	0	0	1	0	1	0
SOAT1	1	0	0	1	0	0	0
AXDND1	0	0	0	0	0	0	0
AL160286.1	0	0	0	0	0	0	0
NPHS2	0	0	0	0	0	0	0
TDRD5	0	0	0	0	0	0	0
FAM163A	0	0	0	0	0	0	0
TOR1AIP2	1	0	0	2	1	0	0
IFRG15	0	0	0	0	0	0	0
TOR1AIP1	0	0	2	0	0	0	3
CEP350	0	0	0	1	0	1	1
QSOX1	0	0	0	0	0	0	0
LHX4	0	0	0	0	0	0	0
ACBD6	3	0	3	3	0	0	0
XPR1	0	1	0	0	0	0	0
KIAA1614	0	0	0	0	0	0	0
AL162431.1	0	0	0	0	0	0	0
STX6	0	0	0	0	0	1	0
MR1	0	0	0	0	0	0	0
IER5	0	0	0	1	0	0	0
CACNA1E	0	0	0	0	0	0	0
ZNF648	0	0	1	1	0	0	0
GLUL	0	0	0	0	0	2	0
TEDDM1	0	2	0	0	0	2	0
RGSL1	0	0	3	2	1	0	0
RNASEL	3	3	0	0	1	0	1
RGS16	0	0	0	0	0	0	0
RGS8	0	0	0	0	0	0	0
NPL	0	2	0	0	2	2	0
DHX9	0	0	2	2	0	0	3
SHCBP1L	0	0	2	4	0	1	3
LAMC1	0	2	0	2	0	0	2
LAMC2	0	0	0	0	0	0	0
NMNAT2	0	0	0	0	0	0	0
SMG7	0	2	0	0	0	1	0
NCF2	0	0	0	0	0	0	0
ARPC5	3	4	0	3	0	2	0
RGL1	3	4	0	3	0	2	0
APOBEC4	0	0	0	0	0	0	0
COLGALT2	0	0	0	0	0	0	0
TSEN15	0	0	1	0	0	0	3
C1orf21	0	0	0	0	0	0	0
EDEM3	0	0	0	0	0	0	4
FAM129A	0	0	0	0	0	0	0
RNF2	0	0	0	0	0	0	0
TRMT1L	0	0	0	0	0	0	0
SWT1	0	0	0	0	0	0	0
IVNS1ABP	0	2	0	1	1	0	3
HMCN1	0	0	0	0	0	0	0
PRG4	2	0	3	0	0	0	0
TPR	0	0	0	0	0	0	0
C1orf27	0	0	0	0	0	0	0
AL596220.1	0	0	0	0	0	0	0
OCLM	0	0	0	2	0	2	0
PDC	0	0	0	0	0	0	0
PTGS2	0	1	0	0	0	1	0
PLA2G4A	0	0	0	0	0	0	0
BRINP3	0	0	0	0	0	0	0
RGS18	0	0	0	0	0	0	0
RGS21	0	0	0	0	0	0	0
RGS1	0	0	0	0	0	0	0
RGS13	0	0	0	0	0	0	0
RGS2	0	1	0	1	0	1	0
UCHL5	1	0	2	2	0	0	0
TROVE2	1	0	2	2	0	0	0
GLRX2	0	0	0	0	0	0	0
CDC73	2	0	0	2	0	2	0
B3GALT2	0	0	0	0	0	0	0
KCNT2	0	0	0	0	0	0	0
CFH	0	0	0	0	0	0	0
CFHR3	0	0	0	0	0	0	0
CFHR1	0	0	0	0	0	0	0
CFHR2	0	0	0	0	0	0	0
CFHR4	2	0	1	0	1	0	0
CFHR5	0	0	0	0	0	0	0
F13B	1	0	0	0	0	0	0
ASPM	0	1	1	0	0	0	0
ZBTB41	1	0	0	1	0	0	1
CRB1	1	0	0	1	0	0	1
DENND1B	0	0	0	0	0	0	0
C1orf53	0	0	0	0	0	0	0
LHX9	0	0	0	0	0	0	0
NEK7	0	0	0	1	1	1	0
ATP6V1G3	0	0	0	0	0	0	0
PTPRC	0	0	0	0	0	0	0
NR5A2	0	0	0	0	0	0	0
ZNF281	0	0	1	1	0	0	0
KIF14	3	1	1	1	2	1	1
DDX59	0	0	0	0	0	0	0
CAMSAP2	0	0	0	0	0	0	0
GPR25	0	0	2	0	0	0	0
C1orf106	0	2	0	0	0	0	2
KIF21B	0	0	0	0	0	0	0
CACNA1S	0	0	1	0	0	0	0
ASCL5	0	3	0	2	2	2	3
TMEM9	0	0	0	0	0	0	0
IGFN1	0	0	0	0	0	0	0
PKP1	0	0	0	0	0	0	0
TNNT2	0	0	3	0	0	2	1
LAD1	0	0	0	0	0	0	0
TNNI1	0	0	0	0	0	0	0
PHLDA3	0	0	0	0	0	0	0
CSRP1	0	0	0	0	0	0	0
AC096677.1	0	0	0	0	0	0	0
NAV1	0	0	0	0	0	0	0
IPO9	3	0	0	0	0	0	2
SHISA4	0	0	3	0	2	0	3
LMOD1	0	0	0	0	0	0	0
TIMM17A	0	0	0	0	0	0	0
RNPEP	1	0	2	2	1	1	0
ELF3	0	0	0	0	0	0	1
GPR37L1	0	0	0	0	0	0	0
ARL8A	0	0	0	0	0	0	0
PTPN7	3	0	3	3	0	0	3
LGR6	0	0	0	0	2	0	0
UBE2T	0	2	2	0	0	0	0
PPP1R12B	0	2	2	0	0	0	0
SYT2	2	0	0	4	0	0	0
KDM5B	1	0	1	1	1	0	0
RP11-480I12.4	0	0	0	0	0	0	0
RABIF	0	0	0	0	1	0	0
KLHL12	0	0	0	0	0	0	2
ADIPOR1	0	0	0	0	0	0	0
CYB5R1	0	0	0	0	0	0	0
TMEM183A	0	0	0	0	0	0	0
PPFIA4	0	0	3	4	3	2	0
MYOG	0	0	0	0	0	0	0
ADORA1	0	0	0	0	0	0	0
MYBPH	0	0	0	0	0	0	0
CHI3L1	0	0	0	0	0	0	0
CHIT1	0	0	0	0	0	0	0
BTG2	0	0	0	0	0	0	0
FMOD	0	0	0	0	0	0	0
PRELP	0	0	0	0	0	0	0
OPTC	2	1	0	2	0	1	0
ATP2B4	0	1	1	1	0	0	0
LAX1	0	0	0	0	0	0	0
ZC3H11A	3	3	5	2	4	0	0
ZBED6	3	3	5	2	4	0	0
SNRPE	1	3	3	2	2	3	3
SOX13	0	0	0	0	0	0	0
ETNK2	1	0	0	2	0	0	2
REN	0	0	0	0	0	0	0
KISS1	0	0	0	0	0	0	0
GOLT1A	0	0	1	1	0	1	0
PLEKHA6	0	2	0	0	0	0	0
PPP1R15B	0	0	4	0	3	0	2
PIK3C2B	0	0	0	0	0	0	0
MDM4	0	4	4	3	0	0	3
LRRN2	0	0	0	0	0	0	0
NFASC	2	0	1	0	0	0	0
CNTN2	0	0	0	0	0	0	0
TMEM81	0	0	0	0	0	0	1
RBBP5	0	1	0	0	0	0	0
DSTYK	0	0	0	0	0	0	0
TMCC2	0	0	0	0	0	0	0
NUAK2	0	0	0	3	0	2	0
KLHDC8A	0	0	0	0	0	0	0
LEMD1	0	0	0	0	0	0	0
CDK18	0	0	0	0	0	0	0
MFSD4	0	0	0	0	0	0	0
ELK4	0	0	0	0	0	0	0
SLC45A3	0	0	0	0	0	0	0
NUCKS1	0	3	0	0	0	0	4
AC119673.1	0	0	0	0	0	0	0
RAB7L1	0	0	1	0	0	2	0
SLC41A1	0	0	0	0	0	0	0
PM20D1	0	0	0	0	0	0	0
SLC26A9	0	0	0	0	0	0	0
FAM72A	0	0	0	0	0	0	0
AVPR1B	0	0	0	0	0	0	0
C1orf186	0	0	0	0	0	0	0
CTSE	0	0	0	0	0	0	1
SRGAP2	0	0	0	0	2	0	0
IKBKE	0	0	2	0	0	0	0
C1orf147	0	0	0	0	0	0	0
RASSF5	0	0	0	0	0	0	0
EIF2D	0	0	1	0	5	0	6
DYRK3	0	0	0	0	0	0	0
MAPKAPK2	0	0	3	0	0	0	2
IL10	0	0	0	0	0	0	0
IL19	0	0	0	0	0	0	0
IL20	0	0	0	0	0	0	0
IL24	0	0	0	0	0	0	0
FAIM3	0	0	0	2	2	0	0
PIGR	0	0	0	0	0	0	0
FCAMR	0	0	0	0	0	0	0
C1orf116	0	0	0	0	0	0	0
YOD1	0	0	0	0	0	0	2
PFKFB2	0	0	0	0	0	0	2
C4BPB	1	0	0	0	0	0	0
C4BPA	0	0	0	0	0	0	0
CD55	1	0	0	0	0	1	0
CR2	0	0	0	0	0	0	0
CR1	0	0	0	0	0	0	0
CR1L	0	0	0	0	0	0	0
CD46	0	0	0	0	0	0	0
CD34	0	0	0	0	0	0	0
PLXNA2	0	0	0	0	0	0	0
CAMK1G	0	0	0	0	0	0	0
LAMB3	0	0	0	0	0	0	0
G0S2	0	0	0	0	0	0	0
HSD11B1	0	0	0	0	1	0	0
TRAF3IP3	1	0	0	0	2	0	1
C1orf74	0	2	0	0	0	2	0
IRF6	0	0	0	0	0	0	0
DIEXF	0	0	0	0	0	0	0
SYT14	0	0	0	0	0	0	0
SERTAD4	0	0	0	0	0	0	0
HHAT	0	0	0	0	3	0	0
KCNH1	1	0	0	0	1	2	0
RCOR3	4	2	0	3	3	2	0
TRAF5	2	1	1	2	2	2	2
RD3	0	0	0	0	0	0	0
SLC30A1	0	0	0	0	0	0	0
NEK2	4	3	4	3	4	4	5
LPGAT1	0	0	1	0	0	0	0
INTS7	0	0	0	0	0	3	2
DTL	0	0	0	0	0	3	2
PPP2R5A	0	0	0	0	0	0	0
TMEM206	0	0	0	0	0	0	0
NENF	0	0	0	0	0	0	0
ATF3	0	0	0	0	0	0	0
FAM71A	0	3	0	0	0	0	0
BATF3	0	0	0	0	0	0	0
NSL1	1	1	2	3	1	0	0
TATDN3	1	1	2	3	1	0	0
C1orf227	0	0	0	0	0	0	0
FLVCR1	0	0	0	0	0	0	0
VASH2	0	0	0	0	0	0	0
ANGEL2	4	2	0	2	0	2	3
RPS6KC1	0	0	0	0	0	0	0
PROX1	0	0	0	0	0	0	0
SMYD2	0	0	0	0	0	0	0
PTPN14	0	0	0	0	0	0	0
CENPF	1	0	0	0	0	0	0
KCNK2	0	0	0	0	0	0	0
KCTD3	0	0	0	0	0	0	0
USH2A	0	0	0	0	0	0	0
ESRRG	0	0	0	0	0	0	0
GPATCH2	0	0	1	0	0	0	0
SPATA17	0	0	1	0	0	0	0
RRP15	3	0	0	0	0	5	0
TGFB2	1	0	1	2	0	0	3
C1orf143	0	0	0	0	0	0	0
LYPLAL1	1	0	0	0	0	2	1
SLC30A10	0	1	0	2	0	0	0
EPRS	0	0	0	1	0	1	0
BPNT1	0	0	0	0	0	0	0
IARS2	0	0	0	0	0	0	0
RAB3GAP2	0	0	0	1	0	0	2
AC096644.1	0	0	0	0	0	0	0
MARK1	0	0	0	0	0	0	1
C1orf115	0	0	0	0	0	0	1
MTARC2	0	0	0	0	0	0	0
MTARC1	0	0	0	0	0	0	0
HLX	0	0	0	2	0	0	0
DUSP10	0	0	0	0	0	1	0
HHIPL2	0	0	0	0	0	0	0
TAF1A	0	0	0	0	0	0	0
MIA3	0	0	0	0	0	0	0
AIDA	0	3	0	0	0	0	2
BROX	0	3	0	0	0	0	2
FAM177B	2	0	1	3	0	3	0
DISP1	0	1	0	0	0	0	1
TLR5	0	0	3	0	0	0	0
SUSD4	1	0	0	0	1	0	0
C1orf65	0	0	0	0	0	0	0
CAPN8	0	0	0	0	0	0	0
CAPN2	2	3	0	0	3	0	3
TP53BP2	0	0	0	0	0	0	0
AC138393.1	0	0	0	0	0	0	1
FBXO28	0	0	1	0	2	0	0
DEGS1	0	0	0	0	0	0	0
NVL	1	0	0	0	1	0	1
CNIH4	0	2	2	2	0	0	0
WDR26	0	0	0	0	3	0	0
CNIH3	0	0	0	0	3	0	0
DNAH14	0	0	0	0	0	0	0
LBR	0	0	0	0	0	0	4
AC092811.1	0	0	0	0	0	0	0
ENAH	0	0	0	0	0	0	0
SRP9	0	2	2	1	2	0	1
EPHX1	0	0	0	0	0	0	0
TMEM63A	0	0	0	0	0	0	0
LEFTY1	0	0	0	2	0	0	0
RP4-559A3.7	0	0	2	0	0	0	0
PYCR2	0	0	2	0	0	0	0
LEFTY2	0	0	0	0	0	0	0
SDE2	2	2	1	1	0	2	2
H3F3A	2	3	2	2	0	1	2
ACBD3	0	0	0	0	0	0	0
MIXL1	0	0	0	0	0	0	0
LIN9	1	0	0	1	0	0	0
PARP1	3	4	3	0	3	3	0
C1orf95	0	0	0	0	0	1	0
ITPKB	0	0	0	0	0	0	0
PSEN2	0	0	2	0	0	0	0
ADCK3	0	0	0	0	0	0	0
CDC42BPA	0	0	1	1	0	0	0
ZNF678	0	1	0	0	0	0	0
SNAP47	1	2	1	1	0	1	0
JMJD4	0	0	0	0	0	0	0
PRSS38	0	0	0	0	0	0	0
WNT9A	0	0	0	0	0	0	0
WNT3A	0	0	0	0	0	0	0
ARF1	1	0	3	3	3	0	1
C1orf35	0	2	0	0	0	2	0
MRPL55	0	2	0	0	0	2	0
GUK1	0	0	0	0	0	0	0
GJC2	0	0	0	0	0	0	0
IBA57-AS1	0	0	0	0	0	0	0
IBA57	0	0	0	0	0	0	0
C1orf145	0	0	0	0	0	0	0
OBSCN	0	0	0	1	1	0	0
TRIM11	0	0	2	0	0	0	0
TRIM17	0	0	0	0	0	0	0
HIST3H3	0	0	0	0	0	0	0
HIST3H2A	0	0	0	0	3	0	0
HIST3H2BB	0	0	0	0	3	0	0
RNF187	0	0	0	0	0	0	0
RHOU	0	0	1	1	0	2	0
TMEM78	1	0	0	0	3	0	0
RAB4A	0	0	0	0	0	0	0
SPHAR	0	0	0	0	0	0	0
CCSAP	0	0	0	0	0	0	0
ACTA1	0	0	0	0	0	0	0
NUP133	0	0	3	2	1	3	2
ABCB10	2	0	0	0	0	0	0
TAF5L	0	1	0	1	0	0	0
URB2	0	1	0	1	0	0	0
GALNT2	0	0	1	0	0	0	0
PGBD5	0	0	0	0	0	1	0
COG2	0	0	0	3	0	2	0
AGT	0	0	0	0	0	0	0
CAPN9	0	0	0	0	0	0	0
C1orf198	0	0	0	0	0	0	0
TTC13	0	1	0	0	0	1	0
ARV1	0	1	0	0	0	1	0
FAM89A	0	0	0	0	0	1	0
TRIM67	0	0	0	0	0	0	0
C1orf131	0	3	0	0	0	0	0
GNPAT	0	3	0	0	0	0	0
EXOC8	0	2	2	2	2	0	0
SPRTN	0	2	2	2	2	0	0
EGLN1	0	1	1	1	0	1	0
TSNAX-DISC1	0	0	0	0	0	0	0
TSNAX	0	0	0	0	0	0	0
DISC1	0	0	0	0	0	0	0
SIPA1L2	0	0	0	0	0	0	0
MAP10	0	0	0	0	0	0	0
NTPCR	0	2	1	1	0	2	0
PCNXL2	2	3	0	2	0	3	0
MLK4	0	0	0	0	0	0	0
KCNK1	0	1	0	0	0	0	1
SLC35F3	0	2	0	0	1	2	2
COA6	3	0	0	3	1	2	2
TARBP1	0	0	3	3	0	3	2
IRF2BP2	0	3	0	3	2	2	0
TOMM20	0	0	0	0	0	0	0
RBM34	0	0	0	0	0	0	3
ARID4B	0	0	0	0	0	0	0
GGPS1	0	0	0	0	0	0	0
TBCE	0	0	0	0	0	0	0
B3GALNT2	4	3	0	4	0	4	0
GNG4	0	0	0	0	0	0	0
LYST	0	0	0	0	0	0	0
NID1	0	0	0	0	0	0	0
GPR137B	0	0	0	0	0	0	0
ERO1LB	0	0	0	0	0	0	0
EDARADD	0	0	0	0	0	0	0
LGALS8	0	0	0	0	0	0	0
HEATR1	0	2	2	2	2	3	2
ACTN2	0	0	0	0	0	0	0
MTR	0	1	0	0	0	0	0
MT1HL1	0	0	0	0	0	0	0
RYR2	0	0	0	0	0	0	0
ZP4	0	0	0	0	0	0	0
MTRNR2L11	0	0	0	0	0	0	0
CHRM3	0	1	0	0	0	0	0
FMN2	1	0	1	0	1	0	0
AL646016.1	0	0	0	0	0	0	0
GREM2	0	0	0	1	0	0	0
RGS7	0	0	0	0	0	0	0
FH	0	3	2	2	3	3	0
KMO	0	0	0	0	0	0	0
OPN3	0	0	0	0	0	0	0
CHML	1	1	0	0	0	1	1
WDR64	0	0	0	0	0	0	0
EXO1	0	0	0	0	2	0	0
MAP1LC3C	0	0	0	0	0	0	0
PLD5	0	2	0	0	0	1	0
CEP170	0	0	0	0	0	0	0
AC092782.1	0	0	0	0	0	0	0
SDCCAG8	0	0	0	0	0	0	0
[truncated: 18,244 more rows]

## Sheet: 4.Genome_annotation（HCT116）
Note: the whole genome region was divided at 10kb resolution, annotated with bin level, DNase-seq signal, DSB and expression level of located genes (HCT116 cell line).
seqnames	start	end	bin_level	DNase-seq_signal	DSB_number	mean_expression	active_gene_number
chr1	0	10000	0	0.0031951	0	NA	0
chr1	10000	20000	0	0.0120385	1	NA	0
chr1	20000	30000	0	0.000163161	0	NA	0
chr1	30000	40000	0	0	0	NA	0
chr1	40000	50000	0	0.000335303	0	NA	0
chr1	50000	60000	0	0.00794043	0	NA	0
chr1	60000	70000	0	0.0071961	0	0	0
chr1	70000	80000	0	0.00386945	0	0	0
chr1	80000	90000	0	0.012932	0	NA	0
chr1	90000	100000	0	0.00430318	0	NA	0
chr1	100000	110000	0	0.00750633	0	NA	0
chr1	110000	120000	0	0.00155115	0	NA	0
chr1	120000	130000	0	0.00327687	0	NA	0
chr1	130000	140000	0	0.00440235	0	12.755	1
chr1	140000	150000	0	0	0	12.755	1
chr1	150000	160000	0	0.00177231	0	NA	0
chr1	160000	170000	0	0	0	NA	0
chr1	170000	180000	0	0.000383203	0	NA	0
chr1	180000	190000	0	0	0	NA	0
chr1	190000	200000	0	0	0	NA	0
chr1	200000	210000	0	0	0	NA	0
chr1	210000	220000	0	0	0	NA	0
chr1	220000	230000	0	0	0	NA	0
chr1	230000	240000	0	0.00876578	0	NA	0
chr1	240000	250000	0	0.00177231	0	NA	0
chr1	250000	260000	0	0.00100591	0	NA	0
chr1	260000	270000	0	0.000335303	0	NA	0
chr1	270000	280000	0	0	0	NA	0
chr1	280000	290000	0	0	0	NA	0
chr1	290000	300000	0	0	0	NA	0
chr1	300000	310000	0	0	0	NA	0
chr1	310000	320000	0	0	0	NA	0
chr1	320000	330000	0	0	0	NA	0
chr1	330000	340000	0	0	0	NA	0
chr1	340000	350000	0	0	0	NA	0
chr1	350000	360000	0	0	0	NA	0
chr1	360000	370000	0	0	0	0.00285307	0
chr1	370000	380000	0	0	0	NA	0
chr1	380000	390000	0	0	0	NA	0
chr1	390000	400000	0	0	0	NA	0
chr1	400000	410000	0	0	0	NA	0
chr1	410000	420000	0	0	0	NA	0
chr1	420000	430000	0	0	0	NA	0
chr1	430000	440000	0	0	0	NA	0
chr1	440000	450000	0	0	0	NA	0
chr1	450000	460000	0	0	0	NA	0
chr1	460000	470000	0	0	0	NA	0
chr1	470000	480000	0	0	0	NA	0
chr1	480000	490000	0	0	0	NA	0
chr1	490000	500000	0	0	0	NA	0
chr1	500000	510000	0	0	0	NA	0
chr1	510000	520000	0	0	0	NA	0
chr1	520000	530000	0	0.00742906	0	NA	0
chr1	530000	540000	0	0.00253423	0	NA	0
chr1	540000	550000	0	0.00728086	0	NA	0
chr1	550000	560000	0	0.000612975	0	NA	0
chr1	560000	570000	0	17.4202	2	NA	0
chr1	570000	580000	0	14.5682	1	NA	0
chr1	580000	590000	0	0.00244105	0	NA	0
chr1	590000	600000	0	0.000766406	0	NA	0
chr1	600000	610000	0	0.00110171	0	NA	0
chr1	610000	620000	0	0	0	NA	0
chr1	620000	630000	0	0.00105381	0	1.82461e-18	0
chr1	630000	640000	0	0.00105381	0	NA	0
chr1	640000	650000	0	0.00177231	0	NA	0
chr1	650000	660000	0	0.000766406	0	NA	0
chr1	660000	670000	0	0.00148491	0	NA	0
chr1	670000	680000	0	0.000335303	0	NA	0
chr1	680000	690000	0	0.000335303	0	NA	0
chr1	690000	700000	0	0.00105381	0	NA	0
chr1	700000	710000	0	0.00311353	0	NA	0
chr1	710000	720000	0	0.219352	0	NA	0
chr1	720000	730000	0	0.0338506	1	NA	0
chr1	730000	740000	0	0.00743261	0	5.27293e-18	0
chr1	740000	750000	0	0.00522751	0	5.27293e-18	0
chr1	750000	760000	0	0.0228889	0	NA	0
chr1	760000	770000	0	0.0694747	0	NA	0
chr1	770000	780000	0	0.0115311	0	NA	0
chr1	780000	790000	0	0.0142004	0	NA	0
chr1	790000	800000	1	0.0177596	0	NA	0
chr1	800000	810000	0	0.034769	1	NA	0
chr1	810000	820000	0	0.02463	2	0.000909147	0
chr1	820000	830000	0	0.0356985	0	NA	0
chr1	830000	840000	0	0.0243108	0	NA	0
chr1	840000	850000	0	0.0798661	0	NA	0
chr1	850000	860000	0	0.095934	0	4.14637	0
chr1	860000	870000	0	0.06389	0	2.45284	0
chr1	870000	880000	0	0.0758509	1	NA	0
chr1	880000	890000	0	0.0390364	0	NA	0
chr1	890000	900000	0	0.0996583	0	59.4126	2
chr1	900000	910000	0	0.103456	0	2.39445	0
chr1	910000	920000	0	0.0902083	0	0.486692	0
chr1	920000	930000	1	0.050087	0	NA	0
chr1	930000	940000	0	0.310652	0	84.7826	1
chr1	940000	950000	0	0.183391	1	135.757	1
chr1	950000	960000	0	0.197558	0	32.7624	1
chr1	960000	970000	0	0.0566059	0	NA	0
chr1	970000	980000	0	0.0698852	0	NA	0
chr1	980000	990000	0	0.0276926	0	NA	0
chr1	990000	1000000	0	0.107892	0	NA	0
chr1	1000000	1010000	0	0.257883	0	0.938125	0
chr1	1010000	1020000	0	0.121491	0	0.938125	0
chr1	1020000	1030000	0	0.0311856	0	NA	0
chr1	1030000	1040000	0	0.0331931	0	NA	0
chr1	1040000	1050000	0	0.0265275	0	NA	0
chr1	1050000	1060000	0	0.233436	0	8.82079	1
chr1	1060000	1070000	0	0.026958	0	NA	0
chr1	1070000	1080000	0	0.0294281	0	NA	0
chr1	1080000	1090000	0	0.0444993	0	NA	0
chr1	1090000	1100000	0	0.204356	0	NA	0
chr1	1100000	1110000	0	0.0495936	0	0.0527542	0
chr1	1110000	1120000	0	0.0272458	0	0.0527542	0
chr1	1120000	1130000	0	0.0336109	0	NA	0
chr1	1130000	1140000	0	0.031011	0	NA	0
chr1	1140000	1150000	0	0.103851	0	13.1595	1
chr1	1150000	1160000	0	0.0345379	0	0.154662	0
chr1	1160000	1170000	0	0.152711	0	48.5166	2
chr1	1170000	1180000	0	0.0558135	0	NA	0
chr1	1180000	1190000	0	0.0323548	0	1.48289	0
chr1	1190000	1200000	0	0.0315624	0	NA	0
chr1	1200000	1210000	0	0.0882685	0	35.1838	1
chr1	1210000	1220000	0	0.0485205	0	18.3585	1
chr1	1220000	1230000	0	0.072254	0	NA	0
chr1	1230000	1240000	1	0.0522687	0	NA	0
chr1	1240000	1250000	0	0.280672	0	20.7992	2
chr1	1250000	1260000	0	0.0922191	1	28.5273	1
chr1	1260000	1270000	0	0.0913949	0	19.0479	1
chr1	1270000	1280000	0	0.0583685	0	NA	0
chr1	1280000	1290000	0	0.296934	0	43.2356	1
chr1	1290000	1300000	0	0.0723118	0	1.02911	0
chr1	1300000	1310000	0	0.139075	0	138.466	1
chr1	1310000	1320000	0	0.447327	0	138.466	1
chr1	1320000	1330000	0	0.0295055	0	NA	0
chr1	1330000	1340000	0	0.22494	0	59.7206	1
chr1	1340000	1350000	0	0.0883052	0	84.8779	1
chr1	1350000	1360000	0	0.0436792	0	0.0402448	0
chr1	1360000	1370000	0	0.101204	0	9.2043	1
chr1	1370000	1380000	0	0.0742125	0	18.4086	1
chr1	1380000	1390000	0	0.0120365	0	3.78229	0
chr1	1390000	1400000	0	0.0273876	0	NA	0
chr1	1400000	1410000	0	0.106523	0	54.8846	1
chr1	1410000	1420000	0	0.0188634	0	NA	0
chr1	1420000	1430000	0	0.0252961	0	NA	0
chr1	1430000	1440000	0	0.0149558	0	NA	0
chr1	1440000	1450000	1	0.250434	0	96.9261	1
chr1	1450000	1460000	0	0.0146766	0	NA	0
chr1	1460000	1470000	0	0.020065	0	NA	0
chr1	1470000	1480000	0	0.0350363	0	0.232242	0
chr1	1480000	1490000	0	0.033323	0	NA	0
chr1	1490000	1500000	0	0.0414726	0	NA	0
chr1	1500000	1510000	0	0.0880997	0	33.5074	1
chr1	1510000	1520000	0	0.0714796	0	33.5074	1
chr1	1520000	1530000	0	0.0245001	0	NA	0
chr1	1530000	1540000	0	0.0429175	0	7.79936	1
chr1	1540000	1550000	0	0.0287939	0	93.8053	1
chr1	1550000	1560000	1	0.244415	0	93.8053	1
chr1	1560000	1570000	0	0.16808	0	0.89299	0
chr1	1570000	1580000	0	0.0104123	0	NA	0
chr1	1580000	1590000	0	0.0402837	1	44.191	1
chr1	1590000	1600000	0	0.129882	0	44.191	1
chr1	1600000	1610000	0	0.0203698	0	NA	0
chr1	1610000	1620000	0	0.0734197	0	NA	0
chr1	1620000	1630000	0	0.0979143	0	5.27178	1
chr1	1630000	1640000	0	0.00330513	0	NA	0
chr1	1640000	1650000	0	0.0129932	0	NA	0
chr1	1650000	1660000	0	0.200793	0	46.517	1
chr1	1660000	1670000	1	0.0166151	0	NA	0
chr1	1670000	1680000	0	0.0679097	0	4.04918	0
chr1	1680000	1690000	0	0.0295411	0	NA	0
chr1	1690000	1700000	0	0.0657811	0	NA	0
chr1	1700000	1710000	0	0.0546862	0	NA	0
chr1	1710000	1720000	0	0.0784152	0	43.083	1
chr1	1720000	1730000	0	0.0375358	0	NA	0
chr1	1730000	1740000	0	0.0305859	0	NA	0
chr1	1740000	1750000	0	0.0315911	0	NA	0
chr1	1750000	1760000	0	0.032431	0	NA	0
chr1	1760000	1770000	0	0.0260717	0	NA	0
chr1	1770000	1780000	0	0.0348846	0	NA	0
chr1	1780000	1790000	0	0.0297344	0	NA	0
chr1	1790000	1800000	0	0.0400189	0	NA	0
chr1	1800000	1810000	0	0.0378924	0	NA	0
chr1	1810000	1820000	0	0.0297117	1	NA	0
chr1	1820000	1830000	0	0.116665	0	173.621	1
chr1	1830000	1840000	1	0.105483	1	NA	0
chr1	1840000	1850000	0	0.139187	0	9.91745	1
chr1	1850000	1860000	0	0.342875	0	19.661	1
chr1	1860000	1870000	0	0.0252226	0	NA	0
chr1	1870000	1880000	0	0.0474622	0	NA	0
chr1	1880000	1890000	0	0.0214777	0	NA	0
chr1	1890000	1900000	0	0.103052	0	NA	0
chr1	1900000	1910000	0	0.0372538	0	NA	0
chr1	1910000	1920000	0	0.0222103	0	NA	0
chr1	1920000	1930000	0	0.024931	0	NA	0
chr1	1930000	1940000	0	0.0687324	0	2.03532	0
chr1	1940000	1950000	0	0.0366217	0	6.10589	1
chr1	1950000	1960000	0	0.0241409	0	6.10589	1
chr1	1960000	1970000	0	0.0243572	0	NA	0
chr1	1970000	1980000	0	0.0678904	0	NA	0
chr1	1980000	1990000	1	0.149703	0	13.0385	1
chr1	1990000	2000000	0	0.025661	0	NA	0
chr1	2000000	2010000	0	0.0224423	0	NA	0
chr1	2010000	2020000	0	0.0279319	0	NA	0
chr1	2020000	2030000	0	0.0380537	0	NA	0
chr1	2030000	2040000	0	0.043858	0	NA	0
chr1	2040000	2050000	0	0.0303174	0	NA	0
chr1	2050000	2060000	0	0.0290434	0	NA	0
chr1	2060000	2070000	0	0.24618	1	NA	0
chr1	2070000	2080000	0	0.246804	0	NA	0
chr1	2080000	2090000	0	0.0275895	0	NA	0
chr1	2090000	2100000	0	0.0307986	0	NA	0
chr1	2100000	2110000	0	0.0386047	1	NA	0
chr1	2110000	2120000	0	0.037227	0	NA	0
chr1	2120000	2130000	1	0.182287	0	2.82279	0
chr1	2130000	2140000	0	0.197897	0	NA	0
chr1	2140000	2150000	0	0.110756	0	27.3803	1
chr1	2150000	2160000	0	0.151118	0	10.4788	1
chr1	2160000	2170000	0	0.0540419	0	10.4788	1
chr1	2170000	2180000	0	0.0300081	0	NA	0
chr1	2180000	2190000	0	0.202433	0	NA	0
chr1	2190000	2200000	0	0.0300186	0	NA	0
chr1	2200000	2210000	0	0.0244475	0	NA	0
chr1	2210000	2220000	0	0.0250427	0	NA	0
chr1	2220000	2230000	0	0.0247855	0	NA	0
chr1	2230000	2240000	0	0.0303606	0	NA	0
chr1	2240000	2250000	0	0.0553296	0	NA	0
chr1	2250000	2260000	0	0.0307496	0	4.09664e-16	0
chr1	2260000	2270000	0	0.027881	0	NA	0
chr1	2270000	2280000	0	0.0253124	0	NA	0
chr1	2280000	2290000	0	0.032605	0	NA	0
chr1	2290000	2300000	0	0.0311934	0	NA	0
chr1	2300000	2310000	0	0.0264343	0	NA	0
chr1	2310000	2320000	0	0.0608025	1	NA	0
chr1	2320000	2330000	1	0.233635	0	24.0043	1
chr1	2330000	2340000	0	0.0408437	0	NA	0
chr1	2340000	2350000	0	0.18371	0	12.4623	1
chr1	2350000	2360000	0	0.0262822	0	1.19705	0
chr1	2360000	2370000	0	0.0351043	0	NA	0
chr1	2370000	2380000	0	0.026554	0	NA	0
chr1	2380000	2390000	0	0.0355223	0	NA	0
chr1	2390000	2400000	0	0.0298122	0	NA	0
chr1	2400000	2410000	0	0.0208567	0	NA	0
chr1	2410000	2420000	0	0.0224353	0	NA	0
chr1	2420000	2430000	0	0.0456925	0	NA	0
chr1	2430000	2440000	0	0.0322793	0	NA	0
chr1	2440000	2450000	0	0.0254531	0	NA	0
chr1	2450000	2460000	0	0.138518	0	9.11931	1
chr1	2460000	2470000	0	0.0379395	0	0	0
chr1	2470000	2480000	1	0.267289	1	NA	0
chr1	2480000	2490000	0	0.064215	0	0.0683436	0
chr1	2490000	2500000	0	0.0284128	0	NA	0
chr1	2500000	2510000	0	0.0387361	0	NA	0
chr1	2510000	2520000	0	0.23028	0	19.6267	1
chr1	2520000	2530000	0	0.0333029	0	NA	0
chr1	2530000	2540000	0	0.0294572	0	NA	0
chr1	2540000	2550000	0	0.0709495	0	NA	0
chr1	2550000	2560000	0	0.0290636	0	NA	0
chr1	2560000	2570000	0	0.0368049	0	0.769012	0
chr1	2570000	2580000	0	0.0873	0	NA	0
chr1	2580000	2590000	1	0.0422451	0	NA	0
chr1	2590000	2600000	0	0.00240774	0	NA	0
chr1	2600000	2610000	0	0.00249082	0	NA	0
chr1	2610000	2620000	0	0.0191914	0	NA	0
chr1	2620000	2630000	0	0.0386101	1	NA	0
chr1	2630000	2640000	0	0.0107439	1	NA	0
chr1	2640000	2650000	0	0	0	NA	0
chr1	2650000	2660000	0	0	0	NA	0
chr1	2660000	2670000	0	0	0	NA	0
chr1	2670000	2680000	0	0	0	NA	0
chr1	2680000	2690000	0	0.0069813	0	NA	0
chr1	2690000	2700000	0	0.0205495	0	NA	0
chr1	2700000	2710000	0	0.032942	0	NA	0
chr1	2710000	2720000	0	0.0384571	0	0.053278	0
chr1	2720000	2730000	0	0.0289294	0	NA	0
chr1	2730000	2740000	1	0.0354933	0	NA	0
chr1	2740000	2750000	0	0.028656	0	NA	0
chr1	2750000	2760000	0	0.0308131	0	NA	0
chr1	2760000	2770000	0	0.0229162	0	NA	0
chr1	2770000	2780000	0	0.0255917	0	NA	0
chr1	2780000	2790000	0	0.0323599	0	NA	0
chr1	2790000	2800000	0	0.0257611	0	NA	0
chr1	2800000	2810000	0	0.0221287	0	NA	0
chr1	2810000	2820000	0	0.0314346	0	NA	0
chr1	2820000	2830000	0	0.0210402	0	NA	0
chr1	2830000	2840000	0	0.0326282	0	NA	0
chr1	2840000	2850000	0	0.0273414	0	NA	0
chr1	2850000	2860000	0	0.0295714	0	NA	0
chr1	2860000	2870000	0	0.022344	0	NA	0
chr1	2870000	2880000	0	0.0267905	0	NA	0
chr1	2880000	2890000	0	0.0354364	0	NA	0
chr1	2890000	2900000	0	0.0292293	0	NA	0
chr1	2900000	2910000	0	0.0289086	0	NA	0
chr1	2910000	2920000	0	0.0359363	0	NA	0
chr1	2920000	2930000	0	0.0351254	0	NA	0
chr1	2930000	2940000	0	0.0273635	0	0	0
chr1	2940000	2950000	0	0.0289214	0	NA	0
chr1	2950000	2960000	0	0.0324372	0	NA	0
chr1	2960000	2970000	0	0.0216066	0	NA	0
chr1	2970000	2980000	0	0.0354442	0	NA	0
chr1	2980000	2990000	0	0.0620028	0	0.929757	0
chr1	2990000	3000000	0	0.0306594	0	NA	0
chr1	3000000	3010000	0	0.0262178	0	NA	0
chr1	3010000	3020000	0	0.0288003	0	NA	0
chr1	3020000	3030000	0	0.0290755	0	NA	0
chr1	3030000	3040000	0	0.027361	0	NA	0
chr1	3040000	3050000	0	0.0267322	0	NA	0
chr1	3050000	3060000	0	0.0247935	0	NA	0
chr1	3060000	3070000	0	0.0322366	0	NA	0
chr1	3070000	3080000	0	0.0294453	0	NA	0
chr1	3080000	3090000	0	0.04003	0	NA	0
chr1	3090000	3100000	0	0.0298232	0	NA	0
chr1	3100000	3110000	0	0.0355698	0	NA	0
chr1	3110000	3120000	0	0.0261521	0	NA	0
chr1	3120000	3130000	0	0.0277822	0	NA	0
chr1	3130000	3140000	0	0.026198	0	NA	0
chr1	3140000	3150000	0	0.031702	0	NA	0
chr1	3150000	3160000	0	0.0319724	0	NA	0
chr1	3160000	3170000	0	0.0226206	0	NA	0
chr1	3170000	3180000	0	0.0250323	0	NA	0
chr1	3180000	3190000	0	0.0295424	0	NA	0
chr1	3190000	3200000	0	0.0320929	0	NA	0
chr1	3200000	3210000	0	0.0390061	0	NA	0
chr1	3210000	3220000	0	0.0293532	0	NA	0
chr1	3220000	3230000	0	0.0744234	1	NA	0
chr1	3230000	3240000	0	0.215079	1	NA	0
chr1	3240000	3250000	0	0.0277287	0	NA	0
chr1	3250000	3260000	0	0.0309771	0	NA	0
chr1	3260000	3270000	0	0.0332968	0	NA	0
chr1	3270000	3280000	0	0.0292829	0	NA	0
chr1	3280000	3290000	0	0.0360174	0	NA	0
chr1	3290000	3300000	0	0.027274	0	NA	0
chr1	3300000	3310000	0	0.0347325	0	NA	0
chr1	3310000	3320000	0	0.0266721	0	NA	0
chr1	3320000	3330000	0	0.0421351	0	NA	0
chr1	3330000	3340000	0	0.0400518	0	NA	0
chr1	3340000	3350000	0	0.040393	1	NA	0
chr1	3350000	3360000	0	0.0246332	0	NA	0
chr1	3360000	3370000	2	0.0608051	0	13.7253	1
chr1	3370000	3380000	0	0.104451	0	13.7253	1
chr1	3380000	3390000	0	0.032259	0	NA	0
chr1	3390000	3400000	0	0.0570801	0	NA	0
chr1	3400000	3410000	0	0.0655334	0	NA	0
chr1	3410000	3420000	0	0.033314	0	NA	0
chr1	3420000	3430000	0	0.0856364	0	NA	0
chr1	3430000	3440000	0	0.0278951	0	NA	0
chr1	3440000	3450000	0	0.0821834	0	NA	0
chr1	3450000	3460000	0	0.033255	0	NA	0
chr1	3460000	3470000	0	0.0339343	0	NA	0
chr1	3470000	3480000	0	0.0327706	0	NA	0
chr1	3480000	3490000	0	0.0348354	0	NA	0
chr1	3490000	3500000	0	0.0260174	0	NA	0
chr1	3500000	3510000	0	0.0323852	0	NA	0
chr1	3510000	3520000	0	0.0272903	0	NA	0
chr1	3520000	3530000	0	0.138506	0	4.7808	0
chr1	3530000	3540000	0	0.09362	0	NA	0
chr1	3540000	3550000	0	0.10266	1	17.1831	1
chr1	3550000	3560000	0	0.0248609	0	NA	0
chr1	3560000	3570000	0	0.128797	0	18.8781	2
chr1	3570000	3580000	1	0.0286841	1	18.8781	2
chr1	3580000	3590000	0	0.0603317	0	NA	0
chr1	3590000	3600000	0	0.039811	0	NA	0
chr1	3600000	3610000	0	0.026374	0	NA	0
chr1	3610000	3620000	0	0.02848	0	NA	0
chr1	3620000	3630000	0	0.022292	0	NA	0
chr1	3630000	3640000	0	0.0346135	0	NA	0
chr1	3640000	3650000	0	0.0394248	0	NA	0
chr1	3650000	3660000	0	0.0300538	0	NA	0
chr1	3660000	3670000	0	0.0251896	0	0.00675402	0
chr1	3670000	3680000	0	0.0278681	0	NA	0
chr1	3680000	3690000	0	0.0593887	0	0.741894	0
chr1	3690000	3700000	0	0.0760473	0	0.741894	0
chr1	3700000	3710000	0	0.0368027	0	NA	0
chr1	3710000	3720000	2	0.0987789	0	31.3843	1
chr1	3720000	3730000	0	0.0397803	0	NA	0
chr1	3730000	3740000	0	0.0241938	0	NA	0
chr1	3740000	3750000	0	0.0227465	0	NA	0
chr1	3750000	3760000	0	0.0267047	0	NA	0
chr1	3760000	3770000	0	0.0213617	0	NA	0
chr1	3770000	3780000	0	0.249732	0	6.91944	1
chr1	3780000	3790000	0	0.0298517	0	NA	0
chr1	3790000	3800000	0	0.0292971	0	NA	0
chr1	3800000	3810000	0	0.0201979	0	NA	0
chr1	3810000	3820000	0	0.55491	1	23.4464	1
chr1	3820000	3830000	0	0.0582592	1	NA	0
chr1	3830000	3840000	0	0.03696	0	NA	0
chr1	3840000	3850000	0	0.0131047	0	NA	0
chr1	3850000	3860000	0	0	0	NA	0
chr1	3860000	3870000	0	0	0	NA	0
chr1	3870000	3880000	0	0	0	NA	0
chr1	3880000	3890000	0	0	0	NA	0
chr1	3890000	3900000	0	0	0	NA	0
chr1	3900000	3910000	0	0	0	NA	0
chr1	3910000	3920000	0	0	0	NA	0
chr1	3920000	3930000	0	0	0	NA	0
chr1	3930000	3940000	0	0	0	NA	0
chr1	3940000	3950000	0	0	0	NA	0
chr1	3950000	3960000	0	0	0	NA	0
chr1	3960000	3970000	0	0	0	NA	0
chr1	3970000	3980000	0	0	0	NA	0
chr1	3980000	3990000	0	0	0	NA	0
chr1	3990000	4000000	0	0.0141319	0	NA	0
chr1	4000000	4010000	0	0.0286124	0	NA	0
chr1	4010000	4020000	0	0.0263781	0	NA	0
chr1	4020000	4030000	0	0.0267149	0	NA	0
chr1	4030000	4040000	0	0.0269385	0	NA	0
chr1	4040000	4050000	0	0.031023	0	NA	0
chr1	4050000	4060000	0	0.0438624	0	NA	0
chr1	4060000	4070000	0	0.030372	0	NA	0
chr1	4070000	4080000	0	0.0322675	0	NA	0
chr1	4080000	4090000	0	0.0301542	0	NA	0
chr1	4090000	4100000	0	0.0206866	0	NA	0
chr1	4100000	4110000	0	0.0172469	0	NA	0
chr1	4110000	4120000	0	0.0230846	0	NA	0
chr1	4120000	4130000	0	0.0375307	0	NA	0
chr1	4130000	4140000	0	0.0290003	0	NA	0
chr1	4140000	4150000	0	0.028747	0	NA	0
chr1	4150000	4160000	0	0.0255809	0	NA	0
chr1	4160000	4170000	0	0.0343161	0	NA	0
chr1	4170000	4180000	0	0.0326915	0	NA	0
chr1	4180000	4190000	0	0.0294879	0	NA	0
chr1	4190000	4200000	0	0.0259884	0	NA	0
chr1	4200000	4210000	0	0.0250205	0	NA	0
chr1	4210000	4220000	0	0.0248766	0	NA	0
chr1	4220000	4230000	0	0.0289947	0	NA	0
chr1	4230000	4240000	0	0.0378857	0	NA	0
chr1	4240000	4250000	0	0.0207424	0	NA	0
chr1	4250000	4260000	0	0.0213933	0	NA	0
chr1	4260000	4270000	0	0.0293661	0	NA	0
chr1	4270000	4280000	0	0.0244206	0	NA	0
chr1	4280000	4290000	0	0.0365628	0	NA	0
chr1	4290000	4300000	0	0.0266167	0	NA	0
chr1	4300000	4310000	0	0.0223418	0	NA	0
chr1	4310000	4320000	0	0.0227957	0	NA	0
chr1	4320000	4330000	0	0.0223622	0	NA	0
chr1	4330000	4340000	0	0.0241175	0	NA	0
chr1	4340000	4350000	0	0.022231	0	NA	0
chr1	4350000	4360000	0	0.02166	0	NA	0
chr1	4360000	4370000	0	0.0264887	1	NA	0
chr1	4370000	4380000	0	0.0298481	0	NA	0
chr1	4380000	4390000	0	0.0236845	0	NA	0
chr1	4390000	4400000	0	0.0207218	0	NA	0
chr1	4400000	4410000	0	0.0238263	0	NA	0
chr1	4410000	4420000	0	0.0260415	0	NA	0
chr1	4420000	4430000	0	0.0230163	0	NA	0
chr1	4430000	4440000	0	0.0211072	0	NA	0
chr1	4440000	4450000	0	0.0256976	0	NA	0
chr1	4450000	4460000	0	0.0180788	0	NA	0
chr1	4460000	4470000	0	0.024157	0	NA	0
chr1	4470000	4480000	0	0.0262255	0	NA	0
chr1	4480000	4490000	0	0.0304046	0	NA	0
chr1	4490000	4500000	0	0.0182618	0	NA	0
chr1	4500000	4510000	0	0.0241736	0	NA	0
chr1	4510000	4520000	0	0.0277542	0	NA	0
chr1	4520000	4530000	0	0.0211838	0	NA	0
chr1	4530000	4540000	0	0.0228247	0	NA	0
chr1	4540000	4550000	0	0.0261014	0	NA	0
chr1	4550000	4560000	0	0.025254	0	NA	0
chr1	4560000	4570000	0	0.0230609	0	NA	0
chr1	4570000	4580000	0	0.0265385	0	NA	0
chr1	4580000	4590000	0	0.0205495	0	NA	0
chr1	4590000	4600000	0	0.0204742	0	NA	0
chr1	4600000	4610000	0	0.0203429	0	NA	0
chr1	4610000	4620000	0	0.0156604	0	NA	0
chr1	4620000	4630000	0	0.028486	0	NA	0
chr1	4630000	4640000	0	0.0148203	0	NA	0
chr1	4640000	4650000	0	0.0254134	0	NA	0
chr1	4650000	4660000	0	0.0222718	0	NA	0
chr1	4660000	4670000	0	0.0308978	0	NA	0
chr1	4670000	4680000	0	0.0189266	0	NA	0
chr1	4680000	4690000	0	0.0205569	0	NA	0
chr1	4690000	4700000	0	0.0220553	0	NA	0
chr1	4700000	4710000	0	0.0231131	0	NA	0
chr1	4710000	4720000	0	0.0375154	0	0.480528	0
chr1	4720000	4730000	0	0.0288839	0	NA	0
chr1	4730000	4740000	0	0.0212696	0	NA	0
chr1	4740000	4750000	0	0.0220649	0	NA	0
chr1	4750000	4760000	0	0.0263263	0	NA	0
chr1	4760000	4770000	0	0.0184048	0	NA	0
chr1	4770000	4780000	0	0.0227561	0	NA	0
chr1	4780000	4790000	0	0.0237578	0	NA	0
chr1	4790000	4800000	0	0.0230715	0	NA	0
chr1	4800000	4810000	0	0.0262421	0	NA	0
chr1	4810000	4820000	0	0.0249249	0	NA	0
chr1	4820000	4830000	0	0.0211712	0	NA	0
chr1	4830000	4840000	0	0.0254203	0	NA	0
chr1	4840000	4850000	0	0.0211078	0	NA	0
chr1	4850000	4860000	0	0.0219425	0	NA	0
chr1	4860000	4870000	0	0.0212354	0	NA	0
chr1	4870000	4880000	0	0.0168364	0	NA	0
chr1	4880000	4890000	0	0.0280019	0	NA	0
chr1	4890000	4900000	0	0.0187367	0	NA	0
chr1	4900000	4910000	0	0.0201126	0	NA	0
chr1	4910000	4920000	0	0.0197267	0	NA	0
chr1	4920000	4930000	0	0.00720751	0	NA	0
chr1	4930000	4940000	0	0.0173351	0	NA	0
chr1	4940000	4950000	0	0.022789	0	NA	0
chr1	4950000	4960000	0	0.0212801	0	NA	0
chr1	4960000	4970000	0	0.0160859	0	NA	0
chr1	4970000	4980000	0	0.0202072	0	NA	0
chr1	4980000	4990000	0	0.0218568	0	NA	0
chr1	4990000	5000000	0	0.023625	1	NA	0
chr1	5000000	5010000	0	0.0214607	1	NA	0
chr1	5010000	5020000	0	0.0197234	0	NA	0
chr1	5020000	5030000	0	0.0224372	0	NA	0
chr1	5030000	5040000	0	0.0214818	0	NA	0
chr1	5040000	5050000	0	0.0192314	0	NA	0
chr1	5050000	5060000	0	0.0152291	0	NA	0
chr1	5060000	5070000	0	0.019163	0	NA	0
chr1	5070000	5080000	0	0.0190778	0	NA	0
chr1	5080000	5090000	0	0.017339	1	NA	0
chr1	5090000	5100000	0	0.0251185	1	NA	0
chr1	5100000	5110000	0	0.0155903	0	NA	0
chr1	5110000	5120000	0	0.0101263	0	NA	0
chr1	5120000	5130000	0	0.0175841	0	NA	0
chr1	5130000	5140000	0	0.0166179	0	NA	0
chr1	5140000	5150000	0	0.0173665	0	NA	0
chr1	5150000	5160000	0	0.0186701	0	NA	0
chr1	5160000	5170000	0	0.0155555	0	NA	0
chr1	5170000	5180000	0	0.0138898	0	NA	0
chr1	5180000	5190000	0	0.021355	0	NA	0
chr1	5190000	5200000	0	0.0193443	0	NA	0
chr1	5200000	5210000	0	0.0221579	0	NA	0
chr1	5210000	5220000	0	0.017141	0	NA	0
chr1	5220000	5230000	0	0.0209628	0	NA	0
chr1	5230000	5240000	0	0.0205077	0	NA	0
chr1	5240000	5250000	0	0.0160498	0	NA	0
chr1	5250000	5260000	0	0.0236871	0	NA	0
chr1	5260000	5270000	0	0.0218149	0	NA	0
chr1	5270000	5280000	0	0.0172303	0	NA	0
chr1	5280000	5290000	0	0.0221543	0	NA	0
chr1	5290000	5300000	0	0.022867	0	NA	0
chr1	5300000	5310000	0	0.0210442	0	NA	0
chr1	5310000	5320000	0	0.0228129	0	NA	0
chr1	5320000	5330000	0	0.0257218	0	NA	0
chr1	5330000	5340000	0	0.0243222	0	NA	0
chr1	5340000	5350000	0	0.0271341	0	NA	0
chr1	5350000	5360000	0	0.0258372	0	NA	0
chr1	5360000	5370000	0	0.0196236	0	NA	0
chr1	5370000	5380000	0	0.0192883	0	NA	0
chr1	5380000	5390000	0	0.020123	0	NA	0
chr1	5390000	5400000	0	0.0220035	0	NA	0
chr1	5400000	5410000	0	0.0270272	0	NA	0
chr1	5410000	5420000	0	0.0216141	0	NA	0
chr1	5420000	5430000	0	0.0225379	0	NA	0
chr1	5430000	5440000	0	0.0243568	1	NA	0
chr1	5440000	5450000	0	0.0336366	0	NA	0
chr1	5450000	5460000	0	0.0267832	0	NA	0
chr1	5460000	5470000	0	0.0253043	0	NA	0
chr1	5470000	5480000	0	0.0288781	0	NA	0
chr1	5480000	5490000	0	0.0312868	0	NA	0
chr1	5490000	5500000	0	0.0235917	0	NA	0
chr1	5500000	5510000	0	0.0303625	0	NA	0
chr1	5510000	5520000	0	0.0280324	0	NA	0
chr1	5520000	5530000	0	0.0266938	0	NA	0
chr1	5530000	5540000	0	0.0248972	0	NA	0
chr1	5540000	5550000	0	0.0443853	0	NA	0
chr1	5550000	5560000	1	0.0285243	0	NA	0
chr1	5560000	5570000	0	0.0299243	0	NA	0
chr1	5570000	5580000	0	0.0473583	0	NA	0
chr1	5580000	5590000	0	0.0225343	0	NA	0
chr1	5590000	5600000	0	0.0222684	0	NA	0
chr1	5600000	5610000	0	0.020782	0	NA	0
chr1	5610000	5620000	0	0.0367821	0	NA	0
chr1	5620000	5630000	0	0.0285062	0	NA	0
chr1	5630000	5640000	0	0.0291567	0	NA	0
chr1	5640000	5650000	0	0.033236	0	NA	0
chr1	5650000	5660000	0	0.0308114	0	NA	0
chr1	5660000	5670000	0	0.0243813	0	NA	0
chr1	5670000	5680000	0	0.130697	0	NA	0
chr1	5680000	5690000	0	0.0380745	1	NA	0
chr1	5690000	5700000	0	0.0447584	0	NA	0
chr1	5700000	5710000	0	0.0377272	0	NA	0
chr1	5710000	5720000	0	0.0426197	0	NA	0
chr1	5720000	5730000	0	0.0422727	1	NA	0
chr1	5730000	5740000	0	0.0619178	1	NA	0
chr1	5740000	5750000	0	0.0524096	0	NA	0
chr1	5750000	5760000	0	0.0359605	0	NA	0
chr1	5760000	5770000	0	0.0335522	0	NA	0
chr1	5770000	5780000	0	0.0321829	0	NA	0
chr1	5780000	5790000	0	0.03957	0	NA	0
chr1	5790000	5800000	0	0.0240597	0	NA	0
chr1	5800000	5810000	0	0.0671403	0	NA	0
chr1	5810000	5820000	0	0.0303935	0	NA	0
chr1	5820000	5830000	0	0.0286044	1	NA	0
chr1	5830000	5840000	0	0.0296202	1	NA	0
chr1	5840000	5850000	0	0.0310872	0	NA	0
chr1	5850000	5860000	0	0.0328803	0	NA	0
chr1	5860000	5870000	0	0.0269851	0	NA	0
chr1	5870000	5880000	0	0.0293394	0	NA	0
chr1	5880000	5890000	0	0.0252974	0	NA	0
chr1	5890000	5900000	0	0.0413792	0	NA	0
chr1	5900000	5910000	0	0.0332412	0	NA	0
chr1	5910000	5920000	0	0.0350801	0	NA	0
chr1	5920000	5930000	0	0.0301728	0	NA	0
chr1	5930000	5940000	0	0.0342213	0	NA	0
chr1	5940000	5950000	0	0.0365371	0	NA	0
chr1	5950000	5960000	0	0.0308084	0	NA	0
chr1	5960000	5970000	0	0.0332919	0	NA	0
chr1	5970000	5980000	0	0.0419246	0	NA	0
chr1	5980000	5990000	0	0.0268521	0	NA	0
chr1	5990000	6000000	0	0.0279257	0	NA	0
chr1	6000000	6010000	0	0.0318322	0	NA	0
chr1	6010000	6020000	0	0.0227155	0	NA	0
chr1	6020000	6030000	0	0.0258962	0	NA	0
chr1	6030000	6040000	0	0.0400485	0	NA	0
chr1	6040000	6050000	1	0.0707612	0	NA	0
chr1	6050000	6060000	0	0.381139	0	6.71408	1
chr1	6060000	6070000	0	0.0243815	0	NA	0
chr1	6070000	6080000	0	0.0354991	0	NA	0
chr1	6080000	6090000	0	0.0610751	1	NA	0
chr1	6090000	6100000	0	0.0382666	0	NA	0
chr1	6100000	6110000	0	0.0308739	0	0	0
chr1	6110000	6120000	0	0.0539527	1	NA	0
chr1	6120000	6130000	0	0.0253487	0	NA	0
chr1	6130000	6140000	0	0.0389402	0	NA	0
chr1	6140000	6150000	0	0.0286465	0	NA	0
chr1	6150000	6160000	0	0.0313353	0	NA	0
chr1	6160000	6170000	0	0.0513607	1	NA	0
chr1	6170000	6180000	2	0.0236817	0	NA	0
chr1	6180000	6190000	0	0.0856652	0	NA	0
chr1	6190000	6200000	0	0.0245022	0	NA	0
chr1	6200000	6210000	0	0.0690997	0	NA	0
chr1	6210000	6220000	0	0.0878572	0	NA	0
chr1	6220000	6230000	0	0.0256916	0	NA	0
chr1	6230000	6240000	0	0.0349985	0	2.85009	0
chr1	6240000	6250000	0	0.0646955	0	2.85009	0
chr1	6250000	6260000	0	0.193701	0	NA	0
chr1	6260000	6270000	0	0.384215	1	83.2066	2
chr1	6270000	6280000	0	0.0704918	0	158.252	1
chr1	6280000	6290000	0	0.200668	0	NA	0
chr1	6290000	6300000	0	0.122329	0	54.4878	1
chr1	6300000	6310000	0	0.133103	0	0	0
chr1	6310000	6320000	1	0.056262	0	NA	0
chr1	6320000	6330000	0	0.0485222	0	1.66573	0
chr1	6330000	6340000	0	0.0274763	0	NA	0
chr1	6340000	6350000	0	0.0328196	0	NA	0
chr1	6350000	6360000	0	0.0242522	0	NA	0
chr1	6360000	6370000	0	0.0235036	0	NA	0
chr1	6370000	6380000	0	0.0274935	0	NA	0
chr1	6380000	6390000	0	0.0274982	0	NA	0
chr1	6390000	6400000	0	0.0238507	0	NA	0
chr1	6400000	6410000	1	0.0634331	0	NA	0
chr1	6410000	6420000	0	0.0700551	0	NA	0
chr1	6420000	6430000	0	0.0375601	1	NA	0
chr1	6430000	6440000	0	0.0277886	0	NA	0
chr1	6440000	6450000	0	0.118627	2	NA	0
chr1	6450000	6460000	0	0.136402	0	101.436	1
chr1	6460000	6470000	0	0.0560668	0	NA	0
chr1	6470000	6480000	0	0.0921287	0	NA	0
chr1	6480000	6490000	0	0.209741	1	17.5384	1
chr1	6490000	6500000	3+	0.0582733	1	NA	0
chr1	6500000	6510000	0	0.200033	0	NA	0
chr1	6510000	6520000	0	0.0268854	0	NA	0
chr1	6520000	6530000	0	0.0512038	2	8.9471	1
chr1	6530000	6540000	0	0.0898982	0	NA	0
chr1	6540000	6550000	0	0.0814909	0	NA	0
chr1	6550000	6560000	0	0.155348	0	NA	0
chr1	6560000	6570000	0	0.0251511	0	NA	0
chr1	6570000	6580000	0	0.0267415	0	9.11308	1
chr1	6580000	6590000	0	0.0501931	0	9.11308	1
chr1	6590000	6600000	0	0.0258831	0	NA	0
chr1	6600000	6610000	0	0.0368798	0	NA	0
chr1	6610000	6620000	0	0.0892985	0	8.25359	1
chr1	6620000	6630000	0	0.0275856	0	NA	0
chr1	6630000	6640000	0	0.0947659	0	5.90237	1
chr1	6640000	6650000	0	0.117178	0	5.90237	1
chr1	6650000	6660000	0	0.0328125	0	NA	0
chr1	6660000	6670000	0	0.24396	1	NA	0
chr1	6670000	6680000	0	0.302685	1	15.1598	2
chr1	6680000	6690000	0	0.209316	1	12.098	1
chr1	6690000	6700000	2	0.0430537	0	NA	0
chr1	6700000	6710000	0	0.0373488	0	NA	0
chr1	6710000	6720000	0	0.0241025	0	NA	0
chr1	6720000	6730000	0	0.0264184	0	NA	0
chr1	6730000	6740000	0	0.0214369	0	NA	0
chr1	6740000	6750000	0	0.0351761	1	NA	0
chr1	6750000	6760000	1	0.034965	0	NA	0
chr1	6760000	6770000	0	0.0917177	0	35.2259	1
chr1	6770000	6780000	0	0.0360275	1	NA	0
chr1	6780000	6790000	0	0.120453	1	NA	0
chr1	6790000	6800000	0	0.0347865	0	NA	0
chr1	6800000	6810000	0	0.0337537	0	NA	0
chr1	6810000	6820000	0	0.0265658	0	NA	0
chr1	6820000	6830000	0	0.0220804	0	NA	0
chr1	6830000	6840000	0	0.025536	0	NA	0
chr1	6840000	6850000	3+	0.74809	2	53.8934	1
chr1	6850000	6860000	0	0.04889	1	NA	0
chr1	6860000	6870000	0	0.0326703	0	NA	0
chr1	6870000	6880000	0	0.0308705	0	NA	0
chr1	6880000	6890000	0	0.0236609	0	NA	0
chr1	6890000	6900000	0	0.0288082	0	NA	0
chr1	6900000	6910000	0	0.0345158	0	NA	0
chr1	6910000	6920000	0	0.0468872	0	NA	0
chr1	6920000	6930000	0	0.0777353	1	NA	0
chr1	6930000	6940000	0	0.0352541	1	NA	0
chr1	6940000	6950000	0	0.0450382	0	NA	0
chr1	6950000	6960000	0	0.0353011	0	NA	0
chr1	6960000	6970000	0	0.0341831	0	NA	0
chr1	6970000	6980000	0	0.0273023	0	NA	0
chr1	6980000	6990000	0	0.0283505	0	NA	0
chr1	6990000	7000000	0	0.0254437	0	NA	0
chr1	7000000	7010000	1	0.0262711	0	NA	0
chr1	7010000	7020000	0	0.032089	0	NA	0
chr1	7020000	7030000	0	0.350514	0	NA	0
chr1	7030000	7040000	0	0.0304673	0	NA	0
chr1	7040000	7050000	0	0.0341215	0	NA	0
chr1	7050000	7060000	0	0.13596	1	NA	0
chr1	7060000	7070000	0	0.0274986	0	NA	0
chr1	7070000	7080000	0	0.0312894	0	NA	0
chr1	7080000	7090000	0	0.0360288	0	NA	0
chr1	7090000	7100000	1	0.0211228	0	NA	0
chr1	7100000	7110000	0	0.0446871	0	NA	0
chr1	7110000	7120000	0	0.0283608	0	NA	0
chr1	7120000	7130000	0	0.029862	0	NA	0
chr1	7130000	7140000	0	0.0310015	1	NA	0
chr1	7140000	7150000	0	0.0311416	1	NA	0
chr1	7150000	7160000	0	0.0264124	0	NA	0
chr1	7160000	7170000	0	0.0682656	1	NA	0
chr1	7170000	7180000	0	0.132709	1	NA	0
chr1	7180000	7190000	0	0.031057	0	NA	0
chr1	7190000	7200000	0	0.0158822	0	NA	0
chr1	7200000	7210000	0	0.0294887	0	NA	0
chr1	7210000	7220000	0	0.0295835	0	NA	0
chr1	7220000	7230000	0	0.0250354	0	NA	0
chr1	7230000	7240000	0	0.0351802	0	NA	0
chr1	7240000	7250000	0	0.030585	0	NA	0
chr1	7250000	7260000	0	0.0324692	0	NA	0
chr1	7260000	7270000	0	0.0629206	1	NA	0
chr1	7270000	7280000	2	0.05155	0	NA	0
chr1	7280000	7290000	0	0.0521809	0	NA	0
chr1	7290000	7300000	0	0.0309315	0	NA	0
chr1	7300000	7310000	0	0.0277905	0	NA	0
chr1	7310000	7320000	0	0.0365592	0	NA	0
chr1	7320000	7330000	0	0.4226	1	NA	0
chr1	7330000	7340000	0	0.029002	0	NA	0
chr1	7340000	7350000	0	0.0365048	0	NA	0
chr1	7350000	7360000	0	0.135812	1	NA	0
chr1	7360000	7370000	0	0.13986	2	NA	0
chr1	7370000	7380000	0	0.0383905	0	NA	0
chr1	7380000	7390000	0	0.0355473	0	NA	0
chr1	7390000	7400000	0	0.0294412	0	NA	0
chr1	7400000	7410000	0	0.0328245	0	NA	0
chr1	7410000	7420000	0	0.0295108	0	NA	0
chr1	7420000	7430000	0	0.0362638	0	NA	0
chr1	7430000	7440000	0	0.0345828	0	NA	0
chr1	7440000	7450000	0	0.0304789	0	NA	0
chr1	7450000	7460000	0	0.0397991	0	NA	0
chr1	7460000	7470000	0	0.266293	1	NA	0
chr1	7470000	7480000	0	0.0114794	0	NA	0
chr1	7480000	7490000	0	0.0284777	0	NA	0
chr1	7490000	7500000	0	0.0326705	0	NA	0
chr1	7500000	7510000	0	0.0272933	0	NA	0
chr1	7510000	7520000	0	0.0405071	0	NA	0
chr1	7520000	7530000	1	0.0357474	0	NA	0
chr1	7530000	7540000	0	0.157737	0	NA	0
chr1	7540000	7550000	0	0.0291158	0	NA	0
chr1	7550000	7560000	0	0.0351836	0	NA	0
chr1	7560000	7570000	0	0.0312189	0	NA	0
chr1	7570000	7580000	0	0.0419361	0	NA	0
chr1	7580000	7590000	0	0.0318878	0	NA	0
chr1	7590000	7600000	0	0.0520425	0	NA	0
chr1	7600000	7610000	0	0.176892	0	NA	0
chr1	7610000	7620000	0	0.096172	0	NA	0
chr1	7620000	7630000	0	0.0373687	0	NA	0
chr1	7630000	7640000	2	0.0484179	0	NA	0
chr1	7640000	7650000	0	0.0309994	0	NA	0
chr1	7650000	7660000	0	0.0253445	0	NA	0
chr1	7660000	7670000	0	0.0123823	0	NA	0
chr1	7670000	7680000	0	0.0389688	0	NA	0
chr1	7680000	7690000	0	0.0311899	0	NA	0
chr1	7690000	7700000	0	0.0267619	0	NA	0
chr1	7700000	7710000	0	0.0452425	1	NA	0
chr1	7710000	7720000	3+	0.0323303	0	NA	0
chr1	7720000	7730000	0	0.0656533	1	NA	0
chr1	7730000	7740000	0	0.0278273	0	NA	0
chr1	7740000	7750000	0	0.0285062	0	NA	0
chr1	7750000	7760000	0	0.0319958	0	NA	0
chr1	7760000	7770000	0	0.096083	0	NA	0
chr1	7770000	7780000	0	0.0263005	0	NA	0
chr1	7780000	7790000	0	0.0293222	0	NA	0
chr1	7790000	7800000	0	0.0250794	0	NA	0
chr1	7800000	7810000	0	0.0222413	0	NA	0
chr1	7810000	7820000	0	0.0440751	0	NA	0
chr1	7820000	7830000	0	0.0331641	0	NA	0
chr1	7830000	7840000	1	0.0603844	0	62.6447	1
chr1	7840000	7850000	0	0.145808	0	1.14239	0
chr1	7850000	7860000	0	0.0285086	0	NA	0
chr1	7860000	7870000	0	0.0572562	0	NA	0
chr1	7870000	7880000	0	0.0584177	0	NA	0
chr1	7880000	7890000	0	0.0232998	0	NA	0
chr1	7890000	7900000	0	0.02082	0	NA	0
chr1	7900000	7910000	0	0.0303821	0	NA	0
chr1	7910000	7920000	0	0.0230072	0	2.52367	0
chr1	7920000	7930000	0	0.0263396	0	NA	0
chr1	7930000	7940000	0	0.0247432	1	NA	0
chr1	7940000	7950000	0	0.0683857	0	NA	0
chr1	7950000	7960000	0	0.025663	0	NA	0
chr1	7960000	7970000	0	0.0766721	0	NA	0
chr1	7970000	7980000	0	0.0675431	1	NA	0
chr1	7980000	7990000	0	0.0310615	0	NA	0
chr1	7990000	8000000	0	0.0274198	0	0.0783883	0
chr1	8000000	8010000	0	0.0506584	0	0.0783883	0
chr1	8010000	8020000	0	0.120192	1	248.47	1
chr1	8020000	8030000	0	0.310302	2	NA	0
chr1	8030000	8040000	2	0.0728943	1	NA	0
chr1	8040000	8050000	0	0.0616083	1	NA	0
chr1	8050000	8060000	0	0.0268796	0	NA	0
chr1	8060000	8070000	0	0.221404	0	NA	0
chr1	8070000	8080000	0	0.295008	6	NA	0
chr1	8080000	8090000	0	0.334528	4	135.356	1
chr1	8090000	8100000	0	0.0925335	1	NA	0
chr1	8100000	8110000	0	0.509972	2	NA	0
chr1	8110000	8120000	0	0.101608	1	NA	0
chr1	8120000	8130000	0	0.134773	0	NA	0
chr1	8130000	8140000	0	0.453667	3	NA	0
chr1	8140000	8150000	0	0.141193	2	NA	0
chr1	8150000	8160000	0	0.647223	3	NA	0
chr1	8160000	8170000	0	0.0615934	1	NA	0
chr1	8170000	8180000	0	0.160385	1	NA	0
chr1	8180000	8190000	0	0.297695	1	NA	0
chr1	8190000	8200000	0	0.219692	0	NA	0
chr1	8200000	8210000	0	0.0436597	1	NA	0
chr1	8210000	8220000	0	0.178639	2	NA	0
chr1	8220000	8230000	0	0.22023	2	NA	0
chr1	8230000	8240000	0	0.162568	0	NA	0
chr1	8240000	8250000	0	0.489874	2	NA	0
chr1	8250000	8260000	0	0.642752	2	NA	0
chr1	8260000	8270000	0	0.218123	0	NA	0
chr1	8270000	8280000	1	0.262462	2	NA	0
chr1	8280000	8290000	0	0.0500243	0	NA	0
chr1	8290000	8300000	0	0.125532	0	NA	0
chr1	8300000	8310000	0	0.0297024	1	NA	0
chr1	8310000	8320000	0	0.0739885	0	NA	0
chr1	8320000	8330000	0	0.032692	0	NA	0
chr1	8330000	8340000	0	0.0443818	0	NA	0
chr1	8340000	8350000	0	0.0351213	0	NA	0
chr1	8350000	8360000	0	0.0349243	0	NA	0
chr1	8360000	8370000	0	0.0325027	1	NA	0
chr1	8370000	8380000	0	0.112676	2	2.559	0
chr1	8380000	8390000	0	0.0263215	0	NA	0
chr1	8390000	8400000	0	0.0297684	0	NA	0
chr1	8400000	8410000	1	0.0878508	1	NA	0
chr1	8410000	8420000	0	0.0444053	0	NA	0
chr1	8420000	8430000	0	0.027545	0	NA	0
chr1	8430000	8440000	0	0.0542506	0	NA	0
chr1	8440000	8450000	0	0.0341025	0	NA	0
chr1	8450000	8460000	0	0.040398	0	NA	0
chr1	8460000	8470000	0	0.0280367	0	NA	0
chr1	8470000	8480000	0	0.0272971	0	NA	0
chr1	8480000	8490000	0	0.0748388	1	NA	0
chr1	8490000	8500000	2	0.0328683	0	NA	0
chr1	8500000	8510000	0	0.0376759	0	NA	0
chr1	8510000	8520000	0	0.0356633	2	NA	0
chr1	8520000	8530000	0	0.0308383	1	NA	0
chr1	8530000	8540000	0	0.0518164	0	NA	0
chr1	8540000	8550000	0	0.0271498	0	NA	0
chr1	8550000	8560000	0	0.0980748	1	NA	0
chr1	8560000	8570000	0	0.0161537	0	NA	0
chr1	8570000	8580000	0	0.0279031	0	NA	0
chr1	8580000	8590000	0	0.0822065	1	NA	0
chr1	8590000	8600000	0	0.0235344	0	NA	0
chr1	8600000	8610000	0	0.0244294	1	NA	0
chr1	8610000	8620000	0	0.0306027	1	NA	0
chr1	8620000	8630000	0	0.0458734	0	NA	0
chr1	8630000	8640000	0	0.0275302	0	NA	0
chr1	8640000	8650000	0	0.0267035	1	NA	0
chr1	8650000	8660000	0	0.030282	1	NA	0
chr1	8660000	8670000	0	0.0413203	1	NA	0
chr1	8670000	8680000	0	0.0195467	0	NA	0
chr1	8680000	8690000	0	0.0341962	2	NA	0
chr1	8690000	8700000	0	0.0228601	0	NA	0
chr1	8700000	8710000	0	0.0341874	0	NA	0
chr1	8710000	8720000	0	0.0252282	0	NA	0
chr1	8720000	8730000	0	0.0347414	0	NA	0
chr1	8730000	8740000	0	0.0382447	1	NA	0
chr1	8740000	8750000	0	0.0334171	0	NA	0
chr1	8750000	8760000	0	0.0281957	0	NA	0
chr1	8760000	8770000	0	0.148133	2	NA	0
chr1	8770000	8780000	1	0.0339301	2	NA	0
chr1	8780000	8790000	0	0.0347779	1	NA	0
chr1	8790000	8800000	0	0.0307322	1	NA	0
chr1	8800000	8810000	0	0.0270224	0	NA	0
chr1	8810000	8820000	0	0.0341352	1	NA	0
chr1	8820000	8830000	0	0.0326664	1	NA	0
chr1	8830000	8840000	0	0.0208006	0	NA	0
chr1	8840000	8850000	0	0.0288076	0	NA	0
chr1	8850000	8860000	0	0.0315594	0	NA	0
chr1	8860000	8870000	0	0.0258462	1	NA	0
chr1	8870000	8880000	0	0.145989	1	17.8993	1
chr1	8880000	8890000	0	0.0609125	0	NA	0
chr1	8890000	8900000	0	0.0334736	1	NA	0
chr1	8900000	8910000	0	0.0503963	0	NA	0
chr1	8910000	8920000	3+	0.0886889	0	NA	0
chr1	8920000	8930000	0	0.0638482	1	NA	0
chr1	8930000	8940000	0	0.508258	2	1416.49	1
chr1	8940000	8950000	0	0.0735404	1	1416.49	1
chr1	8950000	8960000	0	0.116859	0	NA	0
chr1	8960000	8970000	0	0.17663	0	NA	0
chr1	8970000	8980000	0	0.0511006	1	NA	0
chr1	8980000	8990000	0	0.0304993	0	NA	0
chr1	8990000	9000000	0	0.0216689	0	NA	0
chr1	9000000	9010000	0	0.0525344	0	0.00594387	0
chr1	9010000	9020000	0	0.026566	0	NA	0
chr1	9020000	9030000	0	0.0747729	1	NA	0
chr1	9030000	9040000	0	0.0288119	1	NA	0
chr1	9040000	9050000	0	0.126926	1	NA	0
chr1	9050000	9060000	0	0.0236155	0	NA	0
chr1	9060000	9070000	0	0.118917	0	NA	0
chr1	9070000	9080000	1	0.05401	0	NA	0
chr1	9080000	9090000	0	0.03154	0	0.00189924	0
chr1	9090000	9100000	0	0.032265	0	NA	0
chr1	9100000	9110000	0	0.0348423	0	NA	0
chr1	9110000	9120000	0	0.0209759	0	NA	0
chr1	9120000	9130000	0	0.0374108	0	NA	0
chr1	9130000	9140000	0	0.0333387	0	NA	0
chr1	9140000	9150000	0	0.0513932	0	0.0950745	0
chr1	9150000	9160000	0	0.027635	0	NA	0
chr1	9160000	9170000	1	0.0394683	0	NA	0
chr1	9170000	9180000	0	0.0626678	0	NA	0
chr1	9180000	9190000	0	0.0983901	0	1.14649	0
chr1	9190000	9200000	0	0.0627501	0	1.14649	0
chr1	9200000	9210000	0	0.107237	0	NA	0
chr1	9210000	9220000	0	0.0285812	0	NA	0
chr1	9220000	9230000	0	0.249397	0	NA	0
chr1	9230000	9240000	0	0.0257197	0	NA	0
chr1	9240000	9250000	0	0.0756286	0	NA	0
chr1	9250000	9260000	0	0.0508946	2	NA	0
chr1	9260000	9270000	0	0.0309367	0	NA	0
chr1	9270000	9280000	0	0.031148	0	NA	0
chr1	9280000	9290000	0	0.023762	0	NA	0
chr1	9290000	9300000	2	0.131675	1	2.85921	0
chr1	9300000	9310000	0	0.0353363	0	NA	0
chr1	9310000	9320000	0	0.0385198	0	NA	0
chr1	9320000	9330000	0	0.0631339	0	NA	0
chr1	9330000	9340000	0	0.0608159	0	NA	0
chr1	9340000	9350000	0	0.112005	0	NA	0
chr1	9350000	9360000	0	0.128014	1	2.03382	0
chr1	9360000	9370000	0	0.131525	0	NA	0
chr1	9370000	9380000	0	0.0392031	0	NA	0
chr1	9380000	9390000	0	0.0309287	0	NA	0
chr1	9390000	9400000	0	0.0351892	0	NA	0
chr1	9400000	9410000	0	0.0304697	0	NA	0
chr1	9410000	9420000	0	0.035149	0	NA	0
chr1	9420000	9430000	0	0.0271017	0	NA	0
chr1	9430000	9440000	0	0.0375442	0	NA	0
chr1	9440000	9450000	0	0.050717	0	NA	0
chr1	9450000	9460000	0	0.0338123	0	NA	0
chr1	9460000	9470000	0	0.035987	0	NA	0
chr1	9470000	9480000	0	0.117649	0	NA	0
chr1	9480000	9490000	0	0.345738	0	NA	0
chr1	9490000	9500000	0	0.0332195	0	NA	0
chr1	9500000	9510000	0	0.0345178	0	NA	0
chr1	9510000	9520000	0	0.0389238	0	NA	0
chr1	9520000	9530000	0	0.0198813	0	NA	0
chr1	9530000	9540000	0	0.037471	0	NA	0
chr1	9540000	9550000	0	0.0249881	0	NA	0
chr1	9550000	9560000	1	0.105496	1	NA	0
chr1	9560000	9570000	0	0.0223158	0	NA	0
chr1	9570000	9580000	0	0.0263201	0	NA	0
chr1	9580000	9590000	0	0.0241498	0	NA	0
chr1	9590000	9600000	0	0.200955	0	26.5925	1
chr1	9600000	9610000	0	0.0691538	1	26.5925	1
chr1	9610000	9620000	0	0.0345545	0	NA	0
chr1	9620000	9630000	0	0.0291708	0	NA	0
chr1	9630000	9640000	0	0.0385598	1	NA	0
chr1	9640000	9650000	3+	0.0910746	0	16.1958	1
chr1	9650000	9660000	0	0.040439	0	NA	0
chr1	9660000	9670000	0	0.0271389	0	NA	0
chr1	9670000	9680000	0	0.0426684	0	NA	0
chr1	9680000	9690000	0	0.059808	0	NA	0
chr1	9690000	9700000	0	0.0216162	0	NA	0
chr1	9700000	9710000	0	0.030227	0	NA	0
chr1	9710000	9720000	0	0.0284659	0	1.32519	0
chr1	9720000	9730000	0	0.0267769	0	NA	0
chr1	9730000	9740000	0	0.057908	0	NA	0
chr1	9740000	9750000	0	0.110899	1	NA	0
chr1	9750000	9760000	0	0.0369804	0	NA	0
chr1	9760000	9770000	1	0.0794351	1	NA	0
chr1	9770000	9780000	0	0.0562858	0	NA	0
chr1	9780000	9790000	0	0.0687558	0	NA	0
chr1	9790000	9800000	0	0.0326181	0	NA	0
chr1	9800000	9810000	0	0.0210717	0	NA	0
chr1	9810000	9820000	0	0.0270628	0	NA	0
chr1	9820000	9830000	2	0.0769529	0	NA	0
chr1	9830000	9840000	0	0.0278799	0	NA	0
chr1	9840000	9850000	0	0.0517635	1	NA	0
chr1	9850000	9860000	0	0.0382926	1	NA	0
chr1	9860000	9870000	0	0.0281997	0	NA	0
chr1	9870000	9880000	0	0.0247385	0	NA	0
chr1	9880000	9890000	0	0.194087	0	50.3809	1
chr1	9890000	9900000	0	0.0276965	0	NA	0
chr1	9900000	9910000	0	0.0321657	0	NA	0
chr1	9910000	9920000	0	0.0255623	0	NA	0
chr1	9920000	9930000	0	0.040322	0	NA	0
chr1	9930000	9940000	3+	0.0827115	0	NA	0
chr1	9940000	9950000	0	0.0736995	0	NA	0
chr1	9950000	9960000	0	0.245359	1	NA	0
chr1	9960000	9970000	0	0.0368713	0	15.2462	1
chr1	9970000	9980000	0	0.302701	0	15.2462	1
chr1	9980000	9990000	0	0.0264644	0	NA	0
chr1	9990000	10000000	0	0.0209489	0	NA	0
chr1	10000000	10010000	2	0.233882	0	7.58584	1
chr1	10010000	10020000	0	0.0836711	0	NA	0
chr1	10020000	10030000	0	0.0283308	0	NA	0
chr1	10030000	10040000	0	0.0235823	0	NA	0
chr1	10040000	10050000	0	0.0216111	0	NA	0
chr1	10050000	10060000	0	0.0362368	0	32.7997	1
chr1	10060000	10070000	0	0.0171672	0	NA	0
chr1	10070000	10080000	0	0.0254306	0	NA	0
chr1	10080000	10090000	0	0.0211248	0	NA	0
chr1	10090000	10100000	2	0.327775	3	14.0392	1
chr1	10100000	10110000	0	0.0286667	0	NA	0
chr1	10110000	10120000	0	0.0287855	0	NA	0
chr1	10120000	10130000	0	0.0328019	3	NA	0
chr1	10130000	10140000	0	0.0395085	0	NA	0
chr1	10140000	10150000	0	0.0271835	0	NA	0
chr1	10150000	10160000	0	0.0224885	0	NA	0
chr1	10160000	10170000	0	0.170168	0	NA	0
chr1	10170000	10180000	0	0.0262818	0	NA	0
chr1	10180000	10190000	0	0.0173308	0	NA	0
chr1	10190000	10200000	0	0.0269309	0	NA	0
chr1	10200000	10210000	0	0.032384	0	NA	0
chr1	10210000	10220000	0	0.0372605	0	NA	0
chr1	10220000	10230000	0	0.0232781	0	NA	0
chr1	10230000	10240000	0	0.0196326	0	NA	0
chr1	10240000	10250000	1	0.0225719	0	NA	0
chr1	10250000	10260000	0	0.0391724	0	NA	0
chr1	10260000	10270000	0	0.0974285	0	6.25874	1
chr1	10270000	10280000	0	0.19649	1	6.25874	1
chr1	10280000	10290000	0	0.0364533	1	NA	0
chr1	10290000	10300000	0	0.0906944	1	NA	0
chr1	10300000	10310000	0	0.0261158	0	NA	0
chr1	10310000	10320000	0	0.0440897	0	NA	0
chr1	10320000	10330000	0	0.022411	0	NA	0
chr1	10330000	10340000	0	0.0298638	0	NA	0
chr1	10340000	10350000	0	0.0338278	0	NA	0
chr1	10350000	10360000	0	0.0262092	1	NA	0
chr1	10360000	10370000	0	0.028898	1	NA	0
chr1	10370000	10380000	0	0.0263828	0	NA	0
chr1	10380000	10390000	0	0.0266848	0	NA	0
chr1	10390000	10400000	0	0.0411378	0	NA	0
chr1	10400000	10410000	0	0.0251269	0	NA	0
chr1	10410000	10420000	3+	0.0245692	0	NA	0
chr1	10420000	10430000	0	0.0262575	0	NA	0
chr1	10430000	10440000	0	0.0461272	0	NA	0
chr1	10440000	10450000	0	0.0310494	0	NA	0
chr1	10450000	10460000	0	0.178308	0	112.274	1
chr1	10460000	10470000	0	0.0482975	0	NA	0
chr1	10470000	10480000	0	0.0256843	1	NA	0
chr1	10480000	10490000	3+	0.109339	0	12.0865	1
chr1	10490000	10500000	0	0.0832496	0	12.0865	1
chr1	10500000	10510000	0	0.0224718	0	0.633403	0
chr1	10510000	10520000	0	0.0359507	0	0.633403	0
chr1	10520000	10530000	0	0.0267868	0	NA	0
chr1	10530000	10540000	0	0.263482	0	19.658	2
chr1	10540000	10550000	0	0.0204608	0	NA	0
chr1	10550000	10560000	0	0.052584	1	NA	0
chr1	10560000	10570000	2	0.0514512	0	NA	0
chr1	10570000	10580000	0	0.0649668	0	NA	0
chr1	10580000	10590000	0	0.1172	0	NA	0
chr1	10590000	10600000	0	0.0299668	0	NA	0
chr1	10600000	10610000	0	0.0256757	0	NA	0
chr1	10610000	10620000	0	0.0316962	0	NA	0
chr1	10620000	10630000	0	0.037945	1	NA	0
chr1	10630000	10640000	0	0.0404844	0	NA	0
chr1	10640000	10650000	0	0.0201627	0	NA	0
chr1	10650000	10660000	0	0.055519	0	NA	0
chr1	10660000	10670000	0	0.0313037	0	NA	0
chr1	10670000	10680000	1	0.0231705	0	NA	0
chr1	10680000	10690000	0	0.0259695	0	NA	0
chr1	10690000	10700000	0	0.0366664	0	NA	0
chr1	10700000	10710000	0	0.0459236	0	NA	0
chr1	10710000	10720000	0	0.0322691	0	NA	0
chr1	10720000	10730000	0	0.0316506	0	NA	0
chr1	10730000	10740000	0	0.049771	0	NA	0
chr1	10740000	10750000	0	0.0523684	0	NA	0
chr1	10750000	10760000	0	0.0815976	0	NA	0
chr1	10760000	10770000	0	0.0355318	0	NA	0
chr1	10770000	10780000	0	0.0276226	0	NA	0
chr1	10780000	10790000	0	0.0375883	0	NA	0
chr1	10790000	10800000	0	0.0674613	0	NA	0
chr1	10800000	10810000	0	0.0258155	0	NA	0
chr1	10810000	10820000	0	0.0334584	0	NA	0
chr1	10820000	10830000	0	0.0397723	0	NA	0
chr1	10830000	10840000	0	0.0985899	0	NA	0
chr1	10840000	10850000	0	0.0573909	0	NA	0
chr1	10850000	10860000	0	0.206402	0	1.28439	0
chr1	10860000	10870000	0	0.0830187	0	NA	0
chr1	10870000	10880000	0	0.0311727	0	NA	0
chr1	10880000	10890000	0	0.0346093	1	NA	0
chr1	10890000	10900000	0	0.0671753	0	NA	0
chr1	10900000	10910000	0	0.0316623	0	NA	0
chr1	10910000	10920000	0	0.0247548	0	NA	0
chr1	10920000	10930000	0	0.0467961	0	NA	0
chr1	10930000	10940000	0	0.0369828	0	NA	0
chr1	10940000	10950000	0	0.0281602	0	NA	0
chr1	10950000	10960000	0	0.0380125	0	NA	0
chr1	10960000	10970000	0	0.0704772	0	NA	0
chr1	10970000	10980000	0	0.0453843	0	NA	0
chr1	10980000	10990000	0	0.0220896	0	NA	0
chr1	10990000	11000000	0	0.0286616	0	NA	0
chr1	11000000	11010000	0	0.0392104	1	NA	0
chr1	11010000	11020000	0	0.0299565	0	NA	0
chr1	11020000	11030000	0	0.0744017	1	NA	0
chr1	11030000	11040000	0	0.0359607	0	NA	0
chr1	11040000	11050000	0	0.0358903	0	0.034464	0
chr1	11050000	11060000	0	0.0241229	0	NA	0
chr1	11060000	11070000	0	0.0231939	0	NA	0
chr1	11070000	11080000	3+	0.150492	0	50.3691	1
chr1	11080000	11090000	0	0.0378392	1	NA	0
chr1	11090000	11100000	0	0.0875217	2	NA	0
chr1	11100000	11110000	0	0.0290957	0	2.826	0
chr1	11110000	11120000	0	0.0669891	0	109.251	1
chr1	11120000	11130000	0	0.0750034	0	109.251	1
chr1	11130000	11140000	0	0.0248276	0	NA	0
chr1	11140000	11150000	0	0.0185247	0	NA	0
chr1	11150000	11160000	0	0.0736441	0	71.5986	1
chr1	11160000	11170000	0	0.0496087	0	71.5986	1
chr1	11170000	11180000	0	0.022205	0	NA	0
chr1	11180000	11190000	0	0.0232663	0	NA	0
chr1	11190000	11200000	0	0.0295151	0	NA	0
chr1	11200000	11210000	0	0.0261987	0	NA	0
chr1	11210000	11220000	0	0.0264472	0	NA	0
chr1	11220000	11230000	0	0.0127254	0	NA	0
chr1	11230000	11240000	0	0.0278666	0	NA	0
chr1	11240000	11250000	0	0.0291629	0	0.0176137	0
chr1	11250000	11260000	0	0.0230302	0	0.0176137	0
chr1	11260000	11270000	0	0.0231368	0	NA	0
chr1	11270000	11280000	0	0.0270983	0	NA	0
chr1	11280000	11290000	0	0.0230691	0	NA	0
chr1	11290000	11300000	0	0.0243336	1	NA	0
chr1	11300000	11310000	1	0.0448352	0	NA	0
chr1	11310000	11320000	0	0.0298156	0	NA	0
chr1	11320000	11330000	0	0.476109	0	14.7024	1
chr1	11330000	11340000	0	0.113753	1	11.4368	1
chr1	11340000	11350000	0	0.0409015	0	NA	0
chr1	11350000	11360000	0	0.0238172	0	NA	0
chr1	11360000	11370000	0	0.0274393	0	NA	0
chr1	11370000	11380000	0	0.036052	0	NA	0
chr1	11380000	11390000	0	0.0307418	0	NA	0
chr1	11390000	11400000	0	0.0401108	0	NA	0
chr1	11400000	11410000	0	0.0262401	0	NA	0
chr1	11410000	11420000	0	0.0319234	0	NA	0
chr1	11420000	11430000	0	0.0371859	0	NA	0
chr1	11430000	11440000	0	0.0476484	0	NA	0
chr1	11440000	11450000	0	0.0381179	0	NA	0
chr1	11450000	11460000	0	0.031563	0	NA	0
chr1	11460000	11470000	0	0.0307655	0	NA	0
chr1	11470000	11480000	0	0.0346189	0	NA	0
chr1	11480000	11490000	0	0.0296784	0	NA	0
chr1	11490000	11500000	0	0.0345223	0	NA	0
chr1	11500000	11510000	0	0.0370874	0	NA	0
chr1	11510000	11520000	0	0.0298878	0	NA	0
chr1	11520000	11530000	0	0.0317353	0	NA	0
chr1	11530000	11540000	0	0.0797078	0	0.653085	0
chr1	11540000	11550000	0	0.0345944	0	0.653085	0
chr1	11550000	11560000	0	0.02874	0	NA	0
chr1	11560000	11570000	0	0.0369224	0	NA	0
chr1	11570000	11580000	0	0.0248957	0	NA	0
chr1	11580000	11590000	0	0.0331076	0	NA	0
chr1	11590000	11600000	0	0.0271977	0	NA	0
chr1	11600000	11610000	0	0.0330479	0	NA	0
chr1	11610000	11620000	0	0.0481992	0	NA	0
chr1	11620000	11630000	0	0.0388298	0	NA	0
chr1	11630000	11640000	0	0.0360469	0	NA	0
chr1	11640000	11650000	0	0.0278249	0	NA	0
chr1	11650000	11660000	0	0.0365991	0	NA	0
chr1	11660000	11670000	0	0.0233017	0	NA	0
chr1	11670000	11680000	0	0.0309985	0	NA	0
chr1	11680000	11690000	0	0.021447	0	NA	0
chr1	11690000	11700000	0	0.0284976	0	NA	0
chr1	11700000	11710000	0	0.081745	1	NA	0
chr1	11710000	11720000	2	0.112437	0	30.1871	2
chr1	11720000	11730000	0	0.0891176	1	10.6325	1
chr1	11730000	11740000	0	0.0370379	0	NA	0
chr1	11740000	11750000	0	0.110269	0	NA	0
chr1	11750000	11760000	0	0.100054	1	38.9072	1
chr1	11760000	11770000	0	0.0689994	0	NA	0
chr1	11770000	11780000	0	0.0566544	0	NA	0
chr1	11780000	11790000	0	0.0396275	0	NA	0
chr1	11790000	11800000	2	0.106992	0	30.3787	1
chr1	11800000	11810000	0	0.030533	0	NA	0
chr1	11810000	11820000	0	0.0359575	0	NA	0
chr1	11820000	11830000	0	0.0318749	0	0.0333917	0
chr1	11830000	11840000	0	0.0275493	0	NA	0
chr1	11840000	11850000	0	0.0481972	0	NA	0
chr1	11850000	11860000	0	0.0835041	0	NA	0
chr1	11860000	11870000	3+	0.438567	1	5.64764	1
chr1	11870000	11880000	0	0.0278576	0	NA	0
chr1	11880000	11890000	0	0.0369073	2	NA	0
chr1	11890000	11900000	0	0.03881	0	NA	0
chr1	11900000	11910000	0	0.0359816	0	0.0696394	0
chr1	11910000	11920000	0	0.0307135	0	0.0175467	0
chr1	11920000	11930000	0	0.0577653	0	NA	0
chr1	11930000	11940000	0	0.0309263	0	NA	0
chr1	11940000	11950000	0	0.0359938	0	NA	0
chr1	11950000	11960000	0	0.0431336	1	NA	0
chr1	11960000	11970000	1	0.970637	1	NA	0
chr1	11970000	11980000	0	0.161019	0	NA	0
chr1	11980000	11990000	0	0.133382	0	29.0822	1
chr1	11990000	12000000	0	0.142195	0	60.4607	1
chr1	12000000	12010000	0	0.0577117	0	NA	0
chr1	12010000	12020000	0	0.0317179	0	NA	0
chr1	12020000	12030000	0	0.0560799	1	NA	0
chr1	12030000	12040000	0	0.0799409	0	41.614	1
chr1	12040000	12050000	0	0.237921	0	41.614	1
chr1	12050000	12060000	0	0.0280659	0	NA	0
chr1	12060000	12070000	0	0.086891	0	NA	0
chr1	12070000	12080000	2	0.227029	0	23.9519	1
chr1	12080000	12090000	0	0.0868715	0	23.9519	1
chr1	12090000	12100000	0	0.0304854	0	NA	0
chr1	12100000	12110000	0	0.0277212	0	NA	0
chr1	12110000	12120000	0	0.0725575	0	NA	0
chr1	12120000	12130000	0	0.0218802	0	0.0454015	0
chr1	12130000	12140000	0	0.0350659	0	NA	0
chr1	12140000	12150000	0	0.0727143	0	NA	0
chr1	12150000	12160000	0	0.0554181	0	NA	0
chr1	12160000	12170000	2	0.0393215	0	NA	0
chr1	12170000	12180000	0	0.0751202	1	NA	0
chr1	12180000	12190000	0	0.0545849	0	NA	0
chr1	12190000	12200000	0	0.0301814	0	NA	0
chr1	12200000	12210000	0	0.0518589	0	NA	0
chr1	12210000	12220000	0	0.0545949	0	NA	0
chr1	12220000	12230000	0	0.112308	0	0.0662993	0
chr1	12230000	12240000	0	0.101975	0	NA	0
chr1	12240000	12250000	0	0.0417095	1	NA	0
chr1	12250000	12260000	0	0.0487134	0	NA	0
chr1	12260000	12270000	0	0.0764745	0	NA	0
chr1	12270000	12280000	0	0.0350317	0	NA	0
chr1	12280000	12290000	3+	0.0416735	1	3.21082	0
chr1	12290000	12300000	0	0.0670142	1	3.21082	0
chr1	12300000	12310000	0	0.0303988	0	NA	0
chr1	12310000	12320000	0	0.0279843	0	NA	0
chr1	12320000	12330000	0	0.0199286	0	NA	0
chr1	12330000	12340000	0	0.0433912	0	NA	0
chr1	12340000	12350000	0	0.0255474	0	NA	0
chr1	12350000	12360000	0	0.0223495	0	NA	0
chr1	12360000	12370000	0	0.024786	0	NA	0
chr1	12370000	12380000	0	0.04412	1	NA	0
chr1	12380000	12390000	0	0.0287427	0	NA	0
chr1	12390000	12400000	2	0.026728	0	NA	0
chr1	12400000	12410000	0	0.0265548	0	NA	0
chr1	12410000	12420000	0	0.0252905	0	NA	0
chr1	12420000	12430000	0	0.0284328	1	NA	0
chr1	12430000	12440000	0	0.0303007	1	NA	0
chr1	12440000	12450000	0	0.0447296	0	NA	0
chr1	12450000	12460000	0	0.0227473	0	NA	0
chr1	12460000	12470000	2	0.0428099	1	NA	0
chr1	12470000	12480000	0	0.0360636	0	NA	0
chr1	12480000	12490000	0	0.0291148	1	NA	0
chr1	12490000	12500000	0	0.0879244	1	NA	0
chr1	12500000	12510000	0	0.027765	1	NA	0
chr1	12510000	12520000	0	0.0402837	0	NA	0
chr1	12520000	12530000	0	0.0413964	1	NA	0
chr1	12530000	12540000	0	0.40255	3	NA	0
chr1	12540000	12550000	0	0.229575	3	NA	0
chr1	12550000	12560000	0	0.0335701	0	NA	0
chr1	12560000	12570000	0	0.0482245	0	NA	0
chr1	12570000	12580000	0	0.0445288	0	NA	0
chr1	12580000	12590000	0	0.041852	0	NA	0
chr1	12590000	12600000	0	0.122323	0	NA	0
chr1	12600000	12610000	1	0.149409	0	NA	0
chr1	12610000	12620000	0	0.107723	0	NA	0
chr1	12620000	12630000	0	0.0312019	0	NA	0
chr1	12630000	12640000	0	0.137773	1	NA	0
chr1	12640000	12650000	0	0.0526085	0	NA	0
chr1	12650000	12660000	0	0.0861257	1	NA	0
chr1	12660000	12670000	0	0.147777	3	NA	0
chr1	12670000	12680000	3+	0.246946	2	15.2325	1
chr1	12680000	12690000	0	0.0742262	1	NA	0
chr1	12690000	12700000	0	0.0317305	0	NA	0
chr1	12700000	12710000	0	0.0306959	0	0.0039257	0
chr1	12710000	12720000	0	0.0954663	0	NA	0
chr1	12720000	12730000	0	0.0305034	0	NA	0
chr1	12730000	12740000	0	0.0252529	0	NA	0
chr1	12740000	12750000	0	0.0290424	0	NA	0
chr1	12750000	12760000	0	0.0233241	0	NA	0
chr1	12760000	12770000	0	0.0257569	0	NA	0
chr1	12770000	12780000	0	0.0273936	0	0.00277195	0
chr1	12780000	12790000	0	0.0216521	0	NA	0
chr1	12790000	12800000	0	0.0234901	0	NA	0
chr1	12800000	12810000	0	0.0409167	0	0.00109282	0
chr1	12810000	12820000	0	0.0282674	2	NA	0
chr1	12820000	12830000	0	0.0343025	1	NA	0
chr1	12830000	12840000	3+	0.0297757	0	0	0
chr1	12840000	12850000	0	0.0738832	2	NA	0
chr1	12850000	12860000	0	0.017809	0	0	0
chr1	12860000	12870000	0	0.0215969	0	NA	0
chr1	12870000	12880000	0	0.0166284	0	NA	0
chr1	12880000	12890000	0	0.0153691	0	NA	0
chr1	12890000	12900000	0	0.0180961	0	0.00610963	0
chr1	12900000	12910000	0	0.0151653	0	2.5574	0
chr1	12910000	12920000	0	0.0611688	0	0	0
chr1	12920000	12930000	0	0.0107707	0	NA	0
chr1	12930000	12940000	0	0.00714558	0	NA	0
chr1	12940000	12950000	0	0.0098963	0	0	0
chr1	12950000	12960000	0	0.00522414	0	0	0
chr1	12960000	12970000	0	0.00182789	0	NA	0
chr1	12970000	12980000	0	0.00261151	0	0	0
chr1	12980000	12990000	0	0.00508193	0	NA	0
chr1	12990000	13000000	0	0.00125944	0	NA	0
chr1	13000000	13010000	0	0.000670606	0	NA	0
chr1	13010000	13020000	0	0	0	NA	0
chr1	13020000	13030000	0	0.000383203	0	NA	0
chr1	13030000	13040000	0	0.00292192	0	0	0
chr1	13040000	13050000	0	0.000383203	0	NA	0
chr1	13050000	13060000	0	0	0	0	0
chr1	13060000	13070000	0	0	0	NA	0
chr1	13070000	13080000	0	0	0	NA	0
chr1	13080000	13090000	0	0	0	NA	0
chr1	13090000	13100000	0	0	0	NA	0
chr1	13100000	13110000	0	0.000335303	0	NA	0
chr1	13110000	13120000	0	0	0	0.00267292	0
chr1	13120000	13130000	0	0.00537345	0	NA	0
chr1	13130000	13140000	0	0.00463773	0	NA	0
chr1	13140000	13150000	0	0.00715063	0	NA	0
chr1	13150000	13160000	0	0.00701778	0	NA	0
chr1	13160000	13170000	0	0.00226142	0	NA	0
chr1	13170000	13180000	0	0.0148246	0	NA	0
chr1	13180000	13190000	0	0.0258307	0	NA	0
chr1	13190000	13200000	0	0.00092227	0	NA	0
chr1	13200000	13210000	0	0.00343274	0	NA	0
chr1	13210000	13220000	0	0.00313673	0	0	0
chr1	13220000	13230000	0	8.86906e-05	0	0	0
chr1	13230000	13240000	0	0	0	NA	0
chr1	13240000	13250000	0	0	0	NA	0
chr1	13250000	13260000	0	0	0	NA	0
chr1	13260000	13270000	0	0	0	NA	0
chr1	13270000	13280000	0	0	0	NA	0
chr1	13280000	13290000	0	0	0	NA	0
chr1	13290000	13300000	0	0	0	NA	0
chr1	13300000	13310000	0	0	0	NA	0
chr1	13310000	13320000	0	0	0	NA	0
chr1	13320000	13330000	0	0.000383203	0	NA	0
chr1	13330000	13340000	0	0	0	0	0
chr1	13340000	13350000	0	0.000383203	0	NA	0
chr1	13350000	13360000	0	0	0	0	0
chr1	13360000	13370000	0	0	0	0	0
chr1	13370000	13380000	0	0.000335303	0	NA	0
chr1	13380000	13390000	0	0.00320933	0	0	0
chr1	13390000	13400000	0	0	0	0	0
chr1	13400000	13410000	0	0	0	NA	0
chr1	13410000	13420000	0	0	0	NA	0
chr1	13420000	13430000	0	0.000766406	0	0	0
chr1	13430000	13440000	0	0	0	NA	0
chr1	13440000	13450000	0	0	0	NA	0
chr1	13450000	13460000	0	0	0	0	0
chr1	13460000	13470000	0	0	0	NA	0
chr1	13470000	13480000	0	0	0	0	0
chr1	13480000	13490000	0	0.000670606	0	NA	0
chr1	13490000	13500000	0	0.000383203	0	0.00157242	0
chr1	13500000	13510000	0	0	0	NA	0
chr1	13510000	13520000	0	0	0	0.00649975	0
chr1	13520000	13530000	0	0	0	NA	0
chr1	13530000	13540000	0	0.000335303	0	NA	0
chr1	13540000	13550000	0	0	0	NA	0
chr1	13550000	13560000	0	0.000718506	0	NA	0
chr1	13560000	13570000	0	0	0	NA	0
chr1	13570000	13580000	0	0	0	NA	0
chr1	13580000	13590000	0	0	0	NA	0
chr1	13590000	13600000	0	0	0	NA	0
chr1	13600000	13610000	0	0	0	NA	0
chr1	13610000	13620000	0	0	0	NA	0
chr1	13620000	13630000	0	0	0	NA	0
chr1	13630000	13640000	0	0	0	NA	0
chr1	13640000	13650000	0	0	0	0.00080629	0
chr1	13650000	13660000	0	0.000276363	0	NA	0
chr1	13660000	13670000	0	5.89399e-05	0	NA	0
chr1	13670000	13680000	0	0.000383203	0	0	0
chr1	13680000	13690000	0	0.000383203	0	NA	0
chr1	13690000	13700000	0	0.000335303	0	0	0
chr1	13700000	13710000	0	0.00177231	0	NA	0
chr1	13710000	13720000	0	0.0010394	0	0	0
chr1	13720000	13730000	0	1.44075e-05	0	NA	0
chr1	13730000	13740000	0	0.000335303	0	0.00291255	0
chr1	13740000	13750000	0	0	0	NA	0
chr1	13750000	13760000	0	0	0	NA	0
chr1	13760000	13770000	0	0	0	NA	0
chr1	13770000	13780000	0	0.00762514	0	NA	0
chr1	13780000	13790000	0	0.022954	0	NA	0
chr1	13790000	13800000	0	0.0362404	1	NA	0
chr1	13800000	13810000	0	0.0277751	0	NA	0
chr1	13810000	13820000	0	0.0282416	0	NA	0
chr1	13820000	13830000	0	0.029258	0	NA	0
chr1	13830000	13840000	0	0.0351252	0	0.0220136	0
chr1	13840000	13850000	0	0.0460226	0	0.0220136	0
chr1	13850000	13860000	0	0.0265967	0	NA	0
chr1	13860000	13870000	0	0.0284854	0	NA	0
chr1	13870000	13880000	0	0.0516808	1	NA	0
chr1	13880000	13890000	0	0.0194289	0	NA	0
chr1	13890000	13900000	0	0.0210272	0	NA	0
chr1	13900000	13910000	0	0.0405451	0	0.0751636	0
chr1	13910000	13920000	0	0.0249526	0	0.0751636	0
chr1	13920000	13930000	0	0.0285767	0	NA	0
chr1	13930000	13940000	0	0.0258464	0	NA	0
chr1	13940000	13950000	0	0.0269733	0	NA	0
chr1	13950000	13960000	0	0.020901	0	NA	0
chr1	13960000	13970000	0	0.0275968	0	NA	0
chr1	13970000	13980000	2	0.0292888	0	NA	0
chr1	13980000	13990000	0	0.0185614	0	NA	0
chr1	13990000	14000000	0	0.047271	0	NA	0
chr1	14000000	14010000	0	0.0284418	0	NA	0
chr1	14010000	14020000	0	0.0192732	1	NA	0
chr1	14020000	14030000	0	0.0312376	1	8.1501	1
chr1	14030000	14040000	0	0.0281516	1	NA	0
chr1	14040000	14050000	0	0.031459	1	NA	0
chr1	14050000	14060000	0	0.044893	0	NA	0
chr1	14060000	14070000	0	0.026947	1	NA	0
chr1	14070000	14080000	0	0.0998273	1	NA	0
chr1	14080000	14090000	0	0.074636	1	NA	0
chr1	14090000	14100000	0	0.0536724	1	NA	0
chr1	14100000	14110000	0	0.0289191	0	NA	0
chr1	14110000	14120000	0	0.0343491	0	NA	0
chr1	14120000	14130000	0	0.0427221	0	NA	0
chr1	14130000	14140000	0	0.0524193	0	NA	0
chr1	14140000	14150000	0	0.0384535	0	NA	0
chr1	14150000	14160000	2	0.0651825	0	NA	0
chr1	14160000	14170000	0	0.0212077	0	NA	0
chr1	14170000	14180000	0	0.0238834	0	NA	0
chr1	14180000	14190000	0	0.0311083	0	NA	0
chr1	14190000	14200000	0	0.0251092	0	NA	0
chr1	14200000	14210000	0	0.0263134	0	NA	0
chr1	14210000	14220000	0	0.0330131	0	NA	0
chr1	14220000	14230000	0	0.0368229	0	NA	0
chr1	14230000	14240000	0	0.0297635	0	NA	0
chr1	14240000	14250000	0	0.0454449	0	NA	0
chr1	14250000	14260000	0	0.0431506	0	NA	0
chr1	14260000	14270000	0	0.0262846	0	NA	0
chr1	14270000	14280000	0	0.0299593	0	NA	0
chr1	14280000	14290000	3+	0.0499502	0	NA	0
chr1	14290000	14300000	0	0.0477084	1	NA	0
chr1	14300000	14310000	0	0.0240821	1	NA	0
chr1	14310000	14320000	0	0.0219217	0	NA	0
chr1	14320000	14330000	0	0.0178077	0	NA	0
chr1	14330000	14340000	0	0.0266102	0	NA	0
chr1	14340000	14350000	0	0.0263619	0	NA	0
chr1	14350000	14360000	0	0.0240166	0	NA	0
chr1	14360000	14370000	0	0.0281972	0	NA	0
chr1	14370000	14380000	0	0.0233627	0	NA	0
chr1	14380000	14390000	0	0.0479056	0	NA	0
chr1	14390000	14400000	0	0.0308058	0	NA	0
chr1	14400000	14410000	0	0.0230429	0	NA	0
chr1	14410000	14420000	0	0.0250549	0	NA	0
chr1	14420000	14430000	0	0.0352708	0	NA	0
chr1	14430000	14440000	0	0.0267002	0	NA	0
chr1	14440000	14450000	0	0.0364112	0	NA	0
chr1	14450000	14460000	0	0.0240432	0	NA	0
chr1	14460000	14470000	0	0.0320723	0	NA	0
chr1	14470000	14480000	0	0.0344148	0	NA	0
chr1	14480000	14490000	0	0.0252473	0	NA	0
chr1	14490000	14500000	0	0.0286313	0	NA	0
chr1	14500000	14510000	0	0.0283355	0	NA	0
chr1	14510000	14520000	0	0.0278206	0	NA	0
chr1	14520000	14530000	0	0.0266109	0	NA	0
chr1	14530000	14540000	0	0.0262496	0	NA	0
chr1	14540000	14550000	0	0.0303419	0	NA	0
chr1	14550000	14560000	0	0.0274101	0	NA	0
chr1	14560000	14570000	0	0.0239472	0	NA	0
chr1	14570000	14580000	0	0.0236115	0	NA	0
chr1	14580000	14590000	0	0.0245433	0	NA	0
chr1	14590000	14600000	0	0.021305	1	NA	0
chr1	14600000	14610000	0	0.0306942	0	NA	0
chr1	14610000	14620000	0	0.0196427	0	NA	0
chr1	14620000	14630000	0	0.0286921	0	NA	0
chr1	14630000	14640000	0	0.027312	0	NA	0
chr1	14640000	14650000	0	0.0234167	1	NA	0
chr1	14650000	14660000	0	0.0306501	0	NA	0
chr1	14660000	14670000	0	0.0290245	0	NA	0
chr1	14670000	14680000	0	0.0302862	0	NA	0
chr1	14680000	14690000	0	0.0164072	0	NA	0
chr1	14690000	14700000	0	0.0372463	0	NA	0
chr1	14700000	14710000	0	0.0230255	0	NA	0
chr1	14710000	14720000	0	0.0134387	0	NA	0
chr1	14720000	14730000	0	0.0317625	1	NA	0
chr1	14730000	14740000	0	0.0266049	1	NA	0
chr1	14740000	14750000	0	0.0250265	0	NA	0
chr1	14750000	14760000	0	0.0254084	0	NA	0
chr1	14760000	14770000	0	0.0372349	0	NA	0
chr1	14770000	14780000	0	0.0290355	0	NA	0
chr1	14780000	14790000	0	0.0233857	0	NA	0
chr1	14790000	14800000	0	0.0255382	0	NA	0
chr1	14800000	14810000	0	0.0233337	0	NA	0
chr1	14810000	14820000	0	0.0234413	0	NA	0
chr1	14820000	14830000	0	0.0328771	1	NA	0
chr1	14830000	14840000	0	0.0237708	0	NA	0
chr1	14840000	14850000	0	0.0343798	0	NA	0
chr1	14850000	14860000	0	0.0283815	1	NA	0
chr1	14860000	14870000	0	0.0305212	0	NA	0
chr1	14870000	14880000	0	0.0258039	0	NA	0
chr1	14880000	14890000	0	0.0286293	0	NA	0
chr1	14890000	14900000	0	0.0397356	0	NA	0
chr1	14900000	14910000	0	0.020861	0	NA	0
chr1	14910000	14920000	0	0.0293794	0	NA	0
chr1	14920000	14930000	0	0.0281542	0	2.17736	0
chr1	14930000	14940000	0	0.0326756	0	NA	0
chr1	14940000	14950000	0	0.0290649	0	NA	0
chr1	14950000	14960000	0	0.0316691	0	NA	0
chr1	14960000	14970000	0	0.0320652	0	NA	0
chr1	14970000	14980000	0	0.0272815	0	NA	0
chr1	14980000	14990000	0	0.0350412	0	NA	0
chr1	14990000	15000000	0	0.034644	0	NA	0
chr1	15000000	15010000	0	0.0286953	0	NA	0
chr1	15010000	15020000	0	0.0270302	0	NA	0
chr1	15020000	15030000	0	0.0306417	0	NA	0
chr1	15030000	15040000	0	0.0321797	0	NA	0
chr1	15040000	15050000	0	0.0290941	0	NA	0
chr1	15050000	15060000	0	0.0690525	0	NA	0
chr1	15060000	15070000	0	0.107849	0	NA	0
chr1	15070000	15080000	0	0.0355748	0	NA	0
chr1	15080000	15090000	0	0.0258456	0	NA	0
chr1	15090000	15100000	0	0.0339021	0	NA	0
chr1	15100000	15110000	0	0.0429697	0	NA	0
chr1	15110000	15120000	0	0.0342679	0	NA	0
chr1	15120000	15130000	0	0.0287681	0	NA	0
chr1	15130000	15140000	0	0.0425715	0	NA	0
chr1	15140000	15150000	0	0.0290948	0	NA	0
chr1	15150000	15160000	0	0.0302846	0	NA	0
chr1	15160000	15170000	0	0.0280397	0	NA	0
chr1	15170000	15180000	0	0.0377517	0	NA	0
chr1	15180000	15190000	0	0.0264418	0	NA	0
chr1	15190000	15200000	0	0.028361	0	NA	0
chr1	15200000	15210000	0	0.0310548	0	NA	0
chr1	15210000	15220000	0	0.0349716	0	NA	0
chr1	15220000	15230000	0	0.0512834	0	NA	0
chr1	15230000	15240000	1	0.0266304	0	NA	0
chr1	15240000	15250000	0	0.0481783	0	NA	0
chr1	15250000	15260000	0	0.0488893	0	NA	0
chr1	15260000	15270000	0	0.0396176	0	NA	0
chr1	15270000	15280000	0	0.0345538	0	NA	0
chr1	15280000	15290000	0	0.0316674	0	NA	0
chr1	15290000	15300000	0	0.0766133	0	NA	0
chr1	15300000	15310000	0	0.0300117	0	NA	0
chr1	15310000	15320000	0	0.0255337	0	NA	0
chr1	15320000	15330000	0	0.0871956	1	NA	0
chr1	15330000	15340000	0	0.0332266	0	NA	0
chr1	15340000	15350000	0	0.0305339	0	NA	0
chr1	15350000	15360000	2	0.053783	0	NA	0
chr1	15360000	15370000	0	0.0837475	0	NA	0
chr1	15370000	15380000	0	0.0402412	1	NA	0
chr1	15380000	15390000	0	0.0337447	0	NA	0
chr1	15390000	15400000	0	0.0349276	1	NA	0
chr1	15400000	15410000	0	0.0283424	0	NA	0
chr1	15410000	15420000	3+	0.0460545	0	NA	0
chr1	15420000	15430000	0	0.0493795	1	NA	0
chr1	15430000	15440000	0	0.0549432	0	NA	0
chr1	15440000	15450000	0	0.031763	0	NA	0
chr1	15450000	15460000	0	0.0632886	0	NA	0
chr1	15460000	15470000	0	0.0884146	2	NA	0
chr1	15470000	15480000	0	0.156898	0	6.92711	1
chr1	15480000	15490000	0	0.0938874	1	6.92711	1
chr1	15490000	15500000	0	0.0514181	2	1.68574e-62	0
chr1	15500000	15510000	0	0.265884	3	NA	0
chr1	15510000	15520000	0	0.0473437	0	NA	0
chr1	15520000	15530000	0	0.150691	1	NA	0
chr1	15530000	15540000	0	0.0331044	0	NA	0
chr1	15540000	15550000	0	0.0464709	0	NA	0
chr1	15550000	15560000	0	0.0374592	0	NA	0
chr1	15560000	15570000	0	0.0756804	0	NA	0
chr1	15570000	15580000	0	0.0713314	0	0.814016	0
chr1	15580000	15590000	0	0.203527	0	NA	0
chr1	15590000	15600000	0	0.0658307	0	NA	0
chr1	15600000	15610000	0	0.037138	0	NA	0
chr1	15610000	15620000	0	0.0454724	0	NA	0
chr1	15620000	15630000	0	0.0296225	0	NA	0
chr1	15630000	15640000	1	0.0410881	1	NA	0
chr1	15640000	15650000	0	0.0509469	0	NA	0
chr1	15650000	15660000	0	0.0538584	0	NA	0
chr1	15660000	15670000	0	0.150108	0	NA	0
chr1	15670000	15680000	0	0.201459	1	NA	0
chr1	15680000	15690000	0	0.34098	1	NA	0
chr1	15690000	15700000	0	0.0398208	0	NA	0
chr1	15700000	15710000	0	0.0252521	0	NA	0
chr1	15710000	15720000	0	0.036011	0	NA	0
chr1	15720000	15730000	0	0.0322787	0	NA	0
chr1	15730000	15740000	0	0.0563211	0	36.9311	1
chr1	15740000	15750000	0	0.0535098	0	NA	0
chr1	15750000	15760000	0	0.0647879	0	NA	0
chr1	15760000	15770000	2	0.0370169	0	0.511454	0
chr1	15770000	15780000	0	0.0288791	0	NA	0
chr1	15780000	15790000	0	0.0287971	0	0.0187273	0
chr1	15790000	15800000	0	0.0292626	0	0.0500299	0
chr1	15800000	15810000	0	0.0277326	0	NA	0
chr1	15810000	15820000	0	0.0290823	0	NA	0
chr1	15820000	15830000	0	0.0369782	0	NA	0
chr1	15830000	15840000	0	0.026499	0	NA	0
chr1	15840000	15850000	0	0.0358843	1	NA	0
chr1	15850000	15860000	3+	1.28672	2	4.58856	0
chr1	15860000	15870000	0	0.0254082	0	NA	0
chr1	15870000	15880000	0	0.0216938	2	NA	0
chr1	15880000	15890000	0	0.0297291	0	NA	0
chr1	15890000	15900000	0	0.0286854	0	NA	0
chr1	15900000	15910000	0	0.0292993	0	NA	0
chr1	15910000	15920000	0	0.0197148	0	4.41942e-43	0
chr1	15920000	15930000	1	0.04734	0	NA	0
chr1	15930000	15940000	0	0.0305094	0	NA	0
chr1	15940000	15950000	0	0.240869	1	4.41233	0
chr1	15950000	15960000	0	0.0221251	0	NA	0
chr1	15960000	15970000	0	0.0252589	0	NA	0
chr1	15970000	15980000	0	0.0250901	1	NA	0
chr1	15980000	15990000	0	0.0365334	1	4.06294	0
chr1	15990000	16000000	0	0.0326379	0	NA	0
chr1	16000000	16010000	0	0.0588963	0	21.0932	1
chr1	16010000	16020000	0	0.0395298	0	21.0932	1
chr1	16020000	16030000	0	0.033618	0	NA	0
chr1	16030000	16040000	0	0.0211123	0	NA	0
chr1	16040000	16050000	0	0.02778	0	NA	0
chr1	16050000	16060000	0	0.0300373	0	NA	0
chr1	16060000	16070000	0	0.0585756	0	0.109874	0
chr1	16070000	16080000	2	0.0293433	0	NA	0
chr1	16080000	16090000	0	0.0485368	0	0.73343	0
chr1	16090000	16100000	0	0.0217124	0	NA	0
chr1	16100000	16110000	0	0.0439877	0	NA	0
chr1	16110000	16120000	0	0.127916	1	NA	0
chr1	16120000	16130000	0	0.543666	0	NA	0
chr1	16130000	16140000	0	0.044671	0	NA	0
chr1	16140000	16150000	0	0.0446041	1	NA	0
chr1	16150000	16160000	0	0.0538681	0	NA	0
chr1	16160000	16170000	0	0.550961	0	NA	0
chr1	16170000	16180000	0	0.274813	0	32.2264	1
chr1	16180000	16190000	0	0.0276879	0	NA	0
chr1	16190000	16200000	0	0.022307	0	NA	0
chr1	16200000	16210000	0	0.0244966	2	NA	0
chr1	16210000	16220000	0	0.0660494	2	NA	0
chr1	16220000	16230000	0	0.0502759	1	NA	0
chr1	16230000	16240000	0	0.0265673	0	NA	0
chr1	16240000	16250000	0	0.0329972	0	NA	0
chr1	16250000	16260000	0	0.0433832	1	NA	0
chr1	16260000	16270000	0	0.040024	0	NA	0
chr1	16270000	16280000	0	0.0913386	0	NA	0
chr1	16280000	16290000	0	0.0402528	0	NA	0
chr1	16290000	16300000	0	0.0300109	0	NA	0
chr1	16300000	16310000	0	0.108403	0	13.8251	1
chr1	16310000	16320000	0	0.0573269	0	NA	0
chr1	16320000	16330000	0	0.0547108	0	0	0
chr1	16330000	16340000	3+	0.0955175	0	0	0
chr1	16340000	16350000	0	0.0344308	0	0.114445	0
chr1	16350000	16360000	0	0.0957069	0	NA	0
chr1	16360000	16370000	0	0.0275214	0	0.23736	0
chr1	16370000	16380000	0	0.0435841	0	0.23736	0
chr1	16380000	16390000	0	0.0960166	0	NA	0
chr1	16390000	16400000	0	0.0582413	0	8.37423	1
chr1	16400000	16410000	2	0.230179	2	8.37423	1
chr1	16410000	16420000	0	0.0359187	0	NA	0
chr1	16420000	16430000	0	0.0261542	0	NA	0
chr1	16430000	16440000	0	0.0204465	0	NA	0
chr1	16440000	16450000	0	0.0466265	0	NA	0
chr1	16450000	16460000	0	0.0502228	0	NA	0
chr1	16460000	16470000	0	0.113017	0	NA	0
chr1	16470000	16480000	0	0.532152	2	NA	0
chr1	16480000	16490000	0	0.298887	3	39.8008	1
chr1	16490000	16500000	0	0.270502	2	NA	0
chr1	16500000	16510000	0	0.33461	1	NA	0
chr1	16510000	16520000	0	0.132492	1	NA	0
chr1	16520000	16530000	0	0.0300216	1	NA	0
chr1	16530000	16540000	0	0.395222	0	37.1982	1
chr1	16540000	16550000	0	0.319371	0	37.1982	1
chr1	16550000	16560000	0	0.0285819	0	0.099567	0
chr1	16560000	16570000	0	0.150258	0	1.04073	0
chr1	16570000	16580000	1	0.0903048	1	NA	0
chr1	16580000	16590000	0	0.0401078	0	NA	0
chr1	16590000	16600000	0	0.036095	0	NA	0
chr1	16600000	16610000	0	0.0278447	0	NA	0
chr1	16610000	16620000	0	0.0292859	0	NA	0
chr1	16620000	16630000	0	0.023977	1	NA	0
chr1	16630000	16640000	0	0.0209044	0	NA	0
chr1	16640000	16650000	0	0.0226054	0	NA	0
chr1	16650000	16660000	0	0.0346341	1	NA	0
chr1	16660000	16670000	0	0.0319599	0	NA	0
chr1	16670000	16680000	0	0.109708	1	45.7283	2
chr1	16680000	16690000	0	0.0346316	0	85.9129	1
chr1	16690000	16700000	3+	0.407802	4	NA	0
chr1	16700000	16710000	0	0.033218	1	NA	0
chr1	16710000	16720000	0	0.0455374	0	NA	0
chr1	16720000	16730000	0	0.0351415	0	NA	0
chr1	16730000	16740000	0	0.0277356	0	NA	0
chr1	16740000	16750000	0	0.023883	0	NA	0
chr1	16750000	16760000	0	0.0396344	1	NA	0
chr1	16760000	16770000	0	0.132003	0	10.9763	1
chr1	16770000	16780000	0	0.0322654	0	NA	0
chr1	16780000	16790000	0	0.0292217	0	NA	0
chr1	16790000	16800000	0	0.0290705	0	NA	0
chr1	16800000	16810000	0	0.0238355	0	NA	0
chr1	16810000	16820000	0	0.0209544	0	NA	0
chr1	16820000	16830000	0	0.0733488	0	NA	0
chr1	16830000	16840000	3+	0.173362	3	NA	0
chr1	16840000	16850000	0	0.443511	1	NA	0
chr1	16850000	16860000	0	0.0707313	1	NA	0
chr1	16860000	16870000	0	0.111065	0	0	0
chr1	16870000	16880000	0	0.0801873	0	NA	0
chr1	16880000	16890000	0	0.0395165	2	NA	0
chr1	16890000	16900000	0	0.0276917	1	NA	0
chr1	16900000	16910000	0	0.0166892	0	NA	0
chr1	16910000	16920000	0	0.062342	0	NA	0
chr1	16920000	16930000	0	0.0731239	3	NA	0
chr1	16930000	16940000	0	0.132755	3	42.8818	1
chr1	16940000	16950000	0	0.322777	3	42.8818	1
chr1	16950000	16960000	0	0.104223	3	NA	0
chr1	16960000	16970000	1	0.0685619	4	NA	0
chr1	16970000	16980000	0	0.254453	2	NA	0
chr1	16980000	16990000	0	0.00572559	0	NA	0
chr1	16990000	17000000	0	0.000472829	0	0.018805	0
chr1	17000000	17010000	0	0.123688	0	0.018805	0
chr1	17010000	17020000	0	0.0446679	1	NA	0
chr1	17020000	17030000	0	0.379814	3	NA	0
chr1	17030000	17040000	0	0.227582	3	NA	0
chr1	17040000	17050000	0	0.0600744	1	NA	0
chr1	17050000	17060000	0	0.735942	2	0.018805	0
chr1	17060000	17070000	0	0.00431983	0	5.27285	1
chr1	17070000	17080000	0	0.0320103	0	NA	0
chr1	17080000	17090000	0	0.0276859	2	NA	0
chr1	17090000	17100000	0	0.0195011	0	NA	0
chr1	17100000	17110000	0	0.011535	0	NA	0
chr1	17110000	17120000	0	0.00608578	0	NA	0
chr1	17120000	17130000	0	0.00583243	0	NA	0
chr1	17130000	17140000	0	0	0	NA	0
chr1	17140000	17150000	0	0	0	NA	0
chr1	17150000	17160000	0	0	0	NA	0
chr1	17160000	17170000	0	0	0	NA	0
chr1	17170000	17180000	0	0.00287402	0	NA	0
chr1	17180000	17190000	0	0.0452534	0	NA	0
chr1	17190000	17200000	0	0.11511	1	NA	0
chr1	17200000	17210000	0	0.0703867	0	NA	0
chr1	17210000	17220000	0	0.0298088	0	NA	0
chr1	17220000	17230000	0	0.448795	4	NA	0
chr1	17230000	17240000	0	0.627176	3	NA	0
chr1	17240000	17250000	0	0.147556	1	NA	0
chr1	17250000	17260000	0	0.0511803	0	NA	0
chr1	17260000	17270000	1	0.0264337	0	NA	0
chr1	17270000	17280000	0	0.0406315	0	NA	0
chr1	17280000	17290000	0	0.0882737	0	NA	0
chr1	17290000	17300000	0	0.0504096	0	NA	0
chr1	17300000	17310000	0	0.045476	1	49.9429	1
chr1	17310000	17320000	0	0.032333	0	NA	0
chr1	17320000	17330000	0	0.0258043	0	NA	0
chr1	17330000	17340000	0	0.0907079	0	17.5437	1
chr1	17340000	17350000	0	0.0383278	0	NA	0
chr1	17350000	17360000	0	0.0327747	0	NA	0
chr1	17360000	17370000	0	0.0219552	2	NA	0
chr1	17370000	17380000	3+	0.0697046	1	104.952	1
chr1	17380000	17390000	0	0.285551	1	104.952	1
chr1	17390000	17400000	0	0.0234115	0	NA	0
chr1	17400000	17410000	0	0.0379585	0	NA	0
chr1	17410000	17420000	0	0.031406	0	NA	0
chr1	17420000	17430000	0	0.0341698	0	NA	0
chr1	17430000	17440000	0	0.0312588	0	NA	0
chr1	17440000	17450000	0	0.0587411	0	0.876961	0
chr1	17450000	17460000	2	0.113478	0	NA	0
chr1	17460000	17470000	0	0.0276267	0	NA	0
chr1	17470000	17480000	0	0.0253421	0	NA	0
chr1	17480000	17490000	0	0.0504303	0	NA	0
chr1	17490000	17500000	0	0.0571107	0	NA	0
chr1	17500000	17510000	0	0.0198493	0	NA	0
chr1	17510000	17520000	0	0.0686959	0	NA	0
chr1	17520000	17530000	0	0.047953	0	NA	0
chr1	17530000	17540000	0	0.0859109	0	0.0528048	0
chr1	17540000	17550000	0	0.0414359	0	NA	0
chr1	17550000	17560000	0	0.189348	0	NA	0
chr1	17560000	17570000	1	0.462013	2	NA	0
chr1	17570000	17580000	0	0.0792282	0	0.234202	0
chr1	17580000	17590000	0	0.0600939	0	NA	0
chr1	17590000	17600000	0	0.0318242	0	NA	0
chr1	17600000	17610000	0	0.0521931	0	NA	0
chr1	17610000	17620000	0	0.0402285	0	NA	0
chr1	17620000	17630000	0	0.0374474	0	NA	0
chr1	17630000	17640000	0	0.0284543	0	0.10764	0
chr1	17640000	17650000	0	0.0299609	0	NA	0
chr1	17650000	17660000	0	0.0261682	0	NA	0
chr1	17660000	17670000	0	0.0504576	0	NA	0
chr1	17670000	17680000	0	0.0784135	0	0.011424	0
chr1	17680000	17690000	0	0.0309092	0	NA	0
chr1	17690000	17700000	0	0.0483199	0	NA	0
chr1	17700000	17710000	0	0.0276095	0	NA	0
chr1	17710000	17720000	0	0.0308284	0	NA	0
chr1	17720000	17730000	0	0.0249898	0	NA	0
chr1	17730000	17740000	0	0.0447334	0	NA	0
chr1	17740000	17750000	2	0.0408725	0	NA	0
chr1	17750000	17760000	0	0.0291648	0	NA	0
chr1	17760000	17770000	0	0.163022	1	72.082	1
chr1	17770000	17780000	0	0.0364494	0	NA	0
chr1	17780000	17790000	0	0.0413364	0	NA	0
chr1	17790000	17800000	0	0.0395581	0	NA	0
chr1	17800000	17810000	0	0.0577291	0	NA	0
chr1	17810000	17820000	1	0.149232	0	NA	0
chr1	17820000	17830000	0	0.159289	1	NA	0
chr1	17830000	17840000	0	0.027884	0	NA	0
chr1	17840000	17850000	0	0.125238	0	NA	0
chr1	17850000	17860000	0	0.213391	2	NA	0
chr1	17860000	17870000	0	0.0452941	0	5.39731	1
chr1	17870000	17880000	0	0.0456358	0	NA	0
chr1	17880000	17890000	0	0.0847686	0	NA	0
chr1	17890000	17900000	0	0.115351	0	NA	0
chr1	17900000	17910000	0	0.0412636	0	NA	0
chr1	17910000	17920000	0	0.0442459	0	NA	0
chr1	17920000	17930000	0	0.0358542	0	NA	0
chr1	17930000	17940000	0	0.0533566	1	NA	0
chr1	17940000	17950000	0	0.0310337	0	NA	0
chr1	17950000	17960000	0	0.0560322	0	NA	0
chr1	17960000	17970000	3+	0.0253835	0	NA	0
chr1	17970000	17980000	0	0.0324813	0	NA	0
chr1	17980000	17990000	0	0.0449104	0	NA	0
chr1	17990000	18000000	0	0.0310765	0	NA	0
chr1	18000000	18010000	0	0.0285183	0	NA	0
chr1	18010000	18020000	0	0.0349761	0	NA	0
chr1	18020000	18030000	0	0.0402051	0	NA	0
chr1	18030000	18040000	1	0.0235831	1	NA	0
chr1	18040000	18050000	0	0.035357	0	NA	0
chr1	18050000	18060000	0	0.0903664	0	NA	0
chr1	18060000	18070000	0	0.0335095	0	NA	0
chr1	18070000	18080000	0	0.0260969	0	NA	0
chr1	18080000	18090000	0	0.0496141	0	1.26171	0
chr1	18090000	18100000	0	0.0493389	0	NA	0
chr1	18100000	18110000	0	0.0290202	0	NA	0
chr1	18110000	18120000	0	0.0323352	0	NA	0
chr1	18120000	18130000	0	0.0324366	0	NA	0
chr1	18130000	18140000	0	0.0242834	0	NA	0
chr1	18140000	18150000	0	0.0215331	0	NA	0
chr1	18150000	18160000	0	0.0440358	0	NA	0
chr1	18160000	18170000	0	0.0355907	0	NA	0
chr1	18170000	18180000	0	0.0355894	0	NA	0
chr1	18180000	18190000	0	0.0322785	0	NA	0
chr1	18190000	18200000	0	0.035631	0	NA	0
chr1	18200000	18210000	0	0.0430153	0	NA	0
chr1	18210000	18220000	0	0.0262649	0	NA	0
chr1	18220000	18230000	0	0.0313806	0	NA	0
chr1	18230000	18240000	0	0.0329974	0	NA	0
chr1	18240000	18250000	1	0.0595619	2	NA	0
chr1	18250000	18260000	0	0.0393206	1	NA	0
chr1	18260000	18270000	0	0.0249481	0	NA	0
chr1	18270000	18280000	0	0.0338001	0	NA	0
chr1	18280000	18290000	0	0.032889	0	NA	0
chr1	18290000	18300000	0	0.0289502	0	NA	0
chr1	18300000	18310000	0	0.0474135	1	NA	0
chr1	18310000	18320000	0	0.0513943	1	NA	0
chr1	18320000	18330000	0	0.0366356	0	NA	0
chr1	18330000	18340000	0	0.0409043	0	NA	0
chr1	18340000	18350000	0	0.0305401	0	NA	0
chr1	18350000	18360000	0	0.0311276	0	NA	0
chr1	18360000	18370000	0	0.0289794	0	NA	0
chr1	18370000	18380000	0	0.0283147	0	NA	0
chr1	18380000	18390000	0	0.0300953	0	NA	0
chr1	18390000	18400000	0	0.0325889	0	NA	0
chr1	18400000	18410000	0	0.0288358	0	NA	0
chr1	18410000	18420000	0	0.0358722	0	NA	0
chr1	18420000	18430000	0	0.0590921	0	NA	0
chr1	18430000	18440000	0	0.0411332	0	0.000570535	0
chr1	18440000	18450000	0	0.0392888	0	NA	0
chr1	18450000	18460000	0	0.0302373	0	NA	0
chr1	18460000	18470000	0	0.0306985	0	NA	0
chr1	18470000	18480000	0	0.0470455	0	NA	0
chr1	18480000	18490000	0	0.0310076	0	NA	0
chr1	18490000	18500000	0	0.0328404	0	NA	0
chr1	18500000	18510000	0	0.0370882	0	NA	0
chr1	18510000	18520000	0	0.0347089	1	NA	0
chr1	18520000	18530000	0	0.0317785	0	NA	0
chr1	18530000	18540000	0	0.0275792	0	NA	0
chr1	18540000	18550000	0	0.0432943	0	NA	0
chr1	18550000	18560000	0	0.0391543	0	NA	0
chr1	18560000	18570000	0	0.0775635	0	NA	0
chr1	18570000	18580000	0	0.0315705	0	NA	0
chr1	18580000	18590000	0	0.0305717	0	NA	0
chr1	18590000	18600000	0	0.0307928	0	NA	0
chr1	18600000	18610000	1	0.0355799	0	NA	0
chr1	18610000	18620000	0	0.0357962	0	NA	0
chr1	18620000	18630000	0	0.0566054	0	NA	0
chr1	18630000	18640000	0	0.0327744	0	NA	0
chr1	18640000	18650000	0	0.0577241	0	NA	0
chr1	18650000	18660000	0	0.0360175	0	NA	0
chr1	18660000	18670000	0	0.0288587	0	NA	0
chr1	18670000	18680000	0	0.0303213	0	NA	0
chr1	18680000	18690000	0	0.0500144	0	NA	0
chr1	18690000	18700000	0	0.0315935	0	NA	0
chr1	18700000	18710000	0	0.0431089	0	NA	0
chr1	18710000	18720000	0	0.0304817	0	NA	0
chr1	18720000	18730000	0	0.0473705	0	NA	0
chr1	18730000	18740000	0	0.0397858	0	NA	0
chr1	18740000	18750000	0	0.0515685	0	NA	0
chr1	18750000	18760000	0	0.0244827	0	NA	0
chr1	18760000	18770000	0	0.0360783	0	NA	0
chr1	18770000	18780000	0	0.0437557	0	NA	0
chr1	18780000	18790000	0	0.0403155	0	NA	0
chr1	18790000	18800000	0	0.0348357	0	NA	0
chr1	18800000	18810000	0	0.0404751	0	0.0997229	0
chr1	18810000	18820000	0	0.0365785	0	NA	0
chr1	18820000	18830000	0	0.0307257	0	NA	0
chr1	18830000	18840000	0	0.0216008	0	NA	0
chr1	18840000	18850000	0	0.0227753	0	NA	0
chr1	18850000	18860000	0	0.0439829	0	NA	0
chr1	18860000	18870000	0	0.0294082	0	NA	0
chr1	18870000	18880000	0	0.0261196	0	NA	0
chr1	18880000	18890000	0	0.0520264	0	NA	0
chr1	18890000	18900000	0	0.0352124	0	NA	0
chr1	18900000	18910000	0	0.0512772	2	NA	0
chr1	18910000	18920000	2	0.0370807	0	NA	0
chr1	18920000	18930000	0	0.0439739	0	NA	0
chr1	18930000	18940000	0	0.0303088	0	NA	0
chr1	18940000	18950000	0	0.0495924	0	NA	0
chr1	18950000	18960000	0	0.0272929	0	0.00824962	0
chr1	18960000	18970000	0	0.0287932	0	NA	0
chr1	18970000	18980000	0	0.0401763	0	NA	0
chr1	18980000	18990000	0	0.0301351	0	NA	0
chr1	18990000	19000000	0	0.0402064	0	NA	0
chr1	19000000	19010000	0	0.051512	0	NA	0
chr1	19010000	19020000	0	0.0289622	0	NA	0
chr1	19020000	19030000	0	0.0412976	1	NA	0
chr1	19030000	19040000	0	0.0429139	0	NA	0
chr1	19040000	19050000	0	0.0315707	0	NA	0
chr1	19050000	19060000	0	0.03822	0	NA	0
chr1	19060000	19070000	0	0.0331787	0	NA	0
chr1	19070000	19080000	0	0.0431974	0	NA	0
chr1	19080000	19090000	0	0.0255728	0	NA	0
chr1	19090000	19100000	0	0.0268506	0	NA	0
chr1	19100000	19110000	0	0.0286875	0	NA	0
chr1	19110000	19120000	0	0.0296498	0	NA	0
chr1	19120000	19130000	0	0.0336521	0	NA	0
chr1	19130000	19140000	0	0.0322093	0	NA	0
chr1	19140000	19150000	0	0.0522627	0	NA	0
chr1	19150000	19160000	0	0.0285773	0	NA	0
chr1	19160000	19170000	0	0.0351785	0	NA	0
chr1	19170000	19180000	0	0.0237221	0	NA	0
chr1	19180000	19190000	0	0.0326931	0	0.0145036	0
chr1	19190000	19200000	0	0.0253767	0	NA	0
chr1	19200000	19210000	0	0.0817825	0	NA	0
chr1	19210000	19220000	2	0.0488255	0	NA	0
chr1	19220000	19230000	0	0.269968	0	7.2211	1
chr1	19230000	19240000	0	0.0772987	0	7.2211	1
chr1	19240000	19250000	0	0.0345549	0	0.0398848	0
chr1	19250000	19260000	0	0.218085	0	NA	0
chr1	19260000	19270000	0	0.0573813	0	NA	0
chr1	19270000	19280000	0	0.0423935	0	NA	0
chr1	19280000	19290000	0	0.103425	0	9.15858	1
chr1	19290000	19300000	0	0.0735458	0	NA	0
chr1	19300000	19310000	0	0.0298835	0	NA	0
chr1	19310000	19320000	0	0.0253526	0	NA	0
chr1	19320000	19330000	0	0.0362323	0	NA	0
chr1	19330000	19340000	0	0.295393	1	NA	0
chr1	19340000	19350000	0	0.025951	0	NA	0
chr1	19350000	19360000	0	0.0313839	0	NA	0
chr1	19360000	19370000	0	0.0279441	0	NA	0
chr1	19370000	19380000	0	0.0312101	0	NA	0
chr1	19380000	19390000	0	0.0359294	0	NA	0
chr1	19390000	19400000	0	0.0449854	0	NA	0
chr1	19400000	19410000	1	0.0426139	0	NA	0
chr1	19410000	19420000	0	0.0344076	0	NA	0
chr1	19420000	19430000	0	0.0391958	0	NA	0
chr1	19430000	19440000	0	0.0338109	0	NA	0
chr1	19440000	19450000	0	0.0379594	1	NA	0
chr1	19450000	19460000	0	0.0261789	0	NA	0
chr1	19460000	19470000	0	0.0323126	0	NA	0
chr1	19470000	19480000	0	0.0304139	0	NA	0
chr1	19480000	19490000	0	0.0270327	0	NA	0
chr1	19490000	19500000	0	0.0308131	0	NA	0
chr1	19500000	19510000	0	0.0344187	1	NA	0
chr1	19510000	19520000	0	0.0279486	1	NA	0
chr1	19520000	19530000	0	0.0262071	0	NA	0
chr1	19530000	19540000	0	0.21547	0	45.5425	1
chr1	19540000	19550000	0	0.0348086	1	NA	0
chr1	19550000	19560000	0	0.0246726	0	NA	0
chr1	19560000	19570000	0	0.0417233	0	NA	0
chr1	19570000	19580000	2	0.0843116	0	34.3552	2
chr1	19580000	19590000	0	0.0341084	0	NA	0
chr1	19590000	19600000	0	0.0230519	0	NA	0
chr1	19600000	19610000	0	0.0208748	0	NA	0
chr1	19610000	19620000	0	0.0205307	0	3.74065	0
chr1	19620000	19630000	0	0.0270416	0	NA	0
chr1	19630000	19640000	0	0.0930215	0	28.214	2
chr1	19640000	19650000	0	0.0370871	0	NA	0
chr1	19650000	19660000	0	0.0366213	0	NA	0
chr1	19660000	19670000	2	0.0946703	0	NA	0
chr1	19670000	19680000	0	0.0308712	0	NA	0
chr1	19680000	19690000	0	0.0209403	0	NA	0
chr1	19690000	19700000	0	0.0357054	0	NA	0
chr1	19700000	19710000	0	0.0362615	0	NA	0
chr1	19710000	19720000	0	0.0440347	0	NA	0
chr1	19720000	19730000	0	0.0354863	0	NA	0
chr1	19730000	19740000	0	0.0406891	0	NA	0
chr1	19740000	19750000	0	0.0246498	0	NA	0
chr1	19750000	19760000	0	0.0616564	0	NA	0
chr1	19760000	19770000	0	0.0849168	1	NA	0
chr1	19770000	19780000	1	0.0569888	1	NA	0
chr1	19780000	19790000	0	0.0251355	1	NA	0
chr1	19790000	19800000	0	0.064247	1	NA	0
chr1	19800000	19810000	0	0.034893	0	NA	0
chr1	19810000	19820000	0	0.100161	2	94.4716	1
chr1	19820000	19830000	0	0.0270469	0	NA	0
chr1	19830000	19840000	0	0.0268113	0	NA	0
chr1	19840000	19850000	0	0.0227538	0	NA	0
chr1	19850000	19860000	0	0.025884	0	NA	0
chr1	19860000	19870000	0	0.0275766	0	NA	0
chr1	19870000	19880000	0	0.0377283	0	NA	0
chr1	19880000	19890000	0	0.0302815	0	NA	0
chr1	19890000	19900000	0	0.0227678	0	NA	0
chr1	19900000	19910000	0	0.0536112	0	NA	0
chr1	19910000	19920000	0	0.0247464	0	NA	0
chr1	19920000	19930000	0	0.237783	2	57.9053	1
chr1	19930000	19940000	0	0.0248706	1	NA	0
chr1	19940000	19950000	0	0.0346427	0	NA	0
chr1	19950000	19960000	0	0.0282725	0	NA	0
chr1	19960000	19970000	0	0.0825266	0	43.0479	1
chr1	19970000	19980000	0	0.131857	1	NA	0
[truncated: 307,581+ more rows]

## Sheet: 5.Genome_annotation（NHEK）
Note: the whole genome region was divided at 10kb resolution, annotated with bin level, DNase-seq signal, DSB (two methods) and expression level of located genes (NHEK cell line).
seqnames	start	end	bin_level	DNase-seq_signal	DSB_number(BLESS)	DSB_number(DSBCapture)	mean_expression	active_gene_number
chr1	0	10000	0	0	0	0	NA	0
chr1	10000	20000	0	0.00529829	1	2	NA	0
chr1	20000	30000	0	0.000353912	0	0	NA	0
chr1	30000	40000	0	0	0	0	NA	0
chr1	40000	50000	0	0	0	0	NA	0
chr1	50000	60000	0	0.00044331	0	0	NA	0
chr1	60000	70000	0	0.00210572	0	0	0	0
chr1	70000	80000	0	0	0	0	0	0
chr1	80000	90000	0	0.00243821	0	0	NA	0
chr1	90000	100000	0	0.000387897	0	0	NA	0
chr1	100000	110000	0	0.000387897	0	0	NA	0
chr1	110000	120000	0	0	0	0	NA	0
chr1	120000	130000	0	0	0	0	NA	0
chr1	130000	140000	0	0.00343565	0	0	0	0
chr1	140000	150000	0	5.30327e-05	0	0	0	0
chr1	150000	160000	0	0.00072276	0	0	NA	0
chr1	160000	170000	0	0.000831206	0	0	NA	0
chr1	170000	180000	0	0	0	0	NA	0
chr1	180000	190000	0	0	0	0	NA	0
chr1	190000	200000	0	0	0	0	NA	0
chr1	200000	210000	0	0	0	0	NA	0
chr1	210000	220000	0	0	0	0	NA	0
chr1	220000	230000	0	0.00044331	0	0	NA	0
chr1	230000	240000	0	0.00631716	1	2	NA	0
chr1	240000	250000	0	0.0012191	0	0	NA	0
chr1	250000	260000	0	0.00044331	0	0	NA	0
chr1	260000	270000	0	0	0	0	NA	0
chr1	270000	280000	0	0	0	0	NA	0
chr1	280000	290000	0	0	0	0	NA	0
chr1	290000	300000	0	0	0	0	NA	0
chr1	300000	310000	0	0	0	0	NA	0
chr1	310000	320000	0	0	0	0	NA	0
chr1	320000	330000	0	0	0	0	NA	0
chr1	330000	340000	0	0	0	0	NA	0
chr1	340000	350000	0	0	0	0	NA	0
chr1	350000	360000	0	0	0	0	NA	0
chr1	360000	370000	0	0	0	0	0	0
chr1	370000	380000	0	0	0	0	NA	0
chr1	380000	390000	0	0	0	0	NA	0
chr1	390000	400000	0	0	0	0	NA	0
chr1	400000	410000	0	0	0	0	NA	0
chr1	410000	420000	0	0	0	0	NA	0
chr1	420000	430000	0	0	0	0	NA	0
chr1	430000	440000	0	0	0	0	NA	0
chr1	440000	450000	0	0	0	0	NA	0
chr1	450000	460000	0	0	0	0	NA	0
chr1	460000	470000	0	0	0	0	NA	0
chr1	470000	480000	0	0	0	0	NA	0
chr1	480000	490000	0	0	0	0	NA	0
chr1	490000	500000	0	0	0	0	NA	0
chr1	500000	510000	0	0	0	0	NA	0
chr1	510000	520000	0	0	0	0	NA	0
chr1	520000	530000	0	0.0097671	0	0	NA	0
chr1	530000	540000	0	0.00545219	0	0	NA	0
chr1	540000	550000	0	0.0045634	0	0	NA	0
chr1	550000	560000	0	0.000770165	0	0	NA	0
chr1	560000	570000	0	0.0193481	0	0	NA	0
chr1	570000	580000	0	0.0133517	0	0	NA	0
chr1	580000	590000	0	0.00275813	0	0	NA	0
chr1	590000	600000	0	0.000400451	0	0	NA	0
chr1	600000	610000	0	0.00044331	0	0	NA	0
chr1	610000	620000	0	0.00127452	0	0	NA	0
chr1	620000	630000	0	0.000387897	0	0	0	0
chr1	630000	640000	0	0.000387897	0	0	NA	0
chr1	640000	650000	0	0	0	0	NA	0
chr1	650000	660000	0	0.00216114	0	0	NA	0
chr1	660000	670000	0	0.00044331	0	0	NA	0
chr1	670000	680000	0	0	0	0	NA	0
chr1	680000	690000	0	0	0	0	NA	0
chr1	690000	700000	0	0.000387897	0	0	NA	0
chr1	700000	710000	0	0.00326941	0	0	NA	0
chr1	710000	720000	0	0.0794408	1	1	NA	0
chr1	720000	730000	0	0.00717608	0	0	NA	0
chr1	730000	740000	0	0.0027655	0	0	0	0
chr1	740000	750000	0	0.0044383	0	0	0	0
chr1	750000	760000	3+	0.0318023	0	1	NA	0
chr1	760000	770000	0	0.0476127	0	2	NA	0
chr1	770000	780000	0	0.0347613	0	0	NA	0
chr1	780000	790000	0	0.0344426	0	0	NA	0
chr1	790000	800000	0	0.0303793	0	1	NA	0
chr1	800000	810000	0	0.0500866	0	2	NA	0
chr1	810000	820000	0	0.0435783	0	1	0	0
chr1	820000	830000	0	0.0467032	0	1	NA	0
chr1	830000	840000	0	0.0797959	0	1	NA	0
chr1	840000	850000	0	0.252133	1	3	NA	0
chr1	850000	860000	0	0.241827	0	1	0.1	0
chr1	860000	870000	0	0.189731	0	0	0.05	0
chr1	870000	880000	0	0.318889	0	1	NA	0
chr1	880000	890000	0	0.135262	0	0	NA	0
chr1	890000	900000	0	0.251402	0	2	23.155	1
chr1	900000	910000	0	0.261031	0	2	2.38	0
chr1	910000	920000	2	0.252968	0	1	0.47	0
chr1	920000	930000	0	0.0620231	0	0	NA	0
chr1	930000	940000	0	0.346798	0	1	6.47	1
chr1	940000	950000	0	0.158642	1	1	16.16	1
chr1	950000	960000	0	0.280435	0	2	31.77	1
chr1	960000	970000	0	0.242384	0	2	NA	0
chr1	970000	980000	0	0.247785	0	1	NA	0
chr1	980000	990000	0	0.166304	0	0	NA	0
chr1	990000	1000000	0	0.276703	0	1	NA	0
chr1	1000000	1010000	1	0.295192	0	2	2.21	0
chr1	1010000	1020000	0	0.199737	0	1	2.21	0
chr1	1020000	1030000	0	0.183332	0	0	NA	0
chr1	1030000	1040000	0	0.0510395	0	0	NA	0
chr1	1040000	1050000	0	0.0651046	0	0	NA	0
chr1	1050000	1060000	0	0.367303	0	2	2.19	0
chr1	1060000	1070000	0	0.129558	0	0	NA	0
chr1	1070000	1080000	0	0.174282	0	1	NA	0
chr1	1080000	1090000	0	0.153215	0	2	NA	0
chr1	1090000	1100000	0	0.415958	0	2	NA	0
chr1	1100000	1110000	0	0.220155	0	1	0.18	0
chr1	1110000	1120000	0	0.169157	0	0	0.18	0
chr1	1120000	1130000	0	0.0413923	0	0	NA	0
chr1	1130000	1140000	0	0.214904	0	1	NA	0
chr1	1140000	1150000	0	0.26625	0	1	0	0
chr1	1150000	1160000	0	0.217728	0	1	0	0
chr1	1160000	1170000	0	0.317745	0	1	49.145	1
chr1	1170000	1180000	0	0.264718	0	0	NA	0
chr1	1180000	1190000	0	0.16621	1	1	0.1	0
chr1	1190000	1200000	0	0.208607	1	1	NA	0
chr1	1200000	1210000	0	0.231589	1	2	41.24	1
chr1	1210000	1220000	0	0.206273	0	1	20.68	1
chr1	1220000	1230000	0	0.252032	0	2	NA	0
chr1	1230000	1240000	0	0.20058	0	1	NA	0
chr1	1240000	1250000	3+	0.363445	0	3	4.555	1
chr1	1250000	1260000	0	0.150346	1	2	14.145	1
chr1	1260000	1270000	0	0.309234	0	2	9.48667	1
chr1	1270000	1280000	0	0.210516	0	0	NA	0
chr1	1280000	1290000	0	0.382623	1	1	21.82	1
chr1	1290000	1300000	0	0.235593	1	1	0.12	0
chr1	1300000	1310000	0	0.154221	0	1	110.44	1
chr1	1310000	1320000	0	0.210142	1	1	110.44	1
chr1	1320000	1330000	0	0.105715	0	0	NA	0
chr1	1330000	1340000	0	0.258226	1	2	27.105	1
chr1	1340000	1350000	0	0.144366	0	1	22.02	1
chr1	1350000	1360000	0	0.165644	0	1	0.3	0
chr1	1360000	1370000	0	0.24114	0	1	0.29	0
chr1	1370000	1380000	0	0.29831	0	1	0.58	0
chr1	1380000	1390000	0	0.0404743	0	1	0	0
chr1	1390000	1400000	0	0.0925855	0	1	NA	0
chr1	1400000	1410000	0	0.107152	1	1	4.91	0
chr1	1410000	1420000	0	0.0659016	0	0	NA	0
chr1	1420000	1430000	0	0.0589653	0	0	NA	0
chr1	1430000	1440000	0	0.0470501	0	0	NA	0
chr1	1440000	1450000	0	0.186388	1	4	13.23	1
chr1	1450000	1460000	0	0.0503029	0	0	NA	0
chr1	1460000	1470000	0	0.0671391	0	0	NA	0
chr1	1470000	1480000	2	0.229287	0	0	0.09	0
chr1	1480000	1490000	0	0.103264	0	0	NA	0
chr1	1490000	1500000	0	0.131139	1	1	NA	0
chr1	1500000	1510000	0	0.126767	0	0	57.21	1
chr1	1510000	1520000	0	0.110933	0	1	57.21	1
chr1	1520000	1530000	0	0.0707118	0	1	NA	0
chr1	1530000	1540000	0	0.235086	1	1	0.43	0
chr1	1540000	1550000	0	0.0900425	0	0	8.48	1
chr1	1550000	1560000	0	0.375861	0	1	8.48	1
chr1	1560000	1570000	2	0.308688	0	3	0.08	0
chr1	1570000	1580000	0	0.0325057	0	0	NA	0
chr1	1580000	1590000	0	0.0228469	0	0	36.34	1
chr1	1590000	1600000	0	0.0832678	0	1	36.34	1
chr1	1600000	1610000	0	0.0710408	0	0	NA	0
chr1	1610000	1620000	0	0.0889405	1	2	NA	0
chr1	1620000	1630000	0	0.0546438	0	1	2.44	0
chr1	1630000	1640000	0	0.0163083	0	0	NA	0
chr1	1640000	1650000	0	0.0293262	0	0	NA	0
chr1	1650000	1660000	0	0.0666486	1	1	50.53	1
chr1	1660000	1670000	0	0.0228361	0	0	NA	0
chr1	1670000	1680000	0	0.0202678	1	2	1.52	0
chr1	1680000	1690000	2	0.119314	0	0	NA	0
chr1	1690000	1700000	0	0.0912345	0	1	NA	0
chr1	1700000	1710000	0	0.103673	0	0	NA	0
chr1	1710000	1720000	0	0.189169	0	2	15.21	1
chr1	1720000	1730000	0	0.0922534	0	0	NA	0
chr1	1730000	1740000	0	0.0759695	0	0	NA	0
chr1	1740000	1750000	0	0.055257	0	0	NA	0
chr1	1750000	1760000	0	0.0531363	0	0	NA	0
chr1	1760000	1770000	0	0.0773497	0	1	NA	0
chr1	1770000	1780000	0	0.0433032	0	0	NA	0
chr1	1780000	1790000	0	0.0690756	0	0	NA	0
chr1	1790000	1800000	0	0.0866096	0	1	NA	0
chr1	1800000	1810000	0	0.0801838	0	0	NA	0
chr1	1810000	1820000	0	0.0541656	0	0	NA	0
chr1	1820000	1830000	0	0.301012	0	2	151.8	1
chr1	1830000	1840000	0	0.173032	0	2	NA	0
chr1	1840000	1850000	2	0.207626	0	1	0.12	0
chr1	1850000	1860000	0	0.356851	1	1	0.07	0
chr1	1860000	1870000	0	0.0827688	0	0	NA	0
chr1	1870000	1880000	0	0.189093	0	2	NA	0
chr1	1880000	1890000	0	0.0965176	0	1	NA	0
chr1	1890000	1900000	0	0.19313	1	1	NA	0
chr1	1900000	1910000	0	0.183232	0	2	NA	0
chr1	1910000	1920000	0	0.122878	0	0	NA	0
chr1	1920000	1930000	0	0.0730932	0	0	NA	0
chr1	1930000	1940000	0	0.0768642	0	0	0	0
chr1	1940000	1950000	0	0.113198	0	0	0	0
chr1	1950000	1960000	0	0.221549	0	0	0	0
chr1	1960000	1970000	0	0.151523	0	0	NA	0
chr1	1970000	1980000	0	0.163067	0	1	NA	0
chr1	1980000	1990000	1	0.26295	0	1	15.49	1
chr1	1990000	2000000	0	0.117904	0	0	NA	0
chr1	2000000	2010000	0	0.175063	0	0	NA	0
chr1	2010000	2020000	0	0.114904	0	0	NA	0
chr1	2020000	2030000	0	0.127755	0	0	NA	0
chr1	2030000	2040000	0	0.194037	0	0	NA	0
chr1	2040000	2050000	0	0.149752	0	0	NA	0
chr1	2050000	2060000	0	0.111509	0	0	NA	0
chr1	2060000	2070000	3+	0.242818	1	2	NA	0
chr1	2070000	2080000	0	0.121668	1	1	NA	0
chr1	2080000	2090000	0	0.105977	0	0	NA	0
chr1	2090000	2100000	0	0.140893	0	0	NA	0
chr1	2100000	2110000	0	0.219176	0	1	NA	0
chr1	2110000	2120000	0	0.137059	0	0	NA	0
chr1	2120000	2130000	2	0.329843	1	2	0	0
chr1	2130000	2140000	0	0.298374	0	2	NA	0
chr1	2140000	2150000	0	0.262556	0	3	1.315	0
chr1	2150000	2160000	0	0.253709	0	1	2.37	0
chr1	2160000	2170000	0	0.242475	1	2	2.37	0
chr1	2170000	2180000	0	0.134379	0	2	NA	0
chr1	2180000	2190000	0	0.192813	0	3	NA	0
chr1	2190000	2200000	0	0.0813665	0	0	NA	0
chr1	2200000	2210000	0	0.187598	0	1	NA	0
chr1	2210000	2220000	0	0.101954	0	0	NA	0
chr1	2220000	2230000	0	0.147424	0	1	NA	0
chr1	2230000	2240000	0	0.214599	0	0	NA	0
chr1	2240000	2250000	0	0.308374	0	1	NA	0
chr1	2250000	2260000	0	0.199147	0	0	0.3	0
chr1	2260000	2270000	0	0.242829	0	1	NA	0
chr1	2270000	2280000	0	0.158365	0	1	NA	0
chr1	2280000	2290000	0	0.169984	0	0	NA	0
chr1	2290000	2300000	0	0.0584783	0	0	NA	0
chr1	2300000	2310000	0	0.137609	0	0	NA	0
chr1	2310000	2320000	0	0.229161	0	1	NA	0
chr1	2320000	2330000	0	0.248291	0	1	12.265	1
chr1	2330000	2340000	1	0.135598	0	0	NA	0
chr1	2340000	2350000	0	0.358292	0	1	2.19	0
chr1	2350000	2360000	0	0.177645	0	1	12.9	1
chr1	2360000	2370000	0	0.268945	0	2	NA	0
chr1	2370000	2380000	0	0.189513	0	0	NA	0
chr1	2380000	2390000	0	0.334165	0	1	NA	0
chr1	2390000	2400000	0	0.235117	0	0	NA	0
chr1	2400000	2410000	0	0.257047	0	0	NA	0
chr1	2410000	2420000	0	0.240446	0	1	NA	0
chr1	2420000	2430000	0	0.248014	1	1	NA	0
chr1	2430000	2440000	0	0.298185	0	1	NA	0
chr1	2440000	2450000	0	0.205726	0	0	NA	0
chr1	2450000	2460000	0	0.248017	0	2	6.25	1
chr1	2460000	2470000	0	0.288602	1	2	0.52	0
chr1	2470000	2480000	0	0.349761	0	2	NA	0
chr1	2480000	2490000	3+	0.217208	0	0	1.39	0
chr1	2490000	2500000	0	0.136688	0	0	NA	0
chr1	2500000	2510000	0	0.0720742	0	1	NA	0
chr1	2510000	2520000	0	0.311227	0	2	3.28	0
chr1	2520000	2530000	0	0.157986	0	1	NA	0
chr1	2530000	2540000	0	0.11364	0	0	NA	0
chr1	2540000	2550000	0	0.12498	0	0	NA	0
chr1	2550000	2560000	0	0.0693504	0	0	NA	0
chr1	2560000	2570000	0	0.152894	0	0	0	0
chr1	2570000	2580000	0	0.268396	0	1	NA	0
chr1	2580000	2590000	0	0.0671114	4	3	NA	0
chr1	2590000	2600000	0	0.00298628	0	0	NA	0
chr1	2600000	2610000	0	0.00116369	0	0	NA	0
chr1	2610000	2620000	0	0.0256622	0	4	NA	0
chr1	2620000	2630000	0	0.0847171	0	3	NA	0
chr1	2630000	2640000	0	0.0471618	0	0	NA	0
chr1	2640000	2650000	0	0	0	0	NA	0
chr1	2650000	2660000	0	0	0	0	NA	0
chr1	2660000	2670000	0	0	0	0	NA	0
chr1	2670000	2680000	0	0	0	0	NA	0
chr1	2680000	2690000	0	0.0119196	1	2	NA	0
chr1	2690000	2700000	1	0.0513397	0	0	NA	0
chr1	2700000	2710000	0	0.1377	0	0	NA	0
chr1	2710000	2720000	0	0.11877	0	0	0.02	0
chr1	2720000	2730000	0	0.154785	0	0	NA	0
chr1	2730000	2740000	0	0.125229	0	0	NA	0
chr1	2740000	2750000	0	0.13012	0	0	NA	0
chr1	2750000	2760000	0	0.0936591	0	0	NA	0
chr1	2760000	2770000	0	0.0830978	0	0	NA	0
chr1	2770000	2780000	0	0.163014	0	0	NA	0
chr1	2780000	2790000	0	0.179283	0	0	NA	0
chr1	2790000	2800000	0	0.153555	0	0	NA	0
chr1	2800000	2810000	0	0.170359	0	0	NA	0
chr1	2810000	2820000	0	0.150903	0	0	NA	0
chr1	2820000	2830000	0	0.169596	0	0	NA	0
chr1	2830000	2840000	0	0.124863	0	0	NA	0
chr1	2840000	2850000	0	0.131717	0	0	NA	0
chr1	2850000	2860000	0	0.130911	0	0	NA	0
chr1	2860000	2870000	0	0.103708	0	0	NA	0
chr1	2870000	2880000	0	0.0614094	0	0	NA	0
chr1	2880000	2890000	0	0.124071	0	0	NA	0
chr1	2890000	2900000	0	0.140693	0	0	NA	0
chr1	2900000	2910000	0	0.110723	0	0	NA	0
chr1	2910000	2920000	0	0.0854273	0	0	NA	0
chr1	2920000	2930000	0	0.173478	0	0	NA	0
chr1	2930000	2940000	0	0.144966	0	0	0	0
chr1	2940000	2950000	0	0.116968	0	0	NA	0
chr1	2950000	2960000	0	0.1195	0	0	NA	0
chr1	2960000	2970000	0	0.0661934	0	0	NA	0
chr1	2970000	2980000	0	0.118674	0	0	NA	0
chr1	2980000	2990000	0	0.180911	0	0	0	0
chr1	2990000	3000000	0	0.164188	0	0	NA	0
chr1	3000000	3010000	0	0.16352	0	0	NA	0
chr1	3010000	3020000	0	0.172327	0	0	NA	0
chr1	3020000	3030000	0	0.151025	0	0	NA	0
chr1	3030000	3040000	0	0.155818	0	0	NA	0
chr1	3040000	3050000	0	0.12878	0	0	NA	0
chr1	3050000	3060000	0	0.179555	0	0	NA	0
chr1	3060000	3070000	0	0.146554	0	0	NA	0
chr1	3070000	3080000	0	0.123516	0	0	NA	0
chr1	3080000	3090000	0	0.15668	0	0	NA	0
chr1	3090000	3100000	0	0.118743	0	0	NA	0
chr1	3100000	3110000	0	0.157879	0	0	NA	0
chr1	3110000	3120000	0	0.127312	0	0	NA	0
chr1	3120000	3130000	0	0.151031	0	0	NA	0
chr1	3130000	3140000	0	0.153329	0	0	NA	0
chr1	3140000	3150000	0	0.140057	0	0	NA	0
chr1	3150000	3160000	0	0.134441	0	0	NA	0
chr1	3160000	3170000	0	0.145738	0	0	NA	0
chr1	3170000	3180000	0	0.0985504	0	0	NA	0
chr1	3180000	3190000	0	0.143105	0	0	NA	0
chr1	3190000	3200000	0	0.181058	0	0	NA	0
chr1	3200000	3210000	0	0.153349	0	0	NA	0
chr1	3210000	3220000	0	0.123798	0	0	NA	0
chr1	3220000	3230000	0	0.127097	0	1	NA	0
chr1	3230000	3240000	0	0.182998	0	0	NA	0
chr1	3240000	3250000	0	0.173269	0	0	NA	0
chr1	3250000	3260000	0	0.129281	0	0	NA	0
chr1	3260000	3270000	0	0.168821	0	0	NA	0
chr1	3270000	3280000	0	0.163495	0	0	NA	0
chr1	3280000	3290000	0	0.149901	0	0	NA	0
chr1	3290000	3300000	0	0.159763	0	0	NA	0
chr1	3300000	3310000	0	0.147123	0	0	NA	0
chr1	3310000	3320000	0	0.151055	0	0	NA	0
chr1	3320000	3330000	0	0.18506	0	0	NA	0
chr1	3330000	3340000	0	0.195804	0	0	NA	0
chr1	3340000	3350000	0	0.225907	0	1	NA	0
chr1	3350000	3360000	3+	0.127192	0	0	NA	0
chr1	3360000	3370000	0	0.119366	0	1	2.9	0
chr1	3370000	3380000	0	0.253926	0	2	2.9	0
chr1	3380000	3390000	0	0.331474	0	2	NA	0
chr1	3390000	3400000	0	0.305048	0	2	NA	0
chr1	3400000	3410000	0	0.174097	0	2	NA	0
chr1	3410000	3420000	0	0.228808	0	0	NA	0
chr1	3420000	3430000	0	0.215096	1	1	NA	0
chr1	3430000	3440000	0	0.188761	0	0	NA	0
chr1	3440000	3450000	0	0.331987	0	1	NA	0
chr1	3450000	3460000	0	0.27169	0	1	NA	0
chr1	3460000	3470000	0	0.204243	0	2	NA	0
chr1	3470000	3480000	0	0.207768	1	1	NA	0
chr1	3480000	3490000	0	0.181127	0	0	NA	0
chr1	3490000	3500000	0	0.163752	0	0	NA	0
chr1	3500000	3510000	0	0.120802	0	0	NA	0
chr1	3510000	3520000	0	0.219696	0	0	NA	0
chr1	3520000	3530000	0	0.21012	0	1	0.29	0
chr1	3530000	3540000	0	0.135567	0	3	NA	0
chr1	3540000	3550000	1	0.268463	0	1	27.94	1
chr1	3550000	3560000	0	0.106312	0	0	NA	0
chr1	3560000	3570000	0	0.215707	1	1	2.21	0
chr1	3570000	3580000	0	0.100149	0	0	2.21	0
chr1	3580000	3590000	0	0.141345	0	0	NA	0
chr1	3590000	3600000	0	0.133873	0	2	NA	0
chr1	3600000	3610000	0	0.292163	1	2	NA	0
chr1	3610000	3620000	0	0.304697	0	2	NA	0
chr1	3620000	3630000	0	0.266238	0	2	NA	0
chr1	3630000	3640000	0	0.27458	0	1	NA	0
chr1	3640000	3650000	0	0.163854	0	1	NA	0
chr1	3650000	3660000	2	0.124066	0	0	NA	0
chr1	3660000	3670000	0	0.174577	0	1	0	0
chr1	3670000	3680000	0	0.0959873	0	0	NA	0
chr1	3680000	3690000	0	0.228429	0	1	0.42	0
chr1	3690000	3700000	0	0.238294	0	1	0.42	0
chr1	3700000	3710000	0	0.135423	0	0	NA	0
chr1	3710000	3720000	0	0.167283	0	3	15.64	1
chr1	3720000	3730000	2	0.0616657	0	0	NA	0
chr1	3730000	3740000	0	0.150589	0	1	NA	0
chr1	3740000	3750000	0	0.0956061	0	0	NA	0
chr1	3750000	3760000	0	0.0578084	0	0	NA	0
chr1	3760000	3770000	0	0.0642433	0	0	NA	0
chr1	3770000	3780000	0	0.273574	1	1	12.285	1
chr1	3780000	3790000	0	0.0963181	0	0	NA	0
chr1	3790000	3800000	0	0.0681969	0	0	NA	0
chr1	3800000	3810000	0	0.0728361	0	0	NA	0
chr1	3810000	3820000	0	0.247003	2	3	2.51	0
chr1	3820000	3830000	0	0.188429	0	1	NA	0
chr1	3830000	3840000	0	0.109313	0	0	NA	0
chr1	3840000	3850000	0	0.0617936	0	0	NA	0
chr1	3850000	3860000	0	0	0	0	NA	0
chr1	3860000	3870000	0	0	0	0	NA	0
chr1	3870000	3880000	0	0	0	0	NA	0
chr1	3880000	3890000	0	0	0	0	NA	0
chr1	3890000	3900000	0	0	0	0	NA	0
chr1	3900000	3910000	0	0	0	0	NA	0
chr1	3910000	3920000	0	0	0	0	NA	0
chr1	3920000	3930000	0	0	0	0	NA	0
chr1	3930000	3940000	0	0	0	0	NA	0
chr1	3940000	3950000	0	0	0	0	NA	0
chr1	3950000	3960000	0	0	0	0	NA	0
chr1	3960000	3970000	0	0	0	0	NA	0
chr1	3970000	3980000	0	0	0	0	NA	0
chr1	3980000	3990000	0	0	0	0	NA	0
chr1	3990000	4000000	2	0.035121	0	0	NA	0
chr1	4000000	4010000	0	0.149711	0	0	NA	0
chr1	4010000	4020000	0	0.106904	0	0	NA	0
chr1	4020000	4030000	0	0.06935	0	0	NA	0
chr1	4030000	4040000	0	0.100469	0	0	NA	0
chr1	4040000	4050000	0	0.0963204	0	0	NA	0
chr1	4050000	4060000	0	0.110977	0	0	NA	0
chr1	4060000	4070000	0	0.101105	0	0	NA	0
chr1	4070000	4080000	0	0.0770447	0	0	NA	0
chr1	4080000	4090000	0	0.0853825	0	0	NA	0
chr1	4090000	4100000	0	0.0313702	0	0	NA	0
chr1	4100000	4110000	0	0.0562827	0	0	NA	0
chr1	4110000	4120000	0	0.116993	0	0	NA	0
chr1	4120000	4130000	0	0.0773101	0	0	NA	0
chr1	4130000	4140000	0	0.07299	0	0	NA	0
chr1	4140000	4150000	0	0.0955184	0	0	NA	0
chr1	4150000	4160000	0	0.0559838	0	0	NA	0
chr1	4160000	4170000	0	0.0659992	0	0	NA	0
chr1	4170000	4180000	0	0.0875581	0	0	NA	0
chr1	4180000	4190000	0	0.108473	0	0	NA	0
chr1	4190000	4200000	0	0.103837	0	0	NA	0
chr1	4200000	4210000	0	0.114726	1	1	NA	0
chr1	4210000	4220000	0	0.0852427	0	0	NA	0
chr1	4220000	4230000	0	0.0924003	0	0	NA	0
chr1	4230000	4240000	0	0.0910752	0	0	NA	0
chr1	4240000	4250000	0	0.0173185	0	0	NA	0
chr1	4250000	4260000	0	0.0144487	0	0	NA	0
chr1	4260000	4270000	0	0.0597781	0	0	NA	0
chr1	4270000	4280000	0	0.0824789	0	0	NA	0
chr1	4280000	4290000	0	0.053135	0	0	NA	0
chr1	4290000	4300000	0	0.0512488	0	0	NA	0
chr1	4300000	4310000	0	0.0169748	0	0	NA	0
chr1	4310000	4320000	0	0.0473265	0	0	NA	0
chr1	4320000	4330000	0	0.072233	0	0	NA	0
chr1	4330000	4340000	0	0.0823014	0	0	NA	0
chr1	4340000	4350000	0	0.037564	0	0	NA	0
chr1	4350000	4360000	0	0.0704539	0	0	NA	0
chr1	4360000	4370000	0	0.0918055	0	0	NA	0
chr1	4370000	4380000	0	0.0599011	0	0	NA	0
chr1	4380000	4390000	0	0.108116	0	0	NA	0
chr1	4390000	4400000	0	0.0815555	0	0	NA	0
chr1	4400000	4410000	0	0.103666	0	0	NA	0
chr1	4410000	4420000	0	0.0965559	0	0	NA	0
chr1	4420000	4430000	0	0.0877843	0	0	NA	0
chr1	4430000	4440000	0	0.0547405	0	0	NA	0
chr1	4440000	4450000	0	0.059227	0	0	NA	0
chr1	4450000	4460000	0	0.0747043	0	0	NA	0
chr1	4460000	4470000	0	0.0585991	0	0	NA	0
chr1	4470000	4480000	0	0.0457643	0	0	NA	0
chr1	4480000	4490000	0	0.0844405	0	0	NA	0
chr1	4490000	4500000	0	0.0811124	0	0	NA	0
chr1	4500000	4510000	0	0.0637296	0	0	NA	0
chr1	4510000	4520000	0	0.0599948	0	0	NA	0
chr1	4520000	4530000	0	0.10613	0	0	NA	0
chr1	4530000	4540000	0	0.0498028	0	0	NA	0
chr1	4540000	4550000	0	0.115678	0	0	NA	0
chr1	4550000	4560000	0	0.0809996	0	0	NA	0
chr1	4560000	4570000	0	0.0825707	0	0	NA	0
chr1	4570000	4580000	0	0.110619	0	0	NA	0
chr1	4580000	4590000	0	0.0832198	0	0	NA	0
chr1	4590000	4600000	0	0.0437121	0	0	NA	0
chr1	4600000	4610000	0	0.0512895	0	0	NA	0
chr1	4610000	4620000	0	0.0670966	0	0	NA	0
chr1	4620000	4630000	0	0.0688954	0	0	NA	0
chr1	4630000	4640000	0	0.040616	0	0	NA	0
chr1	4640000	4650000	0	0.0485653	0	0	NA	0
chr1	4650000	4660000	0	0.0894374	0	0	NA	0
chr1	4660000	4670000	0	0.11289	0	1	NA	0
chr1	4670000	4680000	0	0.100831	0	0	NA	0
chr1	4680000	4690000	0	0.0968531	0	0	NA	0
chr1	4690000	4700000	0	0.0917421	0	0	NA	0
chr1	4700000	4710000	0	0.0671715	0	1	NA	0
chr1	4710000	4720000	1	0.250557	2	3	1.27	0
chr1	4720000	4730000	0	0.115827	0	2	NA	0
chr1	4730000	4740000	0	0.0723653	0	0	NA	0
chr1	4740000	4750000	0	0.1259	0	0	NA	0
chr1	4750000	4760000	0	0.158793	1	1	NA	0
chr1	4760000	4770000	0	0.173627	1	1	NA	0
chr1	4770000	4780000	0	0.118805	0	0	NA	0
chr1	4780000	4790000	0	0.135717	0	0	NA	0
chr1	4790000	4800000	0	0.134087	0	0	NA	0
chr1	4800000	4810000	0	0.11288	1	1	NA	0
chr1	4810000	4820000	0	0.12069	0	1	NA	0
chr1	4820000	4830000	0	0.0884554	0	0	NA	0
chr1	4830000	4840000	0	0.12385	0	0	NA	0
chr1	4840000	4850000	0	0.112937	0	0	NA	0
chr1	4850000	4860000	0	0.0844549	0	0	NA	0
chr1	4860000	4870000	0	0.0612213	0	0	NA	0
chr1	4870000	4880000	0	0.0201429	0	0	NA	0
chr1	4880000	4890000	0	0.0720259	0	1	NA	0
chr1	4890000	4900000	1	0.128746	0	1	NA	0
chr1	4900000	4910000	0	0.0200537	0	0	NA	0
chr1	4910000	4920000	0	0.0423523	0	0	NA	0
chr1	4920000	4930000	0	0.0293474	0	0	NA	0
chr1	4930000	4940000	0	0.0693214	0	0	NA	0
chr1	4940000	4950000	0	0.0481514	0	0	NA	0
chr1	4950000	4960000	0	0.0636959	0	0	NA	0
chr1	4960000	4970000	0	0.0471668	0	0	NA	0
chr1	4970000	4980000	0	0.0525034	0	0	NA	0
chr1	4980000	4990000	0	0.0467549	0	0	NA	0
chr1	4990000	5000000	0	0.0719602	1	1	NA	0
chr1	5000000	5010000	0	0.0662055	0	0	NA	0
chr1	5010000	5020000	0	0.0509741	0	0	NA	0
chr1	5020000	5030000	0	0.103525	0	1	NA	0
chr1	5030000	5040000	0	0.0846591	0	0	NA	0
chr1	5040000	5050000	0	0.0562737	0	0	NA	0
chr1	5050000	5060000	0	0.0383149	0	0	NA	0
chr1	5060000	5070000	0	0.0498294	0	0	NA	0
chr1	5070000	5080000	0	0.0648407	0	0	NA	0
chr1	5080000	5090000	0	0.0390517	0	0	NA	0
chr1	5090000	5100000	0	0.0503607	0	0	NA	0
chr1	5100000	5110000	0	0.0253725	0	0	NA	0
chr1	5110000	5120000	0	0.0104771	0	0	NA	0
chr1	5120000	5130000	0	0.02733	0	0	NA	0
chr1	5130000	5140000	0	0.0429233	0	0	NA	0
chr1	5140000	5150000	0	0.0319865	0	0	NA	0
chr1	5150000	5160000	0	0.0296794	0	0	NA	0
chr1	5160000	5170000	0	0.0319897	0	0	NA	0
chr1	5170000	5180000	0	0.0236086	0	0	NA	0
chr1	5180000	5190000	0	0.0534051	0	0	NA	0
chr1	5190000	5200000	0	0.0656622	0	0	NA	0
chr1	5200000	5210000	0	0.0679625	0	0	NA	0
chr1	5210000	5220000	0	0.0582369	0	0	NA	0
chr1	5220000	5230000	0	0.0638913	1	1	NA	0
chr1	5230000	5240000	0	0.0609715	0	0	NA	0
chr1	5240000	5250000	0	0.0406795	0	0	NA	0
chr1	5250000	5260000	0	0.0614009	0	0	NA	0
chr1	5260000	5270000	0	0.0485196	0	0	NA	0
chr1	5270000	5280000	0	0.0203009	0	0	NA	0
chr1	5280000	5290000	0	0.0556566	0	0	NA	0
chr1	5290000	5300000	0	0.0579417	0	0	NA	0
chr1	5300000	5310000	0	0.0746718	0	0	NA	0
chr1	5310000	5320000	0	0.0778458	0	0	NA	0
chr1	5320000	5330000	0	0.0785244	0	0	NA	0
chr1	5330000	5340000	0	0.097535	0	0	NA	0
chr1	5340000	5350000	0	0.0918905	0	0	NA	0
chr1	5350000	5360000	0	0.0807262	0	0	NA	0
chr1	5360000	5370000	0	0.0527499	0	0	NA	0
chr1	5370000	5380000	0	0.0702342	0	0	NA	0
chr1	5380000	5390000	0	0.0443918	0	0	NA	0
chr1	5390000	5400000	0	0.0743411	0	0	NA	0
chr1	5400000	5410000	0	0.0905256	0	0	NA	0
chr1	5410000	5420000	0	0.0357247	0	0	NA	0
chr1	5420000	5430000	0	0.101293	0	0	NA	0
chr1	5430000	5440000	0	0.0920503	0	0	NA	0
chr1	5440000	5450000	0	0.104902	0	0	NA	0
chr1	5450000	5460000	0	0.0780621	0	0	NA	0
chr1	5460000	5470000	0	0.0898606	0	0	NA	0
chr1	5470000	5480000	0	0.0967312	0	0	NA	0
chr1	5480000	5490000	0	0.146124	0	2	NA	0
chr1	5490000	5500000	0	0.0723642	0	0	NA	0
chr1	5500000	5510000	0	0.103975	0	0	NA	0
chr1	5510000	5520000	0	0.0760007	0	0	NA	0
chr1	5520000	5530000	0	0.0834434	0	0	NA	0
chr1	5530000	5540000	0	0.0902411	0	0	NA	0
chr1	5540000	5550000	0	0.0877196	0	0	NA	0
chr1	5550000	5560000	0	0.09732	0	0	NA	0
chr1	5560000	5570000	1	0.185057	0	1	NA	0
chr1	5570000	5580000	0	0.133607	0	2	NA	0
chr1	5580000	5590000	0	0.0707994	0	0	NA	0
chr1	5590000	5600000	0	0.0545043	0	0	NA	0
chr1	5600000	5610000	0	0.0192851	0	0	NA	0
chr1	5610000	5620000	0	0.0563984	0	0	NA	0
chr1	5620000	5630000	0	0.0647554	0	0	NA	0
chr1	5630000	5640000	0	0.0623442	0	0	NA	0
chr1	5640000	5650000	0	0.0644017	0	0	NA	0
chr1	5650000	5660000	0	0.0783343	0	0	NA	0
chr1	5660000	5670000	0	0.0347734	0	0	NA	0
chr1	5670000	5680000	2	0.0741745	0	0	NA	0
chr1	5680000	5690000	0	0.0709518	0	0	NA	0
chr1	5690000	5700000	0	0.0645652	0	1	NA	0
chr1	5700000	5710000	0	0.0694461	0	0	NA	0
chr1	5710000	5720000	0	0.15325	1	2	NA	0
chr1	5720000	5730000	0	0.153266	0	1	NA	0
chr1	5730000	5740000	0	0.116799	0	2	NA	0
chr1	5740000	5750000	0	0.12137	1	0	NA	0
chr1	5750000	5760000	0	0.0977547	0	0	NA	0
chr1	5760000	5770000	0	0.0927223	0	0	NA	0
chr1	5770000	5780000	0	0.0985283	0	0	NA	0
chr1	5780000	5790000	0	0.125791	0	2	NA	0
chr1	5790000	5800000	0	0.0830198	0	0	NA	0
chr1	5800000	5810000	0	0.200393	0	1	NA	0
chr1	5810000	5820000	0	0.111015	0	0	NA	0
chr1	5820000	5830000	0	0.0928632	0	0	NA	0
chr1	5830000	5840000	1	0.120442	0	0	NA	0
chr1	5840000	5850000	0	0.0630872	0	0	NA	0
chr1	5850000	5860000	0	0.0981017	0	0	NA	0
chr1	5860000	5870000	0	0.0810462	0	0	NA	0
chr1	5870000	5880000	0	0.0839863	0	0	NA	0
chr1	5880000	5890000	0	0.0859851	0	0	NA	0
chr1	5890000	5900000	0	0.151396	0	0	NA	0
chr1	5900000	5910000	0	0.163787	0	0	NA	0
chr1	5910000	5920000	0	0.178113	0	0	NA	0
chr1	5920000	5930000	0	0.14549	0	0	NA	0
chr1	5930000	5940000	0	0.172194	0	0	NA	0
chr1	5940000	5950000	0	0.126354	0	0	NA	0
chr1	5950000	5960000	0	0.0913118	0	1	NA	0
chr1	5960000	5970000	0	0.140374	1	1	NA	0
chr1	5970000	5980000	0	0.123747	0	0	NA	0
chr1	5980000	5990000	0	0.057477	0	0	NA	0
chr1	5990000	6000000	0	0.0981197	0	1	NA	0
chr1	6000000	6010000	0	0.1324	0	0	NA	0
chr1	6010000	6020000	0	0.0948048	0	0	NA	0
chr1	6020000	6030000	0	0.0924538	0	0	NA	0
chr1	6030000	6040000	2	0.110549	0	1	NA	0
chr1	6040000	6050000	0	0.0918536	1	1	NA	0
chr1	6050000	6060000	0	0.346711	1	1	2.3	0
chr1	6060000	6070000	0	0.151923	0	0	NA	0
chr1	6070000	6080000	0	0.162402	1	1	NA	0
chr1	6080000	6090000	0	0.177043	0	2	NA	0
chr1	6090000	6100000	0	0.116187	0	1	NA	0
chr1	6100000	6110000	3+	0.170338	0	0	0	0
chr1	6110000	6120000	0	0.187592	0	1	NA	0
chr1	6120000	6130000	0	0.128513	0	0	NA	0
chr1	6130000	6140000	0	0.145552	0	0	NA	0
chr1	6140000	6150000	0	0.176808	0	0	NA	0
chr1	6150000	6160000	0	0.186072	0	0	NA	0
chr1	6160000	6170000	0	0.23024	0	1	NA	0
chr1	6170000	6180000	0	0.0969932	0	0	NA	0
chr1	6180000	6190000	0	0.180073	0	1	NA	0
chr1	6190000	6200000	0	0.136269	0	0	NA	0
chr1	6200000	6210000	0	0.239816	0	1	NA	0
chr1	6210000	6220000	0	0.249781	1	1	NA	0
chr1	6220000	6230000	0	0.17669	0	0	NA	0
chr1	6230000	6240000	0	0.165665	0	0	0.33	0
chr1	6240000	6250000	0	0.110584	0	0	0.33	0
chr1	6250000	6260000	0	0.0948709	1	1	NA	0
chr1	6260000	6270000	0	0.244606	0	3	178.98	1
chr1	6270000	6280000	0	0.130691	0	0	356.5	1
chr1	6280000	6290000	0	0.112593	1	1	NA	0
chr1	6290000	6300000	0	0.179022	0	1	12.74	1
chr1	6300000	6310000	2	0.320015	0	1	0	0
chr1	6310000	6320000	0	0.181323	0	2	NA	0
chr1	6320000	6330000	0	0.23233	0	2	1.1	0
chr1	6330000	6340000	0	0.188562	0	1	NA	0
chr1	6340000	6350000	0	0.127373	0	0	NA	0
chr1	6350000	6360000	0	0.118068	0	0	NA	0
chr1	6360000	6370000	0	0.193733	1	2	NA	0
chr1	6370000	6380000	0	0.0934872	0	0	NA	0
chr1	6380000	6390000	0	0.167166	1	1	NA	0
chr1	6390000	6400000	0	0.132702	0	0	NA	0
chr1	6400000	6410000	1	0.184704	1	1	NA	0
chr1	6410000	6420000	0	0.238318	0	4	NA	0
chr1	6420000	6430000	0	0.0663424	0	2	NA	0
chr1	6430000	6440000	0	0.0536948	0	1	NA	0
chr1	6440000	6450000	0	0.156404	1	1	NA	0
chr1	6450000	6460000	0	0.165512	0	1	32.81	1
chr1	6460000	6470000	0	0.0677688	0	1	NA	0
chr1	6470000	6480000	3+	0.190127	1	1	NA	0
chr1	6480000	6490000	0	0.292214	0	0	8.19	1
chr1	6490000	6500000	0	0.0867006	0	1	NA	0
chr1	6500000	6510000	0	0.167845	0	1	NA	0
chr1	6510000	6520000	0	0.134234	0	0	NA	0
chr1	6520000	6530000	0	0.148478	0	0	5.13	1
chr1	6530000	6540000	0	0.24952	1	2	NA	0
chr1	6540000	6550000	3+	0.303918	1	2	NA	0
chr1	6550000	6560000	0	0.310797	0	2	NA	0
chr1	6560000	6570000	0	0.177707	0	0	NA	0
chr1	6570000	6580000	0	0.124561	0	0	7.18	1
chr1	6580000	6590000	0	0.112554	0	1	7.18	1
chr1	6590000	6600000	0	0.0542255	0	0	NA	0
chr1	6600000	6610000	0	0.0822779	0	1	NA	0
chr1	6610000	6620000	0	0.166415	0	1	2.105	0
chr1	6620000	6630000	0	0.0789376	0	0	NA	0
chr1	6630000	6640000	0	0.182622	1	1	9.32	1
chr1	6640000	6650000	0	0.301298	1	3	9.32	1
chr1	6650000	6660000	0	0.145193	0	0	NA	0
chr1	6660000	6670000	0	0.216757	1	2	NA	0
chr1	6670000	6680000	0	0.279324	0	1	15.995	1
chr1	6680000	6690000	0	0.181119	0	1	6.9	1
chr1	6690000	6700000	0	0.125965	0	1	NA	0
chr1	6700000	6710000	0	0.112778	0	1	NA	0
chr1	6710000	6720000	0	0.072509	0	0	NA	0
chr1	6720000	6730000	0	0.0688116	0	0	NA	0
chr1	6730000	6740000	0	0.0374352	0	0	NA	0
chr1	6740000	6750000	0	0.0617776	0	0	NA	0
chr1	6750000	6760000	0	0.0489569	0	0	NA	0
chr1	6760000	6770000	2	0.161988	0	1	19.32	1
chr1	6770000	6780000	0	0.0462817	0	0	NA	0
chr1	6780000	6790000	0	0.083431	0	2	NA	0
chr1	6790000	6800000	0	0.0517208	0	0	NA	0
chr1	6800000	6810000	0	0.101841	1	1	NA	0
chr1	6810000	6820000	0	0.0713034	0	1	NA	0
chr1	6820000	6830000	0	0.0548096	0	1	NA	0
chr1	6830000	6840000	0	0.0933383	0	1	NA	0
chr1	6840000	6850000	0	0.238509	0	1	17.23	1
chr1	6850000	6860000	2	0.0414382	0	0	NA	0
chr1	6860000	6870000	0	0.0627811	0	1	NA	0
chr1	6870000	6880000	0	0.0531337	0	0	NA	0
chr1	6880000	6890000	0	0.0411233	0	0	NA	0
chr1	6890000	6900000	0	0.054221	0	0	NA	0
chr1	6900000	6910000	0	0.0436476	0	0	NA	0
chr1	6910000	6920000	0	0.0448987	1	1	NA	0
chr1	6920000	6930000	0	0.0735411	0	1	NA	0
chr1	6930000	6940000	0	0.0529623	0	0	NA	0
chr1	6940000	6950000	2	0.0579657	0	1	NA	0
chr1	6950000	6960000	0	0.0653866	0	1	NA	0
chr1	6960000	6970000	0	0.0805461	0	0	NA	0
chr1	6970000	6980000	0	0.143988	0	1	NA	0
chr1	6980000	6990000	0	0.0912406	0	0	NA	0
chr1	6990000	7000000	0	0.0952985	0	0	NA	0
chr1	7000000	7010000	0	0.079447	0	0	NA	0
chr1	7010000	7020000	0	0.0971871	0	0	NA	0
chr1	7020000	7030000	0	0.179233	0	0	NA	0
chr1	7030000	7040000	0	0.0952712	0	0	NA	0
chr1	7040000	7050000	0	0.106839	0	0	NA	0
chr1	7050000	7060000	0	0.0608414	0	1	NA	0
chr1	7060000	7070000	0	0.105925	0	0	NA	0
chr1	7070000	7080000	0	0.110038	0	0	NA	0
chr1	7080000	7090000	0	0.125034	0	1	NA	0
chr1	7090000	7100000	0	0.0399041	0	0	NA	0
chr1	7100000	7110000	0	0.149699	0	1	NA	0
chr1	7110000	7120000	0	0.0922655	0	0	NA	0
chr1	7120000	7130000	0	0.121577	0	0	NA	0
chr1	7130000	7140000	0	0.0824225	0	2	NA	0
chr1	7140000	7150000	0	0.098777	0	0	NA	0
chr1	7150000	7160000	0	0.0994876	0	0	NA	0
chr1	7160000	7170000	0	0.114286	0	1	NA	0
chr1	7170000	7180000	0	0.163238	0	3	NA	0
chr1	7180000	7190000	0	0.142985	0	0	NA	0
chr1	7190000	7200000	0	0.051559	0	0	NA	0
chr1	7200000	7210000	0	0.0825644	0	0	NA	0
chr1	7210000	7220000	0	0.11722	0	0	NA	0
chr1	7220000	7230000	0	0.0569508	0	0	NA	0
chr1	7230000	7240000	0	0.0850178	0	0	NA	0
chr1	7240000	7250000	0	0.0404728	0	0	NA	0
chr1	7250000	7260000	0	0.0627224	0	0	NA	0
chr1	7260000	7270000	0	0.0672419	1	1	NA	0
chr1	7270000	7280000	2	0.0606457	0	1	NA	0
chr1	7280000	7290000	0	0.127487	0	0	NA	0
chr1	7290000	7300000	0	0.097454	0	0	NA	0
chr1	7300000	7310000	0	0.0601431	0	0	NA	0
chr1	7310000	7320000	0	0.0766458	0	0	NA	0
chr1	7320000	7330000	0	0.123704	1	1	NA	0
chr1	7330000	7340000	0	0.0404462	0	0	NA	0
chr1	7340000	7350000	0	0.119956	0	1	NA	0
chr1	7350000	7360000	0	0.103779	0	1	NA	0
chr1	7360000	7370000	0	0.0456211	0	0	NA	0
chr1	7370000	7380000	0	0.0712464	0	1	NA	0
chr1	7380000	7390000	0	0.0491329	0	0	NA	0
chr1	7390000	7400000	0	0.139848	0	1	NA	0
chr1	7400000	7410000	0	0.10166	0	0	NA	0
chr1	7410000	7420000	0	0.112986	0	0	NA	0
chr1	7420000	7430000	0	0.0756431	0	0	NA	0
chr1	7430000	7440000	0	0.138242	0	1	NA	0
chr1	7440000	7450000	0	0.139515	0	0	NA	0
chr1	7450000	7460000	0	0.0397096	0	0	NA	0
chr1	7460000	7470000	0	0.167392	1	1	NA	0
chr1	7470000	7480000	0	0.0331579	0	0	NA	0
chr1	7480000	7490000	0	0.117048	0	0	NA	0
chr1	7490000	7500000	0	0.135963	0	0	NA	0
chr1	7500000	7510000	0	0.118297	0	0	NA	0
chr1	7510000	7520000	0	0.215761	0	0	NA	0
chr1	7520000	7530000	0	0.11307	0	0	NA	0
chr1	7530000	7540000	0	0.239666	1	1	NA	0
chr1	7540000	7550000	0	0.127922	0	0	NA	0
chr1	7550000	7560000	0	0.138049	0	0	NA	0
chr1	7560000	7570000	0	0.142198	0	0	NA	0
chr1	7570000	7580000	0	0.125321	0	0	NA	0
chr1	7580000	7590000	0	0.107281	0	1	NA	0
chr1	7590000	7600000	0	0.1249	1	1	NA	0
chr1	7600000	7610000	1	0.127759	2	2	NA	0
chr1	7610000	7620000	0	0.13727	0	1	NA	0
chr1	7620000	7630000	0	0.114788	0	0	NA	0
chr1	7630000	7640000	0	0.138434	0	2	NA	0
chr1	7640000	7650000	0	0.134917	0	0	NA	0
chr1	7650000	7660000	0	0.0936517	0	0	NA	0
chr1	7660000	7670000	0	0.0476562	0	0	NA	0
chr1	7670000	7680000	0	0.142103	0	1	NA	0
chr1	7680000	7690000	0	0.108529	0	0	NA	0
chr1	7690000	7700000	0	0.12863	0	0	NA	0
chr1	7700000	7710000	0	0.236067	0	1	NA	0
chr1	7710000	7720000	3+	0.0985369	0	0	NA	0
chr1	7720000	7730000	0	0.195983	0	2	NA	0
chr1	7730000	7740000	0	0.127704	0	0	NA	0
chr1	7740000	7750000	0	0.167975	0	0	NA	0
chr1	7750000	7760000	0	0.105195	0	0	NA	0
chr1	7760000	7770000	0	0.193751	0	1	NA	0
chr1	7770000	7780000	0	0.0454531	0	0	NA	0
chr1	7780000	7790000	0	0.06641	0	0	NA	0
chr1	7790000	7800000	0	0.0747195	0	0	NA	0
chr1	7800000	7810000	0	0.0852834	1	1	NA	0
chr1	7810000	7820000	1	0.0558672	0	1	NA	0
chr1	7820000	7830000	0	0.0411899	0	0	NA	0
chr1	7830000	7840000	0	0.15209	0	1	93.12	1
chr1	7840000	7850000	0	0.236788	0	1	1.7	0
chr1	7850000	7860000	0	0.0511576	0	0	NA	0
chr1	7860000	7870000	0	0.0422618	0	0	NA	0
chr1	7870000	7880000	0	0.050828	1	1	NA	0
chr1	7880000	7890000	0	0.0443803	0	0	NA	0
chr1	7890000	7900000	0	0.0318865	0	0	NA	0
chr1	7900000	7910000	0	0.0454983	0	0	NA	0
chr1	7910000	7920000	0	0.0513271	0	0	0	0
chr1	7920000	7930000	0	0.0908875	0	0	NA	0
chr1	7930000	7940000	0	0.0596169	0	0	NA	0
chr1	7940000	7950000	0	0.0962026	0	0	NA	0
chr1	7950000	7960000	0	0.042591	0	0	NA	0
chr1	7960000	7970000	0	0.0600412	0	1	NA	0
chr1	7970000	7980000	0	0.0670185	0	0	NA	0
chr1	7980000	7990000	0	0.0510204	0	0	NA	0
chr1	7990000	8000000	0	0.0478491	0	0	0	0
chr1	8000000	8010000	0	0.097082	0	1	0	0
chr1	8010000	8020000	0	0.0763596	1	1	238.01	1
chr1	8020000	8030000	0	0.162498	1	1	NA	0
chr1	8030000	8040000	2	0.077409	0	1	NA	0
chr1	8040000	8050000	0	0.131374	2	2	NA	0
chr1	8050000	8060000	0	0.0373941	0	0	NA	0
chr1	8060000	8070000	0	0.103306	1	2	NA	0
chr1	8070000	8080000	0	0.0650096	0	1	NA	0
chr1	8080000	8090000	0	0.197453	0	2	27.51	1
chr1	8090000	8100000	2	0.057227	0	0	NA	0
chr1	8100000	8110000	0	0.0961972	1	3	NA	0
chr1	8110000	8120000	0	0.0615796	0	1	NA	0
chr1	8120000	8130000	0	0.0617815	0	1	NA	0
chr1	8130000	8140000	0	0.103567	0	3	NA	0
chr1	8140000	8150000	0	0.0438041	0	0	NA	0
chr1	8150000	8160000	0	0.0792386	1	3	NA	0
chr1	8160000	8170000	0	0.0365289	0	0	NA	0
chr1	8170000	8180000	0	0.0639112	0	0	NA	0
chr1	8180000	8190000	0	0.0585062	0	0	NA	0
chr1	8190000	8200000	0	0.112252	0	1	NA	0
chr1	8200000	8210000	0	0.0592872	0	1	NA	0
chr1	8210000	8220000	0	0.0858133	0	2	NA	0
chr1	8220000	8230000	0	0.0772387	0	1	NA	0
chr1	8230000	8240000	0	0.0589238	0	2	NA	0
chr1	8240000	8250000	0	0.0788561	1	2	NA	0
chr1	8250000	8260000	0	0.105937	1	1	NA	0
chr1	8260000	8270000	0	0.123849	0	1	NA	0
chr1	8270000	8280000	0	0.129198	1	1	NA	0
chr1	8280000	8290000	0	0.0800758	0	1	NA	0
chr1	8290000	8300000	1	0.0739823	0	1	NA	0
chr1	8300000	8310000	0	0.0395526	0	0	NA	0
chr1	8310000	8320000	0	0.0962354	0	0	NA	0
chr1	8320000	8330000	0	0.0536649	0	0	NA	0
chr1	8330000	8340000	0	0.0557397	0	0	NA	0
chr1	8340000	8350000	0	0.0421492	0	0	NA	0
chr1	8350000	8360000	0	0.0574776	0	0	NA	0
chr1	8360000	8370000	0	0.0426118	0	0	NA	0
chr1	8370000	8380000	0	0.169033	0	2	0	0
chr1	8380000	8390000	0	0.0943742	0	0	NA	0
chr1	8390000	8400000	0	0.0761605	0	0	NA	0
chr1	8400000	8410000	0	0.174249	0	2	NA	0
chr1	8410000	8420000	3+	0.190646	0	1	NA	0
chr1	8420000	8430000	0	0.164374	0	0	NA	0
chr1	8430000	8440000	0	0.116827	0	2	NA	0
chr1	8440000	8450000	0	0.0853295	0	1	NA	0
chr1	8450000	8460000	0	0.0814553	1	1	NA	0
chr1	8460000	8470000	0	0.062556	0	1	NA	0
chr1	8470000	8480000	0	0.0846948	0	0	NA	0
chr1	8480000	8490000	0	0.138703	0	1	NA	0
chr1	8490000	8500000	0	0.0793457	0	0	NA	0
chr1	8500000	8510000	0	0.0589465	0	0	NA	0
chr1	8510000	8520000	0	0.0689205	0	1	NA	0
chr1	8520000	8530000	0	0.0749914	0	0	NA	0
chr1	8530000	8540000	0	0.0377439	0	1	NA	0
chr1	8540000	8550000	0	0.0567309	1	1	NA	0
chr1	8550000	8560000	0	0.0415906	0	0	NA	0
chr1	8560000	8570000	0	0.042991	0	0	NA	0
chr1	8570000	8580000	0	0.0527092	0	0	NA	0
chr1	8580000	8590000	0	0.0651496	1	1	NA	0
chr1	8590000	8600000	0	0.0303124	0	0	NA	0
chr1	8600000	8610000	0	0.0452797	1	2	NA	0
chr1	8610000	8620000	0	0.0545556	0	1	NA	0
chr1	8620000	8630000	0	0.0461919	0	0	NA	0
chr1	8630000	8640000	0	0.041933	0	0	NA	0
chr1	8640000	8650000	0	0.0456406	0	0	NA	0
chr1	8650000	8660000	1	0.0777225	0	0	NA	0
chr1	8660000	8670000	0	0.027833	0	0	NA	0
chr1	8670000	8680000	0	0.0238327	0	0	NA	0
chr1	8680000	8690000	0	0.0372982	0	1	NA	0
chr1	8690000	8700000	0	0.0502555	0	0	NA	0
chr1	8700000	8710000	0	0.0521116	0	0	NA	0
chr1	8710000	8720000	0	0.0380867	0	0	NA	0
chr1	8720000	8730000	0	0.0886955	0	2	NA	0
chr1	8730000	8740000	2	0.0673428	0	2	NA	0
chr1	8740000	8750000	0	0.0366767	1	1	NA	0
chr1	8750000	8760000	0	0.0308252	0	0	NA	0
chr1	8760000	8770000	0	0.134308	0	1	NA	0
chr1	8770000	8780000	0	0.0518778	0	2	NA	0
chr1	8780000	8790000	0	0.0542165	0	1	NA	0
chr1	8790000	8800000	0	0.053763	0	1	NA	0
chr1	8800000	8810000	1	0.0650743	1	1	NA	0
chr1	8810000	8820000	0	0.0274898	0	0	NA	0
chr1	8820000	8830000	0	0.0465278	0	0	NA	0
chr1	8830000	8840000	0	0.0421358	0	0	NA	0
chr1	8840000	8850000	0	0.058371	0	1	NA	0
chr1	8850000	8860000	0	0.0500689	0	1	NA	0
chr1	8860000	8870000	0	0.0316217	0	0	NA	0
chr1	8870000	8880000	0	0.186105	0	1	23.35	1
chr1	8880000	8890000	0	0.0704609	0	0	NA	0
chr1	8890000	8900000	0	0.0346567	0	0	NA	0
chr1	8900000	8910000	0	0.124259	0	1	NA	0
chr1	8910000	8920000	3+	0.0605715	0	0	NA	0
chr1	8920000	8930000	0	0.0687524	0	0	NA	0
chr1	8930000	8940000	0	0.233896	1	5	3276.48	1
chr1	8940000	8950000	0	0.0629104	0	0	3276.48	1
chr1	8950000	8960000	0	0.0625704	2	4	NA	0
chr1	8960000	8970000	0	0.103038	1	2	NA	0
chr1	8970000	8980000	0	0.0872177	0	2	NA	0
chr1	8980000	8990000	0	0.0553979	0	0	NA	0
chr1	8990000	9000000	0	0.0200245	0	1	NA	0
chr1	9000000	9010000	0	0.138369	1	2	0	0
chr1	9010000	9020000	0	0.0553219	0	0	NA	0
chr1	9020000	9030000	0	0.0740532	0	1	NA	0
chr1	9030000	9040000	0	0.0587036	0	0	NA	0
chr1	9040000	9050000	0	0.131593	0	2	NA	0
chr1	9050000	9060000	0	0.0601072	0	1	NA	0
chr1	9060000	9070000	1	0.10417	0	1	NA	0
chr1	9070000	9080000	0	0.104489	0	0	NA	0
chr1	9080000	9090000	0	0.0650972	0	0	0	0
chr1	9090000	9100000	0	0.114139	0	0	NA	0
chr1	9100000	9110000	0	0.0774239	0	0	NA	0
chr1	9110000	9120000	0	0.0599031	0	0	NA	0
chr1	9120000	9130000	0	0.0822521	0	1	NA	0
chr1	9130000	9140000	0	0.0775683	0	1	NA	0
chr1	9140000	9150000	0	0.0825749	0	1	0.05	0
chr1	9150000	9160000	0	0.0596455	0	0	NA	0
chr1	9160000	9170000	0	0.100455	0	1	NA	0
chr1	9170000	9180000	2	0.149076	0	2	NA	0
chr1	9180000	9190000	0	0.177607	0	2	3.97	0
chr1	9190000	9200000	0	0.0829331	0	0	3.97	0
chr1	9200000	9210000	0	0.106538	0	1	NA	0
chr1	9210000	9220000	0	0.0922352	0	0	NA	0
chr1	9220000	9230000	0	0.156736	0	2	NA	0
chr1	9230000	9240000	0	0.064395	0	0	NA	0
chr1	9240000	9250000	0	0.209313	0	2	NA	0
chr1	9250000	9260000	0	0.120115	0	1	NA	0
chr1	9260000	9270000	0	0.11432	0	1	NA	0
chr1	9270000	9280000	0	0.0516529	0	0	NA	0
chr1	9280000	9290000	0	0.0689147	0	1	NA	0
chr1	9290000	9300000	0	0.189961	0	3	0.87	0
chr1	9300000	9310000	0	0.16346	0	0	NA	0
chr1	9310000	9320000	2	0.109969	0	1	NA	0
chr1	9320000	9330000	0	0.166197	1	1	NA	0
chr1	9330000	9340000	0	0.156355	0	2	NA	0
chr1	9340000	9350000	0	0.209307	0	2	NA	0
chr1	9350000	9360000	0	0.152531	0	1	13.8	1
chr1	9360000	9370000	0	0.117666	1	2	NA	0
chr1	9370000	9380000	0	0.123441	0	1	NA	0
chr1	9380000	9390000	0	0.193855	0	1	NA	0
chr1	9390000	9400000	0	0.0939641	0	0	NA	0
chr1	9400000	9410000	0	0.192389	0	1	NA	0
chr1	9410000	9420000	0	0.143345	0	1	NA	0
chr1	9420000	9430000	0	0.139063	0	0	NA	0
chr1	9430000	9440000	0	0.138415	0	1	NA	0
chr1	9440000	9450000	0	0.161376	0	1	NA	0
chr1	9450000	9460000	0	0.099105	0	0	NA	0
chr1	9460000	9470000	0	0.108712	0	0	NA	0
chr1	9470000	9480000	0	0.153254	1	2	NA	0
chr1	9480000	9490000	0	0.18332	1	1	NA	0
chr1	9490000	9500000	0	0.109382	0	0	NA	0
chr1	9500000	9510000	0	0.143479	0	2	NA	0
chr1	9510000	9520000	0	0.124509	0	2	NA	0
chr1	9520000	9530000	0	0.059479	0	0	NA	0
chr1	9530000	9540000	0	0.197746	1	2	NA	0
chr1	9540000	9550000	0	0.0459838	0	0	NA	0
chr1	9550000	9560000	1	0.0912032	0	2	NA	0
chr1	9560000	9570000	0	0.0635283	0	0	NA	0
chr1	9570000	9580000	0	0.0465843	0	0	NA	0
chr1	9580000	9590000	0	0.0476564	0	0	NA	0
chr1	9590000	9600000	0	0.135859	1	1	1.76	0
chr1	9600000	9610000	0	0.0783799	0	1	1.76	0
chr1	9610000	9620000	0	0.0572633	0	1	NA	0
chr1	9620000	9630000	0	0.0574354	0	1	NA	0
chr1	9630000	9640000	0	0.0557247	0	0	NA	0
chr1	9640000	9650000	0	0.148167	0	1	0.65	0
chr1	9650000	9660000	3+	0.211097	0	1	NA	0
chr1	9660000	9670000	0	0.153	0	0	NA	0
chr1	9670000	9680000	0	0.145985	0	1	NA	0
chr1	9680000	9690000	0	0.171832	1	1	NA	0
chr1	9690000	9700000	0	0.0638645	0	0	NA	0
chr1	9700000	9710000	0	0.0779052	0	1	NA	0
chr1	9710000	9720000	0	0.111949	0	0	0.445	0
chr1	9720000	9730000	0	0.0479571	0	0	NA	0
chr1	9730000	9740000	0	0.110399	1	1	NA	0
chr1	9740000	9750000	0	0.192488	0	2	NA	0
chr1	9750000	9760000	0	0.082627	0	1	NA	0
chr1	9760000	9770000	0	0.138476	0	1	NA	0
chr1	9770000	9780000	0	0.15553	1	1	NA	0
chr1	9780000	9790000	2	0.216323	0	1	NA	0
chr1	9790000	9800000	0	0.124933	0	0	NA	0
chr1	9800000	9810000	0	0.0576891	0	0	NA	0
chr1	9810000	9820000	0	0.076875	0	2	NA	0
chr1	9820000	9830000	0	0.129858	1	1	NA	0
chr1	9830000	9840000	0	0.0888593	0	1	NA	0
chr1	9840000	9850000	0	0.0721201	0	0	NA	0
chr1	9850000	9860000	0	0.0687351	0	0	NA	0
chr1	9860000	9870000	0	0.0730552	0	2	NA	0
chr1	9870000	9880000	0	0.0354031	0	0	NA	0
chr1	9880000	9890000	0	0.246021	1	2	48.77	1
chr1	9890000	9900000	0	0.164676	1	2	NA	0
chr1	9900000	9910000	0	0.223198	0	1	NA	0
chr1	9910000	9920000	0	0.119136	0	1	NA	0
chr1	9920000	9930000	0	0.167694	1	2	NA	0
chr1	9930000	9940000	3+	0.218177	2	4	NA	0
chr1	9940000	9950000	0	0.152391	0	1	NA	0
chr1	9950000	9960000	0	0.127337	0	5	NA	0
chr1	9960000	9970000	0	0.103419	0	0	78.1	1
chr1	9970000	9980000	0	0.210088	1	1	78.1	1
chr1	9980000	9990000	0	0.0352059	0	0	NA	0
chr1	9990000	10000000	0	0.0279252	0	0	NA	0
chr1	10000000	10010000	2	0.141246	1	1	45.03	1
chr1	10010000	10020000	0	0.0584212	1	2	NA	0
chr1	10020000	10030000	0	0.0877087	0	0	NA	0
chr1	10030000	10040000	0	0.0438244	0	0	NA	0
chr1	10040000	10050000	0	0.0358706	0	0	NA	0
chr1	10050000	10060000	0	0.0969918	0	0	3.09	0
chr1	10060000	10070000	0	0.0361485	0	0	NA	0
chr1	10070000	10080000	0	0.0411682	1	1	NA	0
chr1	10080000	10090000	0	0.0281766	0	0	NA	0
chr1	10090000	10100000	1	0.180414	0	1	17.07	1
chr1	10100000	10110000	0	0.0701985	0	0	NA	0
chr1	10110000	10120000	0	0.0665761	1	2	NA	0
chr1	10120000	10130000	0	0.104626	1	1	NA	0
chr1	10130000	10140000	0	0.079202	1	1	NA	0
chr1	10140000	10150000	0	0.0604536	1	1	NA	0
chr1	10150000	10160000	0	0.0363921	0	0	NA	0
chr1	10160000	10170000	0	0.0891814	0	1	NA	0
chr1	10170000	10180000	0	0.0408135	0	0	NA	0
chr1	10180000	10190000	0	0.0396026	0	0	NA	0
chr1	10190000	10200000	0	0.0436378	0	0	NA	0
chr1	10200000	10210000	0	0.0435067	0	0	NA	0
chr1	10210000	10220000	0	0.0549277	0	1	NA	0
chr1	10220000	10230000	0	0.0653808	0	0	NA	0
chr1	10230000	10240000	0	0.0704394	0	0	NA	0
chr1	10240000	10250000	0	0.057362	0	0	NA	0
chr1	10250000	10260000	2	0.0436448	0	1	NA	0
chr1	10260000	10270000	0	0.0929678	0	1	23.13	1
chr1	10270000	10280000	0	0.172295	1	3	23.13	1
chr1	10280000	10290000	0	0.0443922	0	0	NA	0
chr1	10290000	10300000	0	0.0431971	0	1	NA	0
chr1	10300000	10310000	0	0.0427144	0	0	NA	0
chr1	10310000	10320000	0	0.0511397	0	1	NA	0
chr1	10320000	10330000	0	0.045944	0	0	NA	0
chr1	10330000	10340000	0	0.0333547	0	0	NA	0
chr1	10340000	10350000	0	0.0628562	0	0	NA	0
chr1	10350000	10360000	0	0.0417133	0	0	NA	0
chr1	10360000	10370000	0	0.0422393	0	0	NA	0
chr1	10370000	10380000	0	0.0376735	0	0	NA	0
chr1	10380000	10390000	0	0.040541	0	0	NA	0
chr1	10390000	10400000	0	0.0763676	0	1	NA	0
chr1	10400000	10410000	0	0.067624	0	2	NA	0
chr1	10410000	10420000	0	0.0451572	0	0	NA	0
chr1	10420000	10430000	0	0.0353308	0	0	NA	0
chr1	10430000	10440000	3+	0.0943994	1	2	NA	0
chr1	10440000	10450000	0	0.0834028	0	0	NA	0
chr1	10450000	10460000	0	0.183565	1	1	46.9	1
chr1	10460000	10470000	0	0.0760666	0	0	NA	0
chr1	10470000	10480000	0	0.0477071	0	0	NA	0
chr1	10480000	10490000	0	0.0918062	0	1	5.785	1
chr1	10490000	10500000	1	0.148288	0	1	5.785	1
chr1	10500000	10510000	0	0.0589558	0	1	0	0
chr1	10510000	10520000	0	0.0848232	0	2	0	0
chr1	10520000	10530000	0	0.0426703	0	0	NA	0
chr1	10530000	10540000	0	0.211357	1	3	13.225	1
chr1	10540000	10550000	0	0.0279324	0	0	NA	0
chr1	10550000	10560000	3+	0.149509	1	2	NA	0
chr1	10560000	10570000	0	0.0776413	0	1	NA	0
chr1	10570000	10580000	0	0.138039	1	1	NA	0
chr1	10580000	10590000	0	0.092866	1	1	NA	0
chr1	10590000	10600000	0	0.0952292	0	0	NA	0
chr1	10600000	10610000	0	0.0550446	0	0	NA	0
chr1	10610000	10620000	0	0.0565161	0	1	NA	0
chr1	10620000	10630000	0	0.0579668	0	0	NA	0
chr1	10630000	10640000	0	0.0516096	0	1	NA	0
chr1	10640000	10650000	0	0.0255293	0	0	NA	0
chr1	10650000	10660000	0	0.105613	0	1	NA	0
chr1	10660000	10670000	0	0.0655282	0	1	NA	0
chr1	10670000	10680000	0	0.103093	0	1	NA	0
chr1	10680000	10690000	0	0.119912	0	0	NA	0
chr1	10690000	10700000	0	0.321294	2	1	NA	0
chr1	10700000	10710000	1	0.256636	0	2	NA	0
chr1	10710000	10720000	0	0.200857	0	0	NA	0
chr1	10720000	10730000	0	0.187719	0	0	NA	0
chr1	10730000	10740000	0	0.183267	0	1	NA	0
chr1	10740000	10750000	0	0.140062	0	1	NA	0
chr1	10750000	10760000	0	0.293967	0	1	NA	0
chr1	10760000	10770000	0	0.128282	0	0	NA	0
chr1	10770000	10780000	0	0.147112	0	0	NA	0
chr1	10780000	10790000	0	0.215991	0	0	NA	0
chr1	10790000	10800000	0	0.161496	0	1	NA	0
chr1	10800000	10810000	0	0.148768	0	0	NA	0
chr1	10810000	10820000	0	0.152824	0	1	NA	0
chr1	10820000	10830000	0	0.175346	0	0	NA	0
chr1	10830000	10840000	0	0.19592	0	1	NA	0
chr1	10840000	10850000	0	0.161016	0	0	NA	0
chr1	10850000	10860000	0	0.242174	0	1	46.33	1
chr1	10860000	10870000	0	0.130038	1	1	NA	0
chr1	10870000	10880000	0	0.154265	0	1	NA	0
chr1	10880000	10890000	0	0.169238	1	1	NA	0
chr1	10890000	10900000	0	0.177192	0	1	NA	0
chr1	10900000	10910000	0	0.0647033	0	1	NA	0
chr1	10910000	10920000	0	0.108022	0	0	NA	0
chr1	10920000	10930000	0	0.177876	0	1	NA	0
chr1	10930000	10940000	0	0.0775096	0	0	NA	0
chr1	10940000	10950000	0	0.0646258	0	0	NA	0
chr1	10950000	10960000	2	0.159717	0	3	NA	0
chr1	10960000	10970000	0	0.266562	1	3	NA	0
chr1	10970000	10980000	0	0.1465	0	1	NA	0
chr1	10980000	10990000	0	0.106894	1	1	NA	0
chr1	10990000	11000000	0	0.101881	0	0	NA	0
chr1	11000000	11010000	0	0.186516	0	1	NA	0
chr1	11010000	11020000	0	0.0924781	0	0	NA	0
chr1	11020000	11030000	0	0.128305	0	1	NA	0
chr1	11030000	11040000	0	0.122854	0	2	NA	0
chr1	11040000	11050000	0	0.0769471	0	1	0	0
chr1	11050000	11060000	0	0.047964	0	0	NA	0
chr1	11060000	11070000	0	0.0264607	0	0	NA	0
chr1	11070000	11080000	0	0.176782	0	1	62.78	1
chr1	11080000	11090000	3+	0.0475298	0	1	NA	0
chr1	11090000	11100000	0	0.102699	1	1	NA	0
chr1	11100000	11110000	0	0.0928123	0	0	0.22	0
chr1	11110000	11120000	0	0.188696	0	1	15.55	1
chr1	11120000	11130000	0	0.165677	0	1	15.55	1
chr1	11130000	11140000	0	0.0661594	0	0	NA	0
chr1	11140000	11150000	0	0.0408392	0	0	NA	0
chr1	11150000	11160000	0	0.101075	1	1	162.16	1
chr1	11160000	11170000	0	0.0764092	0	1	162.16	1
chr1	11170000	11180000	0	0.0468921	0	0	NA	0
chr1	11180000	11190000	0	0.0643588	0	0	NA	0
chr1	11190000	11200000	0	0.099962	0	2	NA	0
chr1	11200000	11210000	0	0.0671547	1	2	NA	0
chr1	11210000	11220000	2	0.0928965	1	1	NA	0
chr1	11220000	11230000	0	0.0259769	0	0	NA	0
chr1	11230000	11240000	0	0.0683138	0	0	NA	0
chr1	11240000	11250000	0	0.068117	0	0	0	0
chr1	11250000	11260000	0	0.0717293	0	0	0	0
chr1	11260000	11270000	0	0.0522376	0	0	NA	0
chr1	11270000	11280000	0	0.0539099	0	0	NA	0
chr1	11280000	11290000	0	0.0347613	0	0	NA	0
chr1	11290000	11300000	0	0.0610745	0	0	NA	0
chr1	11300000	11310000	0	0.0664356	0	1	NA	0
chr1	11310000	11320000	0	0.0563341	0	0	NA	0
chr1	11320000	11330000	1	0.158801	1	1	14.77	1
chr1	11330000	11340000	0	0.157105	0	2	0.84	0
chr1	11340000	11350000	0	0.0880798	0	0	NA	0
chr1	11350000	11360000	0	0.0762081	0	0	NA	0
chr1	11360000	11370000	0	0.0797498	0	0	NA	0
chr1	11370000	11380000	0	0.183012	1	1	NA	0
chr1	11380000	11390000	0	0.120775	0	0	NA	0
chr1	11390000	11400000	0	0.114973	0	1	NA	0
chr1	11400000	11410000	0	0.0997745	0	0	NA	0
chr1	11410000	11420000	0	0.108671	0	0	NA	0
chr1	11420000	11430000	1	0.0856879	0	0	NA	0
chr1	11430000	11440000	0	0.0773034	0	0	NA	0
chr1	11440000	11450000	0	0.109859	0	0	NA	0
chr1	11450000	11460000	0	0.0871499	0	0	NA	0
chr1	11460000	11470000	0	0.0522644	0	0	NA	0
chr1	11470000	11480000	0	0.0736456	0	0	NA	0
chr1	11480000	11490000	0	0.0629569	0	0	NA	0
chr1	11490000	11500000	0	0.0973023	0	0	NA	0
chr1	11500000	11510000	0	0.134395	0	0	NA	0
chr1	11510000	11520000	0	0.119737	0	0	NA	0
chr1	11520000	11530000	0	0.0806132	0	0	NA	0
chr1	11530000	11540000	0	0.201879	0	1	0	0
chr1	11540000	11550000	0	0.141193	0	0	0	0
chr1	11550000	11560000	0	0.0898831	0	0	NA	0
chr1	11560000	11570000	0	0.054174	0	0	NA	0
chr1	11570000	11580000	0	0.0903237	0	0	NA	0
chr1	11580000	11590000	0	0.120502	0	0	NA	0
chr1	11590000	11600000	0	0.154536	0	0	NA	0
chr1	11600000	11610000	0	0.0764356	0	0	NA	0
chr1	11610000	11620000	0	0.132325	0	2	NA	0
chr1	11620000	11630000	0	0.111899	0	0	NA	0
chr1	11630000	11640000	0	0.09208	0	0	NA	0
chr1	11640000	11650000	0	0.0730229	0	0	NA	0
chr1	11650000	11660000	0	0.109745	0	0	NA	0
chr1	11660000	11670000	0	0.0649792	0	0	NA	0
chr1	11670000	11680000	0	0.110271	0	0	NA	0
chr1	11680000	11690000	0	0.0833354	0	0	NA	0
chr1	11690000	11700000	0	0.105795	0	1	NA	0
chr1	11700000	11710000	3+	0.138143	0	2	NA	0
chr1	11710000	11720000	0	0.230794	0	3	5.9	1
chr1	11720000	11730000	0	0.123074	0	1	2.06	0
chr1	11730000	11740000	0	0.121406	0	0	NA	0
chr1	11740000	11750000	0	0.207488	0	1	NA	0
chr1	11750000	11760000	0	0.188491	0	1	1.62	0
chr1	11760000	11770000	0	0.149395	0	0	NA	0
chr1	11770000	11780000	0	0.114571	0	2	NA	0
chr1	11780000	11790000	0	0.097203	0	1	NA	0
chr1	11790000	11800000	3+	0.211565	1	3	8.38	1
chr1	11800000	11810000	0	0.106861	0	0	NA	0
chr1	11810000	11820000	0	0.102859	0	0	NA	0
chr1	11820000	11830000	0	0.148582	0	0	0	0
chr1	11830000	11840000	0	0.0736158	0	0	NA	0
chr1	11840000	11850000	0	0.142829	0	1	NA	0
chr1	11850000	11860000	0	0.121011	0	1	NA	0
chr1	11860000	11870000	0	0.28315	1	2	1.905	0
chr1	11870000	11880000	2	0.0442775	0	0	NA	0
chr1	11880000	11890000	0	0.101321	0	0	NA	0
chr1	11890000	11900000	0	0.15124	0	1	NA	0
chr1	11900000	11910000	0	0.120447	0	0	0	0
chr1	11910000	11920000	0	0.0967837	0	1	0	0
chr1	11920000	11930000	0	0.096841	0	1	NA	0
chr1	11930000	11940000	0	0.0933919	0	0	NA	0
chr1	11940000	11950000	0	0.144369	0	0	NA	0
chr1	11950000	11960000	0	0.128979	0	1	NA	0
chr1	11960000	11970000	2	0.139916	1	2	NA	0
chr1	11970000	11980000	0	0.0859808	0	1	NA	0
chr1	11980000	11990000	0	0.121192	1	1	4.46	0
chr1	11990000	12000000	0	0.151864	0	1	7.52	1
chr1	12000000	12010000	0	0.0903085	0	0	NA	0
chr1	12010000	12020000	0	0.0867544	0	0	NA	0
chr1	12020000	12030000	0	0.101991	0	1	NA	0
chr1	12030000	12040000	2	0.106601	0	1	29.94	1
chr1	12040000	12050000	0	0.202784	2	2	29.94	1
chr1	12050000	12060000	0	0.0654563	0	0	NA	0
chr1	12060000	12070000	0	0.0922229	0	1	NA	0
chr1	12070000	12080000	0	0.191298	1	1	5.37	1
chr1	12080000	12090000	0	0.115525	0	0	5.37	1
chr1	12090000	12100000	0	0.10416	0	1	NA	0
chr1	12100000	12110000	0	0.0647745	0	0	NA	0
chr1	12110000	12120000	0	0.178427	0	1	NA	0
chr1	12120000	12130000	0	0.0981558	0	0	0	0
chr1	12130000	12140000	0	0.0869101	0	1	NA	0
chr1	12140000	12150000	0	0.109815	0	0	NA	0
chr1	12150000	12160000	0	0.072201	0	0	NA	0
chr1	12160000	12170000	0	0.0976171	0	0	NA	0
chr1	12170000	12180000	1	0.0988236	0	1	NA	0
chr1	12180000	12190000	0	0.0921118	1	1	NA	0
chr1	12190000	12200000	0	0.108154	0	1	NA	0
chr1	12200000	12210000	0	0.137074	0	1	NA	0
chr1	12210000	12220000	0	0.111401	0	0	NA	0
chr1	12220000	12230000	0	0.184065	0	1	0.02	0
chr1	12230000	12240000	0	0.126492	0	0	NA	0
chr1	12240000	12250000	0	0.151516	0	0	NA	0
chr1	12250000	12260000	0	0.135817	0	0	NA	0
chr1	12260000	12270000	0	0.156778	0	1	NA	0
chr1	12270000	12280000	0	0.0796502	0	0	NA	0
chr1	12280000	12290000	3+	0.0690957	0	1	18.25	1
chr1	12290000	12300000	0	0.146956	1	3	18.25	1
chr1	12300000	12310000	0	0.0566035	0	0	NA	0
chr1	12310000	12320000	0	0.0516172	0	0	NA	0
chr1	12320000	12330000	0	0.0347502	0	0	NA	0
chr1	12330000	12340000	0	0.0612895	0	1	NA	0
chr1	12340000	12350000	3+	0.0751109	0	0	NA	0
chr1	12350000	12360000	0	0.0454122	0	0	NA	0
chr1	12360000	12370000	0	0.0440515	0	0	NA	0
chr1	12370000	12380000	0	0.0536181	0	0	NA	0
chr1	12380000	12390000	0	0.0553771	0	0	NA	0
chr1	12390000	12400000	0	0.0411953	0	0	NA	0
chr1	12400000	12410000	0	0.0532842	0	0	NA	0
chr1	12410000	12420000	0	0.0500842	0	0	NA	0
chr1	12420000	12430000	0	0.045326	0	0	NA	0
chr1	12430000	12440000	0	0.0484062	0	0	NA	0
chr1	12440000	12450000	0	0.0727411	1	1	NA	0
chr1	12450000	12460000	0	0.0249113	0	0	NA	0
chr1	12460000	12470000	0	0.0527391	0	0	NA	0
chr1	12470000	12480000	0	0.0401935	0	0	NA	0
chr1	12480000	12490000	0	0.036328	0	0	NA	0
chr1	12490000	12500000	1	0.0843258	1	2	NA	0
chr1	12500000	12510000	0	0.038608	0	0	NA	0
chr1	12510000	12520000	0	0.0659217	0	0	NA	0
chr1	12520000	12530000	0	0.0538372	0	0	NA	0
chr1	12530000	12540000	0	0.0797254	0	1	NA	0
chr1	12540000	12550000	0	0.160428	1	2	NA	0
chr1	12550000	12560000	0	0.070484	0	0	NA	0
chr1	12560000	12570000	0	0.111169	0	1	NA	0
chr1	12570000	12580000	0	0.0799795	0	0	NA	0
chr1	12580000	12590000	0	0.0770451	0	0	NA	0
chr1	12590000	12600000	0	0.0677337	0	0	NA	0
chr1	12600000	12610000	0	0.170285	0	2	NA	0
chr1	12610000	12620000	0	0.167432	1	1	NA	0
chr1	12620000	12630000	0	0.080065	0	0	NA	0
chr1	12630000	12640000	0	0.109658	1	1	NA	0
chr1	12640000	12650000	0	0.11195	0	0	NA	0
chr1	12650000	12660000	0	0.192302	0	0	NA	0
chr1	12660000	12670000	0	0.16021	1	2	NA	0
chr1	12670000	12680000	2	0.293128	0	3	12.79	1
chr1	12680000	12690000	0	0.0799921	0	1	NA	0
chr1	12690000	12700000	0	0.0582692	0	0	NA	0
chr1	12700000	12710000	0	0.0660684	0	0	0	0
chr1	12710000	12720000	0	0.116885	0	1	NA	0
chr1	12720000	12730000	0	0.0663492	0	0	NA	0
chr1	12730000	12740000	0	0.047646	0	0	NA	0
chr1	12740000	12750000	0	0.0383863	0	0	NA	0
chr1	12750000	12760000	0	0.0442344	0	0	NA	0
chr1	12760000	12770000	0	0.0353295	0	0	NA	0
chr1	12770000	12780000	3+	0.0490396	0	0	0	0
chr1	12780000	12790000	0	0.0477034	0	0	NA	0
chr1	12790000	12800000	0	0.0209063	0	0	NA	0
chr1	12800000	12810000	0	0.0292695	0	0	0	0
chr1	12810000	12820000	0	0.0528229	0	0	NA	0
chr1	12820000	12830000	0	0.0658414	0	0	NA	0
chr1	12830000	12840000	0	0.0784471	0	0	0	0
chr1	12840000	12850000	0	0.0260799	0	0	NA	0
chr1	12850000	12860000	0	0.038979	0	0	0	0
chr1	12860000	12870000	0	0.0236651	0	0	NA	0
chr1	12870000	12880000	0	0.0478909	0	0	NA	0
chr1	12880000	12890000	0	0.017275	0	0	NA	0
chr1	12890000	12900000	0	0.0186281	0	0	0	0
chr1	12900000	12910000	0	0.0130162	0	0	0.07	0
chr1	12910000	12920000	0	0.0318767	0	0	0	0
chr1	12920000	12930000	1	0.0123711	0	0	NA	0
chr1	12930000	12940000	0	0.00174943	0	0	NA	0
chr1	12940000	12950000	0	0.00834496	0	0	0	0
chr1	12950000	12960000	0	0.00497685	0	0	0	0
chr1	12960000	12970000	0	0.001607	0	0	NA	0
chr1	12970000	12980000	0	0.00188515	0	0	0	0
chr1	12980000	12990000	0	0.00581	0	0	NA	0
chr1	12990000	13000000	0	0.00272263	0	0	NA	0
chr1	13000000	13010000	0	0	0	0	NA	0
chr1	13010000	13020000	0	0.000387897	0	0	NA	0
chr1	13020000	13030000	0	0.00044331	0	0	NA	0
chr1	13030000	13040000	0	0.000886619	0	0	0	0
chr1	13040000	13050000	0	0	0	0	NA	0
chr1	13050000	13060000	0	0.00315858	0	0	0	0
chr1	13060000	13070000	0	0	0	0	NA	0
chr1	13070000	13080000	0	0	0	0	NA	0
chr1	13080000	13090000	0	0	0	0	NA	0
chr1	13090000	13100000	0	0	0	0	NA	0
chr1	13100000	13110000	0	0	0	0	NA	0
chr1	13110000	13120000	0	0	0	0	0	0
chr1	13120000	13130000	0	0.000696569	0	0	NA	0
chr1	13130000	13140000	0	0.000635526	0	0	NA	0
chr1	13140000	13150000	0	0.00537296	0	0	NA	0
chr1	13150000	13160000	0	0.00210572	0	0	NA	0
chr1	13160000	13170000	0	0.00199489	0	0	NA	0
chr1	13170000	13180000	0	0.0144967	0	0	NA	0
chr1	13180000	13190000	0	0.0264845	0	0	NA	0
chr1	13190000	13200000	0	0.00298022	0	0	NA	0
chr1	13200000	13210000	0	0.00469697	0	0	NA	0
chr1	13210000	13220000	0	0.0072027	0	0	0	0
chr1	13220000	13230000	0	5.13011e-05	0	0	0	0
chr1	13230000	13240000	0	0	0	0	NA	0
chr1	13240000	13250000	0	0	0	0	NA	0
chr1	13250000	13260000	0	0	0	0	NA	0
chr1	13260000	13270000	0	0	0	0	NA	0
chr1	13270000	13280000	0	0	0	0	NA	0
chr1	13280000	13290000	0	0	0	0	NA	0
chr1	13290000	13300000	0	0	0	0	NA	0
chr1	13300000	13310000	0	0	0	0	NA	0
chr1	13310000	13320000	0	0	0	0	NA	0
chr1	13320000	13330000	0	0	0	0	NA	0
chr1	13330000	13340000	0	0.000387897	0	0	0	0
chr1	13340000	13350000	0	0	0	0	NA	0
chr1	13350000	13360000	0	0	0	0	0	0
chr1	13360000	13370000	0	0	0	0	0	0
chr1	13370000	13380000	0	0.00413351	0	0	NA	0
chr1	13380000	13390000	0	0.00257154	0	0	0	0
chr1	13390000	13400000	0	0	0	0	0	0
chr1	13400000	13410000	0	0	0	0	NA	0
chr1	13410000	13420000	0	0	0	0	NA	0
chr1	13420000	13430000	0	0.00044331	0	0	0	0
chr1	13430000	13440000	0	0	0	0	NA	0
chr1	13440000	13450000	0	0	0	0	NA	0
chr1	13450000	13460000	0	0	0	0	0	0
chr1	13460000	13470000	0	0	0	0	NA	0
chr1	13470000	13480000	0	0.000775792	0	0	0	0
chr1	13480000	13490000	0	0.000831207	0	0	NA	0
chr1	13490000	13500000	0	0.000387897	0	0	0	0
chr1	13500000	13510000	0	0	0	0	NA	0
chr1	13510000	13520000	0	0	0	0	0	0
chr1	13520000	13530000	0	0	0	0	NA	0
chr1	13530000	13540000	0	0	0	0	NA	0
chr1	13540000	13550000	0	0	0	0	NA	0
chr1	13550000	13560000	0	0	0	0	NA	0
chr1	13560000	13570000	0	0	0	0	NA	0
chr1	13570000	13580000	0	0	0	0	NA	0
chr1	13580000	13590000	0	0	0	0	NA	0
chr1	13590000	13600000	0	0	0	0	NA	0
chr1	13600000	13610000	0	0	0	0	NA	0
chr1	13610000	13620000	0	0	0	0	NA	0
chr1	13620000	13630000	0	0	0	0	NA	0
chr1	13630000	13640000	0	0	0	0	NA	0
chr1	13640000	13650000	0	0	0	0	0	0
chr1	13650000	13660000	0	0	0	0	NA	0
chr1	13660000	13670000	0	0	0	0	NA	0
chr1	13670000	13680000	0	0.00132993	0	0	0	0
chr1	13680000	13690000	0	0	0	0	NA	0
chr1	13690000	13700000	0	0	0	0	0	0
chr1	13700000	13710000	0	0.000393092	0	0	NA	0
chr1	13710000	13720000	0	0.00121391	0	0	0	0
chr1	13720000	13730000	0	0	0	0	NA	0
chr1	13730000	13740000	0	0.00205031	0	0	0	0
chr1	13740000	13750000	0	0	0	0	NA	0
chr1	13750000	13760000	0	0	0	0	NA	0
chr1	13760000	13770000	0	0.000337678	0	0	NA	0
chr1	13770000	13780000	2	0.0124629	0	0	NA	0
chr1	13780000	13790000	0	0.0553251	0	0	NA	0
chr1	13790000	13800000	0	0.0943517	0	0	NA	0
chr1	13800000	13810000	0	0.0664059	0	0	NA	0
chr1	13810000	13820000	0	0.0695019	0	0	NA	0
chr1	13820000	13830000	0	0.0635644	0	0	NA	0
chr1	13830000	13840000	0	0.0888443	0	0	0	0
chr1	13840000	13850000	0	0.0967103	0	0	0	0
chr1	13850000	13860000	0	0.0699013	0	0	NA	0
chr1	13860000	13870000	0	0.0769888	0	0	NA	0
chr1	13870000	13880000	0	0.0741361	0	1	NA	0
chr1	13880000	13890000	0	0.041838	0	0	NA	0
chr1	13890000	13900000	0	0.0189876	0	0	NA	0
chr1	13900000	13910000	0	0.0862309	0	0	28.93	1
chr1	13910000	13920000	0	0.161611	0	2	28.93	1
chr1	13920000	13930000	0	0.0949538	1	3	NA	0
chr1	13930000	13940000	0	0.0643799	0	1	NA	0
chr1	13940000	13950000	0	0.121009	0	1	NA	0
chr1	13950000	13960000	0	0.0547413	0	0	NA	0
chr1	13960000	13970000	0	0.0627832	0	0	NA	0
chr1	13970000	13980000	0	0.0583577	0	0	NA	0
chr1	13980000	13990000	0	0.0498182	0	1	NA	0
chr1	13990000	14000000	0	0.0865121	0	2	NA	0
chr1	14000000	14010000	0	0.0374504	0	0	NA	0
chr1	14010000	14020000	0	0.0438457	0	1	NA	0
chr1	14020000	14030000	0	0.126123	0	1	17.57	1
chr1	14030000	14040000	0	0.060192	0	1	NA	0
chr1	14040000	14050000	0	0.0557427	0	0	NA	0
chr1	14050000	14060000	0	0.0710453	0	1	NA	0
chr1	14060000	14070000	0	0.0496158	0	0	NA	0
chr1	14070000	14080000	0	0.143523	0	1	NA	0
chr1	14080000	14090000	0	0.0699663	0	1	NA	0
chr1	14090000	14100000	0	0.0725462	0	1	NA	0
chr1	14100000	14110000	0	0.0920992	0	0	NA	0
chr1	14110000	14120000	0	0.0701184	0	0	NA	0
chr1	14120000	14130000	0	0.162745	0	2	NA	0
chr1	14130000	14140000	0	0.116316	0	1	NA	0
chr1	14140000	14150000	0	0.105384	0	2	NA	0
chr1	14150000	14160000	1	0.103605	0	0	NA	0
chr1	14160000	14170000	0	0.0423034	0	0	NA	0
chr1	14170000	14180000	0	0.023371	0	0	NA	0
chr1	14180000	14190000	0	0.0277941	0	0	NA	0
chr1	14190000	14200000	0	0.0541824	0	0	NA	0
chr1	14200000	14210000	0	0.0648786	0	0	NA	0
chr1	14210000	14220000	0	0.0589941	0	0	NA	0
chr1	14220000	14230000	0	0.0718209	0	0	NA	0
chr1	14230000	14240000	0	0.0592112	0	0	NA	0
chr1	14240000	14250000	0	0.0590766	0	0	NA	0
chr1	14250000	14260000	0	0.0722655	0	0	NA	0
chr1	14260000	14270000	0	0.0383601	0	0	NA	0
chr1	14270000	14280000	0	0.0687482	0	0	NA	0
chr1	14280000	14290000	3+	0.084081	0	1	NA	0
chr1	14290000	14300000	0	0.101324	0	1	NA	0
chr1	14300000	14310000	0	0.0645706	0	0	NA	0
chr1	14310000	14320000	0	0.0343662	0	0	NA	0
chr1	14320000	14330000	0	0.0335041	0	1	NA	0
chr1	14330000	14340000	0	0.0478772	0	0	NA	0
chr1	14340000	14350000	0	0.0521542	0	0	NA	0
chr1	14350000	14360000	0	0.0372419	0	0	NA	0
chr1	14360000	14370000	0	0.0805559	0	0	NA	0
chr1	14370000	14380000	0	0.0443718	0	0	NA	0
chr1	14380000	14390000	0	0.069621	1	1	NA	0
chr1	14390000	14400000	0	0.0770601	0	1	NA	0
chr1	14400000	14410000	0	0.0569241	0	0	NA	0
chr1	14410000	14420000	0	0.0401834	0	0	NA	0
chr1	14420000	14430000	0	0.0567767	0	0	NA	0
chr1	14430000	14440000	2	0.0602559	0	0	NA	0
chr1	14440000	14450000	0	0.0691872	0	2	NA	0
chr1	14450000	14460000	0	0.0758484	0	0	NA	0
chr1	14460000	14470000	0	0.112957	0	2	NA	0
chr1	14470000	14480000	0	0.0445043	0	2	NA	0
chr1	14480000	14490000	0	0.0243312	0	0	NA	0
chr1	14490000	14500000	0	0.0432731	0	0	NA	0
chr1	14500000	14510000	0	0.0378861	0	0	NA	0
chr1	14510000	14520000	0	0.0642959	1	1	NA	0
chr1	14520000	14530000	0	0.0497331	0	0	NA	0
chr1	14530000	14540000	0	0.041451	0	0	NA	0
chr1	14540000	14550000	0	0.0447284	0	1	NA	0
chr1	14550000	14560000	0	0.036125	0	0	NA	0
chr1	14560000	14570000	0	0.0407788	0	0	NA	0
chr1	14570000	14580000	0	0.0405371	0	0	NA	0
chr1	14580000	14590000	0	0.0574332	0	0	NA	0
chr1	14590000	14600000	0	0.0568045	1	1	NA	0
chr1	14600000	14610000	0	0.0522101	0	0	NA	0
chr1	14610000	14620000	0	0.0452163	0	1	NA	0
chr1	14620000	14630000	0	0.0827454	0	1	NA	0
chr1	14630000	14640000	0	0.0484287	0	0	NA	0
chr1	14640000	14650000	0	0.0446457	0	1	NA	0
chr1	14650000	14660000	0	0.0460735	0	0	NA	0
chr1	14660000	14670000	0	0.0467999	0	1	NA	0
chr1	14670000	14680000	0	0.0556449	0	0	NA	0
chr1	14680000	14690000	0	0.0335807	0	1	NA	0
chr1	14690000	14700000	0	0.0879231	0	1	NA	0
chr1	14700000	14710000	0	0.0343688	0	0	NA	0
chr1	14710000	14720000	0	0.0320919	0	0	NA	0
chr1	14720000	14730000	0	0.056862	0	0	NA	0
chr1	14730000	14740000	0	0.0486671	0	0	NA	0
chr1	14740000	14750000	0	0.0695409	0	0	NA	0
chr1	14750000	14760000	0	0.0515159	0	0	NA	0
chr1	14760000	14770000	0	0.114186	0	1	NA	0
chr1	14770000	14780000	0	0.0708139	0	0	NA	0
chr1	14780000	14790000	0	0.057888	0	0	NA	0
chr1	14790000	14800000	0	0.0502689	0	0	NA	0
chr1	14800000	14810000	0	0.0668226	0	0	NA	0
chr1	14810000	14820000	0	0.0796215	0	1	NA	0
chr1	14820000	14830000	0	0.0578348	0	0	NA	0
chr1	14830000	14840000	0	0.0611243	0	0	NA	0
chr1	14840000	14850000	0	0.164706	0	3	NA	0
chr1	14850000	14860000	0	0.0829989	0	0	NA	0
chr1	14860000	14870000	1	0.0663386	0	1	NA	0
chr1	14870000	14880000	0	0.0829184	0	1	NA	0
chr1	14880000	14890000	0	0.0754797	0	0	NA	0
chr1	14890000	14900000	0	0.0655397	0	0	NA	0
chr1	14900000	14910000	0	0.0716804	0	0	NA	0
chr1	14910000	14920000	0	0.0794158	0	1	NA	0
chr1	14920000	14930000	0	0.100465	0	0	5.1	1
chr1	14930000	14940000	0	0.0506148	0	0	NA	0
chr1	14940000	14950000	0	0.0543602	0	0	NA	0
chr1	14950000	14960000	0	0.113588	0	1	NA	0
chr1	14960000	14970000	0	0.0804853	0	0	NA	0
chr1	14970000	14980000	0	0.0657788	0	0	NA	0
chr1	14980000	14990000	0	0.0702778	0	0	NA	0
chr1	14990000	15000000	0	0.0662269	0	1	NA	0
chr1	15000000	15010000	0	0.0652771	0	0	NA	0
chr1	15010000	15020000	0	0.0808161	0	0	NA	0
chr1	15020000	15030000	0	0.0843623	0	0	NA	0
chr1	15030000	15040000	0	0.0988678	1	1	NA	0
chr1	15040000	15050000	0	0.0766174	0	1	NA	0
chr1	15050000	15060000	0	0.145167	0	2	NA	0
chr1	15060000	15070000	0	0.154282	1	1	NA	0
chr1	15070000	15080000	0	0.0480116	0	0	NA	0
chr1	15080000	15090000	0	0.102652	0	1	NA	0
chr1	15090000	15100000	0	0.109631	0	1	NA	0
chr1	15100000	15110000	0	0.0946829	0	1	NA	0
chr1	15110000	15120000	0	0.103724	1	2	NA	0
chr1	15120000	15130000	0	0.0872819	0	0	NA	0
chr1	15130000	15140000	0	0.122764	0	1	NA	0
chr1	15140000	15150000	0	0.0825806	0	1	NA	0
chr1	15150000	15160000	0	0.0726272	0	0	NA	0
chr1	15160000	15170000	0	0.0819367	0	0	NA	0
chr1	15170000	15180000	0	0.105808	0	0	NA	0
chr1	15180000	15190000	0	0.0903645	0	0	NA	0
chr1	15190000	15200000	0	0.084692	0	0	NA	0
chr1	15200000	15210000	0	0.122212	0	1	NA	0
chr1	15210000	15220000	0	0.0738335	0	0	NA	0
chr1	15220000	15230000	0	0.114787	0	1	NA	0
chr1	15230000	15240000	0	0.146264	0	1	NA	0
chr1	15240000	15250000	0	0.0999884	0	1	NA	0
chr1	15250000	15260000	0	0.232024	0	1	NA	0
chr1	15260000	15270000	0	0.125911	0	1	NA	0
chr1	15270000	15280000	0	0.127457	0	2	NA	0
chr1	15280000	15290000	0	0.152111	0	2	NA	0
chr1	15290000	15300000	0	0.123472	0	2	NA	0
chr1	15300000	15310000	0	0.0820328	0	0	NA	0
chr1	15310000	15320000	0	0.0979615	0	1	NA	0
chr1	15320000	15330000	0	0.11288	0	1	NA	0
chr1	15330000	15340000	0	0.0940874	0	0	NA	0
chr1	15340000	15350000	0	0.145763	1	1	NA	0
chr1	15350000	15360000	2	0.131443	0	1	NA	0
chr1	15360000	15370000	0	0.080716	0	0	NA	0
chr1	15370000	15380000	0	0.122763	0	1	NA	0
chr1	15380000	15390000	0	0.120668	0	0	NA	0
chr1	15390000	15400000	0	0.122012	0	1	NA	0
chr1	15400000	15410000	0	0.139591	0	0	NA	0
chr1	15410000	15420000	0	0.114039	0	2	NA	0
chr1	15420000	15430000	0	0.130181	0	1	NA	0
chr1	15430000	15440000	0	0.0876815	0	0	NA	0
chr1	15440000	15450000	0	0.115933	0	0	NA	0
chr1	15450000	15460000	3+	0.130361	0	1	NA	0
chr1	15460000	15470000	0	0.0814454	0	2	NA	0
chr1	15470000	15480000	0	0.170912	0	2	4.94	0
chr1	15480000	15490000	0	0.183826	0	2	4.94	0
chr1	15490000	15500000	0	0.0894336	1	3	0.63	0
chr1	15500000	15510000	0	0.10858	0	1	NA	0
chr1	15510000	15520000	0	0.105842	0	0	NA	0
chr1	15520000	15530000	0	0.113886	1	1	NA	0
chr1	15530000	15540000	0	0.107107	0	1	NA	0
chr1	15540000	15550000	0	0.0874012	0	0	NA	0
chr1	15550000	15560000	0	0.0567735	0	0	NA	0
chr1	15560000	15570000	0	0.0589866	0	0	NA	0
chr1	15570000	15580000	0	0.113902	0	2	0.1	0
chr1	15580000	15590000	0	0.076399	0	0	NA	0
chr1	15590000	15600000	0	0.0596695	1	1	NA	0
chr1	15600000	15610000	0	0.0808157	0	0	NA	0
chr1	15610000	15620000	0	0.0986992	1	1	NA	0
chr1	15620000	15630000	0	0.100956	0	1	NA	0
chr1	15630000	15640000	1	0.0729391	0	1	NA	0
chr1	15640000	15650000	0	0.0700862	0	1	NA	0
chr1	15650000	15660000	0	0.112919	0	2	NA	0
chr1	15660000	15670000	0	0.126708	0	1	NA	0
chr1	15670000	15680000	0	0.167637	1	2	NA	0
chr1	15680000	15690000	0	0.0857628	0	0	NA	0
chr1	15690000	15700000	0	0.123077	1	1	NA	0
chr1	15700000	15710000	0	0.090486	0	0	NA	0
chr1	15710000	15720000	0	0.0997602	0	0	NA	0
chr1	15720000	15730000	0	0.103313	1	1	NA	0
chr1	15730000	15740000	0	0.188387	0	1	19.31	1
chr1	15740000	15750000	0	0.197588	0	2	NA	0
chr1	15750000	15760000	0	0.162093	0	3	NA	0
chr1	15760000	15770000	2	0.0851254	0	0	0.1	0
chr1	15770000	15780000	0	0.099005	0	0	NA	0
chr1	15780000	15790000	0	0.0535582	0	1	0	0
chr1	15790000	15800000	0	0.0617083	0	1	0.19	0
chr1	15800000	15810000	0	0.0427276	0	1	NA	0
chr1	15810000	15820000	0	0.0618555	0	1	NA	0
chr1	15820000	15830000	0	0.0901248	0	0	NA	0
chr1	15830000	15840000	0	0.0795913	0	0	NA	0
chr1	15840000	15850000	3+	0.0521795	0	0	NA	0
chr1	15850000	15860000	0	0.265191	1	2	2.24	0
chr1	15860000	15870000	0	0.0548539	0	0	NA	0
chr1	15870000	15880000	0	0.0505057	0	0	NA	0
chr1	15880000	15890000	0	0.0397515	1	1	NA	0
chr1	15890000	15900000	0	0.0606459	0	0	NA	0
chr1	15900000	15910000	0	0.0684223	0	0	NA	0
chr1	15910000	15920000	1	0.0833712	0	2	0.07	0
chr1	15920000	15930000	0	0.0746789	0	1	NA	0
chr1	15930000	15940000	0	0.103485	1	1	NA	0
chr1	15940000	15950000	0	0.195742	0	2	9.15	1
chr1	15950000	15960000	0	0.047009	0	1	NA	0
chr1	15960000	15970000	0	0.0545197	0	0	NA	0
chr1	15970000	15980000	0	0.053303	0	0	NA	0
chr1	15980000	15990000	0	0.0425361	0	0	0.09	0
chr1	15990000	16000000	0	0.0323369	0	0	NA	0
chr1	16000000	16010000	0	0.115362	1	4	21.64	1
chr1	16010000	16020000	0	0.122962	0	0	21.64	1
chr1	16020000	16030000	0	0.0853198	0	1	NA	0
chr1	16030000	16040000	0	0.099933	0	1	NA	0
chr1	16040000	16050000	0	0.106033	0	0	NA	0
chr1	16050000	16060000	0	0.167271	0	0	NA	0
chr1	16060000	16070000	0	0.220144	1	2	0.15	0
chr1	16070000	16080000	0	0.102018	0	1	NA	0
chr1	16080000	16090000	0	0.21876	0	0	17.63	1
chr1	16090000	16100000	0	0.150662	0	2	NA	0
chr1	16100000	16110000	0	0.0420425	0	0	NA	0
chr1	16110000	16120000	0	0.0765629	0	2	NA	0
chr1	16120000	16130000	3+	0.184195	2	3	NA	0
chr1	16130000	16140000	0	0.0372153	0	0	NA	0
chr1	16140000	16150000	0	0.0671909	0	1	NA	0
chr1	16150000	16160000	0	0.0552643	0	2	NA	0
chr1	16160000	16170000	0	0.152359	1	2	NA	0
chr1	16170000	16180000	0	0.179921	0	2	15.88	1
chr1	16180000	16190000	0	0.0260081	0	0	NA	0
chr1	16190000	16200000	0	0.0363308	0	0	NA	0
chr1	16200000	16210000	0	0.0474908	0	0	NA	0
chr1	16210000	16220000	0	0.0649046	1	1	NA	0
chr1	16220000	16230000	0	0.0454048	0	2	NA	0
chr1	16230000	16240000	0	0.0293305	0	0	NA	0
chr1	16240000	16250000	0	0.0456808	1	3	NA	0
chr1	16250000	16260000	0	0.093927	1	1	NA	0
chr1	16260000	16270000	1	0.145313	0	0	NA	0
chr1	16270000	16280000	0	0.297893	2	2	NA	0
chr1	16280000	16290000	0	0.103571	0	0	NA	0
chr1	16290000	16300000	0	0.0639101	0	0	NA	0
chr1	16300000	16310000	0	0.132378	0	2	14.13	1
chr1	16310000	16320000	0	0.0980071	0	0	NA	0
chr1	16320000	16330000	0	0.0841359	0	1	0	0
chr1	16330000	16340000	2	0.194267	0	2	0	0
chr1	16340000	16350000	0	0.185637	0	0	0.115	0
chr1	16350000	16360000	0	0.154483	0	1	NA	0
chr1	16360000	16370000	0	0.084513	0	0	0	0
chr1	16370000	16380000	0	0.104713	0	0	0	0
chr1	16380000	16390000	0	0.148447	0	2	NA	0
chr1	16390000	16400000	3+	0.200776	0	0	0.07	0
chr1	16400000	16410000	0	0.267868	0	4	0.07	0
chr1	16410000	16420000	0	0.165292	0	1	NA	0
chr1	16420000	16430000	0	0.0583227	0	0	NA	0
chr1	16430000	16440000	0	0.110578	0	1	NA	0
chr1	16440000	16450000	0	0.162447	0	1	NA	0
chr1	16450000	16460000	0	0.146189	0	0	NA	0
chr1	16460000	16470000	0	0.2094	0	1	NA	0
chr1	16470000	16480000	0	0.315104	0	3	NA	0
chr1	16480000	16490000	0	0.230117	0	2	21.37	1
chr1	16490000	16500000	0	0.191233	2	3	NA	0
chr1	16500000	16510000	0	0.219572	1	3	NA	0
chr1	16510000	16520000	1	0.174457	1	3	NA	0
chr1	16520000	16530000	0	0.0830177	0	0	NA	0
chr1	16530000	16540000	0	0.238116	0	2	1.74	0
chr1	16540000	16550000	0	0.21495	0	1	1.74	0
chr1	16550000	16560000	0	0.109089	0	0	0	0
chr1	16560000	16570000	0	0.183579	1	2	0.6	0
chr1	16570000	16580000	2	0.110807	0	2	NA	0
chr1	16580000	16590000	0	0.0439725	0	1	NA	0
chr1	16590000	16600000	0	0.0438867	0	0	NA	0
chr1	16600000	16610000	0	0.0380698	0	0	NA	0
chr1	16610000	16620000	0	0.0413477	0	0	NA	0
chr1	16620000	16630000	0	0.117979	1	2	NA	0
chr1	16630000	16640000	0	0.0195331	0	0	NA	0
chr1	16640000	16650000	0	0.0714469	0	1	NA	0
chr1	16650000	16660000	0	0.0413456	0	1	NA	0
chr1	16660000	16670000	0	0.0377887	0	0	NA	0
chr1	16670000	16680000	0	0.131697	0	1	7.14	1
chr1	16680000	16690000	0	0.0264382	0	1	10.58	1
chr1	16690000	16700000	0	0.146064	0	2	NA	0
chr1	16700000	16710000	2	0.0391762	0	0	NA	0
chr1	16710000	16720000	0	0.121963	0	1	NA	0
chr1	16720000	16730000	0	0.175235	1	1	NA	0
chr1	16730000	16740000	0	0.107405	0	0	NA	0
chr1	16740000	16750000	0	0.089762	0	0	NA	0
chr1	16750000	16760000	0	0.0796736	0	0	NA	0
chr1	16760000	16770000	3+	0.158602	1	2	6.445	1
chr1	16770000	16780000	0	0.0779427	0	0	NA	0
chr1	16780000	16790000	0	0.0478595	0	0	NA	0
chr1	16790000	16800000	0	0.0480541	0	0	NA	0
chr1	16800000	16810000	0	0.0552931	0	0	NA	0
chr1	16810000	16820000	0	0.0319726	0	1	NA	0
chr1	16820000	16830000	0	0.137059	0	1	NA	0
chr1	16830000	16840000	0	0.0356024	0	1	NA	0
chr1	16840000	16850000	0	0.0607522	1	1	NA	0
chr1	16850000	16860000	2	0.023874	1	1	NA	0
chr1	16860000	16870000	0	0.0491411	1	2	0	0
chr1	16870000	16880000	0	0.0159869	0	1	NA	0
chr1	16880000	16890000	0	0.027306	1	2	NA	0
chr1	16890000	16900000	0	0.0131608	0	4	NA	0
chr1	16900000	16910000	0	0.0190251	0	0	NA	0
chr1	16910000	16920000	0	0.0246872	1	1	NA	0
chr1	16920000	16930000	0	0.0834145	0	2	NA	0
chr1	16930000	16940000	0	0.214603	1	2	6.26	1
chr1	16940000	16950000	0	0.419505	2	3	6.26	1
chr1	16950000	16960000	0	0.348824	1	2	NA	0
chr1	16960000	16970000	0	0.0702223	0	0	NA	0
chr1	16970000	16980000	0	0.177216	1	1	NA	0
chr1	16980000	16990000	0	0.00186545	0	0	NA	0
chr1	16990000	17000000	0	7.72763e-05	0	0	0	0
chr1	17000000	17010000	0	0.0413722	0	1	0	0
chr1	17010000	17020000	0	0.10201	0	0	NA	0
chr1	17020000	17030000	0	0.22778	0	1	NA	0
chr1	17030000	17040000	0	0.260183	1	1	NA	0
chr1	17040000	17050000	0	0.141026	0	0	NA	0
chr1	17050000	17060000	0	0.0778058	0	1	0	0
chr1	17060000	17070000	0	0.00134422	0	0	2.455	0
chr1	17070000	17080000	0	0.00441059	0	1	NA	0
chr1	17080000	17090000	0	0.0165256	0	3	NA	0
chr1	17090000	17100000	0	0.0127164	1	2	NA	0
chr1	17100000	17110000	0	0.0062453	1	1	NA	0
chr1	17110000	17120000	0	0.00239881	0	1	NA	0
chr1	17120000	17130000	0	0.00425084	0	2	NA	0
chr1	17130000	17140000	0	0	0	0	NA	0
chr1	17140000	17150000	0	0	0	0	NA	0
chr1	17150000	17160000	0	0	0	0	NA	0
chr1	17160000	17170000	0	0	0	0	NA	0
chr1	17170000	17180000	0	0.00166241	0	0	NA	0
chr1	17180000	17190000	0	0.0109269	0	1	NA	0
chr1	17190000	17200000	0	0.0503958	1	2	NA	0
chr1	17200000	17210000	0	0.0362518	0	2	NA	0
chr1	17210000	17220000	0	0.0981208	0	1	NA	0
chr1	17220000	17230000	0	0.0560404	1	3	NA	0
chr1	17230000	17240000	0	0.219734	1	1	NA	0
chr1	17240000	17250000	0	0.291133	0	1	NA	0
chr1	17250000	17260000	0	0.391642	2	2	NA	0
chr1	17260000	17270000	0	0.068485	0	0	NA	0
chr1	17270000	17280000	2	0.252475	2	2	NA	0
chr1	17280000	17290000	0	0.135538	0	2	NA	0
chr1	17290000	17300000	0	0.150168	0	1	NA	0
chr1	17300000	17310000	0	0.227304	1	1	1.07	0
chr1	17310000	17320000	0	0.209626	0	1	NA	0
chr1	17320000	17330000	0	0.119037	0	0	NA	0
chr1	17330000	17340000	0	0.236743	1	2	16.56	1
chr1	17340000	17350000	0	0.0688374	0	1	NA	0
chr1	17350000	17360000	0	0.0439573	0	0	NA	0
chr1	17360000	17370000	0	0.0387175	0	0	NA	0
chr1	17370000	17380000	0	0.05754	0	1	103.84	1
chr1	17380000	17390000	2	0.201661	2	2	103.84	1
chr1	17390000	17400000	0	0.0948797	0	0	NA	0
chr1	17400000	17410000	0	0.0973203	0	1	NA	0
chr1	17410000	17420000	0	0.11573	0	0	NA	0
chr1	17420000	17430000	0	0.137261	0	0	NA	0
chr1	17430000	17440000	0	0.094876	0	0	NA	0
chr1	17440000	17450000	0	0.178005	0	1	0.05	0
chr1	17450000	17460000	2	0.145072	0	2	NA	0
chr1	17460000	17470000	0	0.0643602	0	0	NA	0
chr1	17470000	17480000	0	0.0669373	0	0	NA	0
chr1	17480000	17490000	0	0.0803386	0	0	NA	0
chr1	17490000	17500000	0	0.113997	0	1	NA	0
chr1	17500000	17510000	0	0.0399898	0	0	NA	0
chr1	17510000	17520000	0	0.167453	0	4	NA	0
chr1	17520000	17530000	0	0.088077	0	0	NA	0
chr1	17530000	17540000	0	0.20077	0	2	1.12	0
chr1	17540000	17550000	0	0.173955	1	2	NA	0
chr1	17550000	17560000	0	0.142672	0	2	NA	0
chr1	17560000	17570000	1	0.190357	1	4	NA	0
chr1	17570000	17580000	0	0.187842	0	3	0.2	0
chr1	17580000	17590000	0	0.129592	0	1	NA	0
chr1	17590000	17600000	0	0.120904	0	1	NA	0
chr1	17600000	17610000	0	0.183614	1	2	NA	0
chr1	17610000	17620000	0	0.121267	0	3	NA	0
chr1	17620000	17630000	0	0.100016	1	1	NA	0
chr1	17630000	17640000	0	0.107468	0	2	0	0
chr1	17640000	17650000	0	0.0715626	0	0	NA	0
chr1	17650000	17660000	0	0.0492329	0	0	NA	0
chr1	17660000	17670000	0	0.104748	0	1	NA	0
chr1	17670000	17680000	0	0.147757	1	1	0	0
chr1	17680000	17690000	0	0.0731344	0	0	NA	0
chr1	17690000	17700000	0	0.182573	2	3	NA	0
chr1	17700000	17710000	0	0.0994885	0	1	NA	0
chr1	17710000	17720000	0	0.101559	0	0	NA	0
chr1	17720000	17730000	0	0.148049	0	1	NA	0
chr1	17730000	17740000	3+	0.152345	0	1	NA	0
chr1	17740000	17750000	0	0.124271	0	1	NA	0
chr1	17750000	17760000	0	0.0940255	0	0	NA	0
chr1	17760000	17770000	0	0.250935	2	2	20.24	1
chr1	17770000	17780000	0	0.0429727	1	1	NA	0
chr1	17780000	17790000	0	0.0969643	1	1	NA	0
chr1	17790000	17800000	0	0.0375573	0	0	NA	0
chr1	17800000	17810000	0	0.0727024	1	1	NA	0
chr1	17810000	17820000	0	0.0569493	1	3	NA	0
chr1	17820000	17830000	1	0.106234	1	2	NA	0
chr1	17830000	17840000	0	0.0703178	0	1	NA	0
chr1	17840000	17850000	0	0.178504	1	1	NA	0
chr1	17850000	17860000	0	0.0888979	0	0	NA	0
chr1	17860000	17870000	0	0.143902	0	0	5.21	1
chr1	17870000	17880000	0	0.0830881	0	1	NA	0
chr1	17880000	17890000	0	0.161256	1	2	NA	0
chr1	17890000	17900000	0	0.15019	0	1	NA	0
chr1	17900000	17910000	0	0.196965	0	1	NA	0
chr1	17910000	17920000	0	0.149069	0	1	NA	0
chr1	17920000	17930000	0	0.083988	0	0	NA	0
chr1	17930000	17940000	0	0.151761	0	1	NA	0
chr1	17940000	17950000	0	0.150382	0	2	NA	0
chr1	17950000	17960000	0	0.188365	0	1	NA	0
chr1	17960000	17970000	0	0.160768	0	1	NA	0
chr1	17970000	17980000	2	0.151576	0	0	NA	0
chr1	17980000	17990000	0	0.185141	0	2	NA	0
chr1	17990000	18000000	0	0.15902	0	0	NA	0
chr1	18000000	18010000	0	0.148778	0	0	NA	0
chr1	18010000	18020000	0	0.140372	0	0	NA	0
chr1	18020000	18030000	0	0.13795	0	0	NA	0
chr1	18030000	18040000	0	0.097959	0	0	NA	0
chr1	18040000	18050000	0	0.0927008	0	0	NA	0
chr1	18050000	18060000	0	0.108926	0	0	NA	0
chr1	18060000	18070000	0	0.112471	0	0	NA	0
chr1	18070000	18080000	0	0.0829268	0	0	NA	0
chr1	18080000	18090000	1	0.106573	0	0	0.03	0
chr1	18090000	18100000	0	0.12765	0	0	NA	0
chr1	18100000	18110000	0	0.0810223	0	0	NA	0
chr1	18110000	18120000	0	0.0781556	0	0	NA	0
chr1	18120000	18130000	0	0.0902253	0	0	NA	0
chr1	18130000	18140000	0	0.0531714	0	0	NA	0
chr1	18140000	18150000	0	0.0578497	0	0	NA	0
chr1	18150000	18160000	0	0.11967	0	0	NA	0
chr1	18160000	18170000	0	0.112096	0	0	NA	0
chr1	18170000	18180000	0	0.0997663	0	0	NA	0
chr1	18180000	18190000	0	0.0871244	0	0	NA	0
chr1	18190000	18200000	0	0.0939076	0	1	NA	0
chr1	18200000	18210000	0	0.141713	0	1	NA	0
chr1	18210000	18220000	0	0.110865	0	0	NA	0
chr1	18220000	18230000	0	0.0543957	0	0	NA	0
chr1	18230000	18240000	1	0.0714338	0	0	NA	0
chr1	18240000	18250000	0	0.0929997	0	0	NA	0
chr1	18250000	18260000	0	0.0868352	0	0	NA	0
chr1	18260000	18270000	0	0.0619157	0	0	NA	0
chr1	18270000	18280000	0	0.0944955	0	0	NA	0
chr1	18280000	18290000	0	0.0944559	0	0	NA	0
chr1	18290000	18300000	0	0.0810284	0	0	NA	0
chr1	18300000	18310000	0	0.0696645	0	0	NA	0
chr1	18310000	18320000	0	0.0752331	0	0	NA	0
chr1	18320000	18330000	0	0.0543669	0	0	NA	0
chr1	18330000	18340000	0	0.0867661	0	0	NA	0
chr1	18340000	18350000	0	0.0642861	0	0	NA	0
chr1	18350000	18360000	0	0.0819259	0	0	NA	0
chr1	18360000	18370000	0	0.0807723	0	0	NA	0
chr1	18370000	18380000	0	0.0870906	0	0	NA	0
chr1	18380000	18390000	0	0.0793396	0	0	NA	0
chr1	18390000	18400000	0	0.083977	0	0	NA	0
chr1	18400000	18410000	0	0.094208	0	0	NA	0
chr1	18410000	18420000	0	0.0937597	0	0	NA	0
chr1	18420000	18430000	0	0.101377	0	1	NA	0
chr1	18430000	18440000	1	0.146573	0	0	0	0
chr1	18440000	18450000	0	0.0996682	0	0	NA	0
chr1	18450000	18460000	0	0.104773	0	0	NA	0
chr1	18460000	18470000	0	0.0721447	0	0	NA	0
chr1	18470000	18480000	0	0.11031	0	0	NA	0
chr1	18480000	18490000	0	0.112347	0	0	NA	0
chr1	18490000	18500000	0	0.0893697	0	0	NA	0
chr1	18500000	18510000	0	0.111944	0	0	NA	0
chr1	18510000	18520000	0	0.0866793	0	0	NA	0
chr1	18520000	18530000	0	0.0916555	0	0	NA	0
chr1	18530000	18540000	1	0.0802431	0	0	NA	0
chr1	18540000	18550000	0	0.093301	0	0	NA	0
chr1	18550000	18560000	0	0.104733	0	0	NA	0
chr1	18560000	18570000	0	0.0872681	0	0	NA	0
chr1	18570000	18580000	0	0.0883221	0	0	NA	0
chr1	18580000	18590000	0	0.0883383	0	0	NA	0
chr1	18590000	18600000	0	0.0889744	0	0	NA	0
chr1	18600000	18610000	0	0.101024	0	0	NA	0
chr1	18610000	18620000	0	0.113461	0	0	NA	0
chr1	18620000	18630000	0	0.118583	0	0	NA	0
chr1	18630000	18640000	0	0.0843586	0	0	NA	0
chr1	18640000	18650000	0	0.10248	0	0	NA	0
chr1	18650000	18660000	0	0.103043	0	0	NA	0
chr1	18660000	18670000	0	0.0774378	0	0	NA	0
chr1	18670000	18680000	0	0.0945517	0	0	NA	0
chr1	18680000	18690000	0	0.0833287	0	0	NA	0
chr1	18690000	18700000	0	0.0762895	0	0	NA	0
chr1	18700000	18710000	0	0.0992658	0	0	NA	0
chr1	18710000	18720000	0	0.101102	0	0	NA	0
chr1	18720000	18730000	0	0.0647632	0	0	NA	0
chr1	18730000	18740000	0	0.085921	0	0	NA	0
chr1	18740000	18750000	0	0.0484818	0	0	NA	0
chr1	18750000	18760000	0	0.0380253	0	0	NA	0
chr1	18760000	18770000	0	0.0550201	0	0	NA	0
chr1	18770000	18780000	0	0.0536852	0	0	NA	0
chr1	18780000	18790000	0	0.0698983	0	0	NA	0
chr1	18790000	18800000	0	0.0879105	0	0	NA	0
chr1	18800000	18810000	0	0.0997126	0	0	0	0
chr1	18810000	18820000	0	0.0903314	0	0	NA	0
chr1	18820000	18830000	0	0.0511607	0	0	NA	0
chr1	18830000	18840000	0	0.0393721	0	0	NA	0
chr1	18840000	18850000	0	0.0310401	0	0	NA	0
chr1	18850000	18860000	0	0.0908932	0	0	NA	0
chr1	18860000	18870000	0	0.096867	0	0	NA	0
chr1	18870000	18880000	0	0.115864	0	0	NA	0
chr1	18880000	18890000	0	0.103312	0	0	NA	0
chr1	18890000	18900000	0	0.0866464	0	0	NA	0
chr1	18900000	18910000	0	0.127668	0	1	NA	0
chr1	18910000	18920000	3+	0.0867997	0	1	NA	0
chr1	18920000	18930000	0	0.104282	0	1	NA	0
chr1	18930000	18940000	0	0.0872094	0	0	NA	0
chr1	18940000	18950000	0	0.0824435	0	1	NA	0
chr1	18950000	18960000	0	0.130826	0	0	0	0
chr1	18960000	18970000	0	0.175107	0	1	NA	0
chr1	18970000	18980000	0	0.175374	0	0	NA	0
chr1	18980000	18990000	0	0.104383	0	0	NA	0
chr1	18990000	19000000	0	0.170214	1	1	NA	0
chr1	19000000	19010000	0	0.104553	0	0	NA	0
chr1	19010000	19020000	1	0.113873	0	0	NA	0
chr1	19020000	19030000	0	0.118303	0	0	NA	0
chr1	19030000	19040000	0	0.122837	0	0	NA	0
chr1	19040000	19050000	0	0.165562	0	0	NA	0
chr1	19050000	19060000	0	0.121798	0	0	NA	0
chr1	19060000	19070000	0	0.105434	0	0	NA	0
chr1	19070000	19080000	0	0.0903097	0	0	NA	0
chr1	19080000	19090000	0	0.0605864	0	0	NA	0
chr1	19090000	19100000	0	0.0739904	0	0	NA	0
chr1	19100000	19110000	0	0.0867958	0	0	NA	0
chr1	19110000	19120000	0	0.103005	0	0	NA	0
chr1	19120000	19130000	0	0.124728	0	0	NA	0
chr1	19130000	19140000	0	0.131921	0	0	NA	0
chr1	19140000	19150000	0	0.172047	0	1	NA	0
chr1	19150000	19160000	0	0.0776096	0	0	NA	0
chr1	19160000	19170000	0	0.111974	0	0	NA	0
chr1	19170000	19180000	0	0.0904522	0	0	NA	0
chr1	19180000	19190000	0	0.107801	0	0	0	0
chr1	19190000	19200000	0	0.139146	0	0	NA	0
chr1	19200000	19210000	3+	0.214354	0	2	NA	0
chr1	19210000	19220000	0	0.193228	0	1	NA	0
chr1	19220000	19230000	0	0.235293	1	1	16.91	1
chr1	19230000	19240000	0	0.153118	0	2	16.91	1
chr1	19240000	19250000	0	0.169796	0	1	0.15	0
chr1	19250000	19260000	0	0.310799	1	3	NA	0
chr1	19260000	19270000	0	0.238224	0	2	NA	0
chr1	19270000	19280000	0	0.197758	0	0	NA	0
chr1	19280000	19290000	0	0.264294	0	3	87.93	1
chr1	19290000	19300000	0	0.119027	0	2	NA	0
chr1	19300000	19310000	0	0.0439513	0	0	NA	0
chr1	19310000	19320000	0	0.0585407	0	0	NA	0
chr1	19320000	19330000	0	0.117789	1	1	NA	0
chr1	19330000	19340000	0	0.18275	1	2	NA	0
chr1	19340000	19350000	0	0.046517	0	0	NA	0
chr1	19350000	19360000	0	0.125934	0	1	NA	0
chr1	19360000	19370000	0	0.268076	1	1	NA	0
chr1	19370000	19380000	0	0.1084	0	0	NA	0
chr1	19380000	19390000	0	0.225991	0	1	NA	0
chr1	19390000	19400000	0	0.166263	0	0	NA	0
chr1	19400000	19410000	0	0.216083	0	2	NA	0
chr1	19410000	19420000	0	0.103776	0	0	NA	0
chr1	19420000	19430000	0	0.087798	1	1	NA	0
chr1	19430000	19440000	1	0.0800494	0	0	NA	0
chr1	19440000	19450000	0	0.0946807	0	1	NA	0
chr1	19450000	19460000	0	0.0544095	0	0	NA	0
chr1	19460000	19470000	0	0.0614499	0	0	NA	0
chr1	19470000	19480000	0	0.0766596	0	0	NA	0
chr1	19480000	19490000	0	0.0763871	0	0	NA	0
chr1	19490000	19500000	0	0.0574274	0	0	NA	0
chr1	19500000	19510000	0	0.0418397	0	0	NA	0
chr1	19510000	19520000	0	0.0535376	0	0	NA	0
chr1	19520000	19530000	0	0.0580305	0	1	NA	0
chr1	19530000	19540000	0	0.148943	1	2	181.82	1
chr1	19540000	19550000	0	0.0433184	0	0	NA	0
chr1	19550000	19560000	0	0.0736623	0	0	NA	0
chr1	19560000	19570000	0	0.109699	1	1	NA	0
chr1	19570000	19580000	2	0.146149	0	1	10.545	2
chr1	19580000	19590000	0	0.102615	0	0	NA	0
chr1	19590000	19600000	0	0.0614728	0	0	NA	0
chr1	19600000	19610000	0	0.0448052	0	0	NA	0
chr1	19610000	19620000	0	0.0823182	0	1	0.32	0
chr1	19620000	19630000	0	0.0357258	0	0	NA	0
chr1	19630000	19640000	0	0.209627	0	1	7.75	1
chr1	19640000	19650000	0	0.105262	0	1	NA	0
chr1	19650000	19660000	1	0.141237	0	0	NA	0
chr1	19660000	19670000	0	0.177573	0	2	NA	0
chr1	19670000	19680000	0	0.142387	0	1	NA	0
chr1	19680000	19690000	0	0.181785	1	1	NA	0
chr1	19690000	19700000	0	0.169982	0	1	NA	0
chr1	19700000	19710000	0	0.106512	0	0	NA	0
chr1	19710000	19720000	0	0.134064	0	0	NA	0
chr1	19720000	19730000	0	0.132584	0	1	NA	0
chr1	19730000	19740000	0	0.0816239	0	0	NA	0
chr1	19740000	19750000	0	0.0848924	0	0	NA	0
chr1	19750000	19760000	0	0.0965915	0	1	NA	0
chr1	19760000	19770000	0	0.132026	1	2	NA	0
chr1	19770000	19780000	0	0.135617	1	2	NA	0
chr1	19780000	19790000	0	0.0763596	0	0	NA	0
chr1	19790000	19800000	0	0.0903769	0	1	NA	0
chr1	19800000	19810000	0	0.0714245	0	0	NA	0
[truncated: 307,594+ more rows]
